# Supplementary material for: Expression of a mammalian RNA demethylase increases flower number and floral stem branching in Arabidopsis thaliana
Source: Plant Direct. 2024 Aug 21;8(8):e70000. doi: 10.1002/pld3.70000 (PMC11636547; doi:10.1002/pld3.70000)
Supplement: Supplementary file 1 — Table S1: primers used for RTqPCR and RTqPCR raw data. [file PLD3-8-e70000-s003.xlsx]

## Sheet: Primers
Supplemental table 1a - primers used for RTqPCR
Primer name	sequence
EF1a_RTqPCR_F	TGAGATGCACCACGAAGCTC
EF1a_RTqPCR_R	CCAACATTGTCACCAGGAAGTG
FTO_RTqPCR_3_F	GAAGACACGTGGTTACCATATCTGAC
FTO_RTqPCR_3_R	TGGCAGCCAACTCTTCTAATGC

## Sheet: Data
Supplemental table1b - RTqPCR data
Sample	Cq_FTO	Cq_Ef1a	FTO_cutoff	Ef1a_cutoff	FTO_delta	FTO_exp	FTO_log
Col	N/A	24	38	24	14	1.38743	0.142211
Col	N/A	23.14	38	23.14	14.86	0.764408	0
Col	N/A	23.29	38	23.29	14.71	0.848163	0
FTO1	25.21	23.04	25.21	23.04	2.17	5051.21	3.7034
FTO1	24.15	22.34	24.15	22.34	1.81	6482.86	3.81177
FTO1	25.32	22.25	25.32	22.25	3.07	2706.88	3.43247
FTO2	39.78	24.55	38	24.55	13.45	2.03132	0.307777
FTO2	36.71	24.56	36.71	24.56	12.15	5.00168	0.699116
FTO2	36.88	24.47	36.88	24.47	12.41	4.17685	0.620848
FTO3	27.54	23.28	27.54	23.28	4.26	1186.43	3.07424
FTO3	26.32	23.14	26.32	23.14	3.18	2508.16	3.39936
FTO3	28	22.69	28	22.69	5.31	573.009	2.75816
FTO4	34.24	22.05	34.24	22.05	12.19	4.86491	0.687075
FTO4	33.03	22.81	33.03	22.81	10.22	19.0592	1.2801
FTO4	34.82	22.3	34.82	22.3	12.52	3.87022	0.587735
FTO5	21.87	23.25	21.87	23.25	-1.38	59163.3	4.77205
FTO5	22.01	24.19	22.01	24.19	-2.18	103009	5.01288
FTO5	23.82	24.14	23.82	24.14	-0.32	28376.6	4.45296
