# Supplementary material for: Expression of a mammalian RNA demethylase increases flower number and floral stem branching in Arabidopsis thaliana
Source: Plant Direct. 2024 Aug 21;8(8):e70000. doi: 10.1002/pld3.70000 (PMC11636547; doi:10.1002/pld3.70000)
Supplement: Supplementary file 3 — Table S3: RNA‐seq counts table. [file PLD3-8-e70000-s001.xlsx]

## Sheet: counts
Supplemental Table 3: RNAseq counts table
Geneid	Col_0-1	Col_0-2	Col_0-3	Col_0-4	Col_0-5	Col_0-6	FTO_1-1	FTO_1-2	FTO_1-3	FTO_1-4	FTO_1-5	FTO_1-6	FTO_2-1	FTO_2-2	FTO_2-3	FTO_2-4	FTO_2-5	FTO_2-6	FTO_3-1	FTO_3-2	FTO_3-3	FTO_3-4	FTO_3-5	FTO_3-6
AT1G01010.TAIR10	144	138	80	246	218	92	183	80	114	109	140	88	161	196	157	92	86	89	201	157	103	80	162	173
AT1G01020.TAIR10	242	163	238	190	352	142	197	149	247	483	567	158	266	399	539	290	361	395	719	638	485	447	461	592
AT1G01030.TAIR10	48	44	51	40	48	83	18	15	21	85	89	39	87	91	96	44	57	113	99	85	88	81	58	83
AT1G01040.TAIR10	1251	1330	1719	1374	1824	979	1004	684	1155	1407	2005	1113	1600	1624	2088	1352	954	1487	1563	1863	1222	1156	1086	1728
AT1G01050.TAIR10	773	931	1266	966	1631	941	1029	381	1191	1634	1760	992	1405	1647	1836	1340	1208	1284	2350	2013	1421	1290	1440	1770
AT1G01060.TAIR10	101	72	115	73	100	19	72	29	41	93	163	101	101	138	212	125	99	168	130	121	98	97	94	137
AT1G01070.TAIR10	163	112	107	54	130	114	204	23	67	192	206	64	121	203	372	378	138	97	124	193	123	68	167	128
AT1G01073.TAIR10	0	0	0	0	0	0	0	0	0	0	0	0	0	0	0	0	0	0	0	0	0	0	0	0
AT1G01080.TAIR10	1157	1347	1814	1145	2519	1444	1271	698	1771	2933	3334	1138	1782	2691	2882	1965	1954	2357	3156	4223	2398	2552	2652	2825
AT1G01090.TAIR10	4994	6216	8020	5403	10276	6243	6247	5002	4925	6169	7799	4087	6338	5985	7616	4391	4933	5467	7511	7925	5236	4715	5030	5913
AT1G01100.TAIR10	2553	2614	4138	2490	5566	3809	3982	1899	4951	4907	6330	4427	6353	6161	7376	4838	4832	3417	7114	6439	4543	3424	5409	4487
AT1G01110.TAIR10	123	166	264	178	289	176	195	118	122	269	299	122	164	180	285	154	149	162	281	286	222	197	173	252
AT1G01115.TAIR10	0	0	0	0	0	0	0	0	0	0	0	0	0	0	0	0	0	0	0	0	0	0	0	0
AT1G01120.TAIR10	1002	1248	1544	2082	3103	1437	1495	720	1371	1861	1597	708	1394	2122	1597	1651	1187	999	2072	2346	1611	1370	2275	1516
AT1G01130.TAIR10	27	14	48	30	86	37	63	25	69	59	65	45	52	94	90	70	59	43	86	118	70	70	91	82
AT1G01140.TAIR10	2205	1995	2260	1855	3517	1306	1577	1216	1425	2205	2799	1743	2256	2398	3126	1853	1637	2701	4131	3138	2630	2604	2637	5134
AT1G01150.TAIR10	0	0	9	0	0	0	0	0	1	6	6	6	2	1	0	2	4	5	4	10	1	1	9	0
AT1G01160.TAIR10	672	852	1032	816	1130	738	910	565	578	1062	1321	620	910	966	1424	758	818	842	1507	1356	1011	848	946	1349
AT1G01170.TAIR10	835	1095	1629	1066	1871	1178	1030	844	888	2324	2751	715	1169	1908	2306	1452	1704	2282	4301	3445	2447	2426	2306	3187
AT1G01180.TAIR10	539	544	719	777	877	430	492	687	255	658	638	330	551	696	820	455	469	740	1296	995	802	718	665	1036
AT1G01190.TAIR10	84	189	142	185	292	216	373	100	152	311	121	68	239	214	193	126	143	24	158	122	109	64	179	106
AT1G01200.TAIR10	25	52	78	71	53	30	58	21	28	47	63	13	31	47	57	35	40	20	62	46	39	30	42	44
AT1G01210.TAIR10	165	164	202	192	272	163	164	73	174	273	349	142	181	275	318	218	267	176	397	390	257	216	300	303
AT1G01220.TAIR10	658	827	934	689	1246	833	659	443	767	1021	1293	527	968	1032	1204	877	627	818	1073	1285	827	694	761	967
AT1G01225.TAIR10	50	81	143	87	164	108	80	26	50	125	146	42	62	129	150	98	90	107	180	148	146	102	117	128
AT1G01230.TAIR10	543	795	884	760	935	695	817	579	506	953	1061	460	722	881	1186	621	686	828	1395	1265	981	809	795	1150
AT1G01240.TAIR10	1193	1140	1388	1139	1724	1054	1245	1003	1531	1950	2325	1712	2111	2183	2492	1669	1380	1933	2741	2652	1870	1868	1553	2371
AT1G01250.TAIR10	112	87	63	49	94	90	77	68	70	93	92	82	55	63	69	67	32	50	125	89	87	74	80	135
AT1G01260.TAIR10	453	296	447	439	622	306	397	265	406	511	805	462	472	485	571	328	315	482	727	758	482	491	477	714
AT1G01280.TAIR10	0	0	0	0	0	0	0	0	0	0	0	0	0	0	0	0	0	0	0	0	0	0	0	0
AT1G01290.TAIR10	323	265	341	371	439	260	272	175	279	455	622	285	452	429	582	338	315	364	635	547	420	350	410	541
AT1G01300.TAIR10	2632	2242	3469	2555	5484	2739	2689	1710	956	2340	2878	729	1383	1921	2755	1575	1599	1769	2916	2972	2001	1790	2295	2614
AT1G01305.TAIR10	0	0	0	0	0	0	0	0	0	0	0	0	0	0	0	0	0	0	0	0	0	0	0	0
AT1G01310.TAIR10	2	0	0	0	0	0	2	0	0	1	5	0	0	2	0	0	1	0	4	3	2	0	2	0
AT1G01320.TAIR10	6806	6980	10213	4885	13533	6845	6758	3307	8285	10828	14015	5686	9131	11355	11960	8445	5916	8591	8370	12457	7279	7832	8087	9837
AT1G01340.TAIR10	227	79	70	95	149	28	106	35	64	90	53	47	82	75	66	46	43	43	185	96	75	64	119	161
AT1G01350.TAIR10	422	314	530	444	503	352	410	266	450	695	742	436	533	650	770	566	508	551	906	797	612	485	545	708
AT1G01355.TAIR10	5	0	6	7	0	7	4	13	10	17	5	2	0	0	2	0	1	1	9	5	16	2	7	12
AT1G01360.TAIR10	284	230	252	206	357	192	200	110	166	409	473	206	317	356	455	300	266	339	644	527	419	425	389	598
AT1G01370.TAIR10	51	51	141	74	132	121	69	39	60	113	185	41	105	143	153	88	118	64	169	111	102	73	96	90
AT1G01380.TAIR10	45	13	41	63	38	36	37	12	29	46	124	18	42	68	93	46	33	35	119	83	62	39	54	60
AT1G01390.TAIR10	53	129	130	41	172	99	50	65	47	136	146	61	105	78	92	56	36	109	101	158	89	80	93	137
AT1G01400.TAIR10	0	0	0	0	0	0	0	0	0	1	0	0	0	0	0	0	0	0	0	0	0	0	0	0
AT1G01410.TAIR10	0	0	0	0	0	0	0	0	0	0	0	0	0	0	0	0	0	0	0	0	0	0	0	0
AT1G01420.TAIR10	339	353	515	422	568	342	344	296	172	341	416	260	217	294	349	230	170	228	609	463	396	307	301	553
AT1G01430.TAIR10	1839	2042	3220	1973	3811	2030	1936	1705	1582	3620	3709	1417	2381	3224	4470	2495	2648	3154	4646	4599	3576	2753	2571	3747
AT1G01440.TAIR10	850	733	952	743	1198	665	776	308	534	917	1011	473	795	939	1084	690	505	725	1051	1109	841	679	751	1056
AT1G01450.TAIR10	0	0	0	0	0	0	0	0	0	0	0	0	0	0	0	0	0	0	0	0	0	0	0	0
AT1G01453.TAIR10	20	19	7	82	4	22	37	5	25	15	15	2	35	9	13	6	12	16	36	15	29	7	22	10
AT1G01460.TAIR10	0	0	0	0	0	0	0	0	0	0	1	0	1	0	0	0	0	0	0	0	0	0	0	0
AT1G01470.TAIR10	1633	2032	1548	2382	2499	1816	2247	1064	1645	3002	2431	1395	1397	1840	1884	1753	1091	1782	4269	3658	2890	2480	3235	4697
AT1G01471.TAIR10	0	0	0	0	0	0	0	0	0	0	0	0	0	0	0	0	0	0	0	0	0	0	0	0
AT1G01480.TAIR10	26	13	0	15	15	3	38	2	18	9	7	2	12	15	16	12	8	1	19	15	17	2	38	8
AT1G01490.TAIR10	1827	1307	1855	1973	2482	1221	1370	1341	1995	2405	2963	3145	3041	2605	3270	2033	1925	2373	4170	3173	2558	2334	1943	3149
AT1G01500.TAIR10	677	655	809	780	1007	595	761	637	692	838	976	730	903	844	1099	670	564	716	1158	1292	805	771	758	957
AT1G01510.TAIR10	1131	1176	1867	1175	2104	1446	1360	1077	994	1623	1971	825	1461	1574	2147	1341	1207	1256	1867	1900	1323	1025	1252	1647
AT1G01520.TAIR10	1	14	9	4	28	27	13	0	3	18	27	8	22	8	25	19	8	28	21	17	13	12	22	18
AT1G01530.TAIR10	0	0	0	0	0	0	0	0	0	0	0	0	0	0	0	0	0	0	1	0	0	0	0	2
AT1G01540.TAIR10	1926	2357	2970	2185	3979	2280	2406	1384	2595	2847	3486	1572	3138	3530	3985	3091	2254	2633	3114	4064	2580	2538	2492	2822
AT1G01550.TAIR10	3736	3251	4495	3646	6116	2787	3332	2022	2225	5204	5942	1973	3211	4315	5201	3366	3362	4417	7864	6904	5401	4526	5063	7278
AT1G01560.TAIR10	533	15	44	50	60	23	96	10	12	38	25	21	11	62	22	35	9	17	114	19	65	37	80	164
AT1G01570.TAIR10	28	43	66	86	80	79	61	38	47	64	73	28	53	73	71	65	53	85	79	90	47	64	60	99
AT1G01580.TAIR10	25	126	31	247	200	78	20	3	201	28	90	15	49	39	56	16	42	11	102	99	39	62	34	60
AT1G01590.TAIR10	4	4	10	0	15	0	0	8	0	11	11	2	7	3	7	3	2	7	9	1	8	4	7	9
AT1G01600.TAIR10	421	602	555	785	1028	447	466	589	476	640	707	307	442	781	703	562	364	438	877	980	633	532	560	709
AT1G01610.TAIR10	1854	2170	2698	2593	4105	2046	2206	1744	1345	1974	2469	993	1910	2210	2785	1650	1667	1835	2818	2769	2081	1657	1884	2273
AT1G01620.TAIR10	8761	10441	16549	10035	21610	11945	14515	11970	9497	19612	21816	7250	15188	16795	25740	16188	16866	19422	23023	27515	18848	15985	15327	18911
AT1G01630.TAIR10	943	1124	1405	1314	1647	976	1040	604	805	1385	1817	736	1291	1511	1923	1172	1105	1191	2107	1847	1516	1168	1308	1691
AT1G01640.TAIR10	58	104	83	206	117	99	181	33	73	125	107	44	65	109	96	103	77	69	167	132	119	96	129	120
AT1G01650.TAIR10	1210	1215	1290	1214	1731	1137	1261	891	810	1318	1495	528	850	1142	1282	912	729	1006	1871	1872	1247	1232	1411	1895
AT1G01660.TAIR10	28	39	36	146	96	51	79	32	39	25	53	28	71	36	44	27	30	31	47	40	48	30	50	34
AT1G01670.TAIR10	66	39	70	51	78	47	56	30	35	63	80	44	44	43	61	68	39	46	123	68	59	48	46	52
AT1G01680.TAIR10	103	2	11	1	9	5	17	4	6	18	3	15	7	5	14	13	1	6	28	11	7	10	14	34
AT1G01690.TAIR10	105	98	115	67	140	108	123	30	87	197	205	63	159	193	235	166	107	97	190	167	133	96	138	129
AT1G01695.TAIR10	2	12	3	16	3	2	13	0	14	12	13	7	13	20	11	12	11	16	30	15	14	10	9	20
AT1G01700.TAIR10	7	6	12	3	19	13	31	0	23	34	30	15	48	35	40	39	29	33	19	33	24	16	20	17
AT1G01710.TAIR10	879	979	1164	1047	1593	989	1120	813	814	1316	1704	597	1148	1306	1630	979	855	1103	1824	1707	1259	1182	1061	1643
AT1G01720.TAIR10	843	797	902	983	1015	683	652	400	390	643	772	383	588	623	653	590	380	522	1009	909	605	559	653	963
AT1G01725.TAIR10	96	102	123	130	175	125	93	60	91	261	294	52	123	169	239	127	160	274	540	386	282	272	319	465
AT1G01730.TAIR10	433	495	532	597	847	595	624	385	363	655	877	348	496	609	811	496	433	461	1187	803	703	484	577	799
AT1G01740.TAIR10	164	185	184	108	226	120	125	140	128	194	263	86	181	238	235	123	160	156	293	274	213	146	175	266
AT1G01750.TAIR10	47	162	138	558	159	185	178	75	78	95	90	35	198	203	118	32	114	35	352	158	149	125	274	166
AT1G01760.TAIR10	74	68	120	60	134	64	87	70	119	128	208	69	181	188	208	114	112	154	143	180	173	137	128	148
AT1G01770.TAIR10	555	689	951	547	1142	761	753	536	639	910	1166	504	821	984	1217	914	615	892	985	1279	752	725	697	1050
AT1G01780.TAIR10	360	431	611	933	604	361	558	364	332	601	650	265	554	573	796	437	481	525	914	719	582	515	547	621
AT1G01790.TAIR10	3790	5058	6494	3781	7720	4987	4313	2625	4030	5965	7078	3340	4528	5437	6016	4219	3164	4823	5215	7569	4878	5125	4432	6388
AT1G01800.TAIR10	996	1053	1294	1037	1413	1116	1133	599	920	1663	1826	819	1355	1640	1727	1217	1091	1311	2381	2133	1460	1281	1380	1938
AT1G01810.TAIR10	10	2	6	3	10	14	7	15	8	15	23	9	8	14	23	11	14	15	14	28	13	5	12	9
AT1G01820.TAIR10	1358	1796	1739	1482	2193	1574	1733	1153	1269	1951	2461	1069	1554	1986	2350	1418	1370	1653	3175	2838	2068	1886	2006	2679
AT1G01830.TAIR10	685	665	822	652	935	561	553	308	512	665	748	555	596	659	836	515	463	468	848	707	535	430	464	715
AT1G01840.TAIR10	49	34	24	12	41	41	25	15	23	37	65	21	48	47	48	28	47	26	78	48	53	30	43	32
AT1G01860.TAIR10	184	374	441	264	556	346	363	201	289	503	595	199	298	421	527	390	309	433	539	682	402	452	396	516
AT1G01880.TAIR10	48	44	51	52	95	38	43	25	75	70	128	39	100	95	127	97	70	61	85	85	53	56	62	68
AT1G01900.TAIR10	351	449	400	473	714	355	480	247	313	541	577	208	435	503	539	343	248	287	410	559	338	396	374	509
AT1G01910.TAIR10	1047	1252	1445	959	1831	1224	1103	726	1104	1623	1826	853	1436	1734	1747	1230	1115	1152	1969	2060	1471	1296	1307	1587
AT1G01920.TAIR10	323	417	590	586	633	360	474	170	400	542	720	319	507	542	740	464	426	360	724	706	549	368	414	631
AT1G01930.TAIR10	358	320	364	408	607	298	375	155	447	465	581	391	536	496	644	392	346	371	530	590	416	354	395	478
AT1G01940.TAIR10	215	216	315	255	350	244	286	132	188	388	440	153	256	322	431	280	293	260	570	412	336	253	299	370
AT1G01950.TAIR10	618	616	872	585	1168	546	705	324	573	753	976	497	680	833	851	639	555	548	873	892	689	647	810	1062
AT1G01960.TAIR10	2590	2518	3572	2288	4707	2536	2718	1312	2643	3543	4506	1879	3139	3724	4094	2930	1958	2846	3074	4326	2725	2517	2431	3468
AT1G01970.TAIR10	363	449	478	255	697	471	389	296	470	599	787	351	562	689	770	526	438	483	599	880	484	488	502	576
AT1G01980.TAIR10	0	0	0	0	0	0	0	0	0	0	7	0	0	4	2	0	0	0	0	0	0	0	3	0
AT1G01990.TAIR10	584	570	780	584	1106	503	514	367	412	764	965	313	556	568	870	549	532	668	1129	1042	765	760	683	1002
AT1G02000.TAIR10	350	394	541	586	773	406	438	332	248	476	509	207	373	403	413	269	273	305	583	522	423	350	393	522
AT1G02010.TAIR10	303	262	404	305	356	325	285	178	289	350	506	215	342	322	426	280	257	263	393	475	340	328	268	395
AT1G02020.TAIR10	664	701	909	610	1368	857	604	531	439	659	777	419	469	559	763	473	432	562	680	853	566	514	553	824
AT1G02030.TAIR10	14	6	13	9	17	5	15	0	11	15	3	10	11	10	14	5	5	5	13	17	6	3	16	13
AT1G02040.TAIR10	0	0	0	0	0	0	0	0	0	0	0	0	1	0	5	1	0	0	0	0	0	1	2	2
AT1G02050.TAIR10	167	208	277	262	316	151	214	118	186	202	258	199	268	246	247	195	146	191	236	230	160	119	139	228
AT1G02060.TAIR10	167	155	219	123	279	173	142	87	162	221	257	125	240	219	267	185	136	201	188	288	180	153	142	228
AT1G02065.TAIR10	136	234	287	259	371	165	154	244	82	155	216	57	86	120	166	103	84	111	359	290	201	138	170	243
AT1G02070.TAIR10	5	8	23	1	5	11	5	17	5	19	23	6	4	10	18	8	5	13	42	22	21	14	20	15
AT1G02074.TAIR10	0	1	2	0	5	0	15	0	2	1	1	0	3	0	4	0	4	0	8	5	5	4	3	4
AT1G02080.TAIR10	2944	2635	3969	2568	5080	2549	3082	1598	2485	4122	5076	1572	3073	4149	4463	3258	1903	3613	3739	5065	3255	2910	3067	4601
AT1G02090.TAIR10	667	853	996	893	1334	791	888	432	748	991	1151	670	833	915	1251	865	771	665	1354	1290	833	734	921	1119
AT1G02100.TAIR10	1042	1005	1185	1017	1613	930	1109	703	787	1227	1662	671	1216	1202	1655	1092	972	1093	1858	1670	1262	1176	1111	1673
AT1G02110.TAIR10	965	1011	1514	970	2039	1252	1153	777	751	999	1361	580	936	943	1313	833	704	774	1118	1183	831	738	736	994
AT1G02120.TAIR10	3957	2712	3966	3818	4797	2669	3169	2183	2082	3050	3851	2367	2749	3016	3785	2507	2134	2631	4615	4171	3133	2779	2652	4115
AT1G02130.TAIR10	682	792	910	766	1303	648	722	375	639	1550	1735	561	951	1205	1519	901	992	1167	2064	1948	1385	1185	1375	1721
AT1G02140.TAIR10	1361	1285	1874	1390	2202	1549	1542	1241	1444	2881	3285	1101	2111	2445	3289	1862	2063	2174	4413	3671	2620	2361	2845	3250
AT1G02145.TAIR10	476	392	677	549	822	421	554	279	387	807	1002	322	511	741	937	522	610	651	1032	1118	803	705	724	939
AT1G02150.TAIR10	2787	3412	4241	2245	5364	3731	3106	1721	3666	3697	5133	2506	3690	4329	4613	3334	2833	2923	3658	5353	2980	3200	3393	3641
AT1G02160.TAIR10	312	334	550	486	681	420	446	320	279	820	1000	216	454	646	761	466	539	620	1341	1178	813	851	891	1051
AT1G02170.TAIR10	1331	1073	1084	1140	1943	947	1176	815	491	1021	1096	471	713	902	1026	719	665	765	1455	1245	1015	847	992	1351
AT1G02180.TAIR10	83	95	108	129	165	98	80	43	70	149	173	43	112	175	211	109	139	97	160	205	118	89	137	159
AT1G02190.TAIR10	19	8	13	21	23	31	70	0	3	18	27	10	7	20	9	14	5	4	22	32	22	11	15	12
AT1G02205.TAIR10	1859	3621	3923	4110	5921	2967	2553	3185	1877	3412	4184	1200	2160	3775	3804	2640	1715	2302	5467	4900	3485	2474	3157	4675
AT1G02210.TAIR10	0	0	0	0	0	0	0	0	0	0	0	0	0	0	0	0	0	0	0	0	0	0	0	0
AT1G02220.TAIR10	102	87	99	192	85	63	119	70	109	187	110	58	177	257	181	72	121	56	350	143	170	104	152	215
AT1G02230.TAIR10	55	10	19	29	7	4	17	7	12	16	12	15	25	45	25	36	17	17	41	19	16	11	13	37
AT1G02250.TAIR10	0	0	2	5	0	0	0	0	2	3	1	3	2	1	3	1	2	0	2	0	6	2	5	0
AT1G02260.TAIR10	607	438	665	675	855	588	580	242	430	581	748	315	501	709	736	514	318	496	943	854	642	562	465	920
AT1G02270.TAIR10	678	509	655	407	890	458	591	262	443	928	1102	377	546	763	865	594	620	682	1077	1118	722	846	1021	1056
AT1G02280.TAIR10	1050	1128	1796	903	2043	1387	1206	549	2006	2339	3193	1215	2411	2801	3299	2230	2055	1853	2517	3391	1960	1854	2071	1992
AT1G02290.TAIR10	163	215	277	231	350	218	200	86	218	394	505	152	300	349	430	276	269	308	410	414	320	274	288	408
AT1G02300.TAIR10	1047	1259	1524	1118	1562	1098	1080	709	1025	1699	2023	913	1235	1610	1994	1356	1104	1611	2426	2307	1693	1594	1336	1995
AT1G02305.TAIR10	2210	2753	2910	2800	3119	2205	2616	1704	2096	3361	3881	2049	2907	3463	3883	2521	2360	3025	5254	4680	3575	3008	3101	4679
AT1G02310.TAIR10	11	65	15	102	37	25	64	7	11	31	26	9	34	13	9	10	21	13	36	23	21	23	27	53
AT1G02320.TAIR10	0	0	0	0	0	0	0	0	0	1	0	0	0	0	0	0	1	0	0	0	0	0	0	0
AT1G02330.TAIR10	536	400	539	486	731	401	500	311	566	708	888	537	748	754	860	665	519	510	888	865	636	548	597	728
AT1G02335.TAIR10	281	422	388	400	678	339	434	234	241	521	374	164	378	369	589	391	425	403	402	694	469	330	429	432
AT1G02340.TAIR10	182	178	301	352	319	210	126	273	254	634	681	331	647	575	1038	434	406	918	981	942	816	558	397	837
AT1G02350.TAIR10	67	50	115	113	121	108	74	57	86	172	191	71	95	179	227	109	123	180	259	253	170	159	141	205
AT1G02360.TAIR10	150	159	124	489	330	135	290	100	127	184	152	35	283	280	174	96	164	108	430	307	241	152	322	278
AT1G02370.TAIR10	110	127	175	127	246	110	106	20	149	142	201	129	160	201	237	156	132	92	197	214	128	84	124	199
AT1G02380.TAIR10	59	85	97	57	139	100	65	88	158	187	177	56	161	272	193	288	145	132	185	328	140	172	193	203
AT1G02390.TAIR10	132	120	125	159	235	219	135	95	56	112	84	62	32	116	65	75	27	51	153	115	81	75	132	118
AT1G02391.TAIR10	0	0	0	0	0	0	0	0	0	0	0	0	0	0	0	0	0	0	0	0	0	0	0	0
AT1G02400.TAIR10	59	74	90	101	109	79	111	17	47	94	106	43	97	152	109	34	68	80	240	137	123	84	142	148
AT1G02405.TAIR10	19	0	24	10	21	11	10	12	4	10	10	3	1	1	7	3	2	6	27	7	16	11	12	17
AT1G02410.TAIR10	447	517	532	368	730	453	453	272	386	755	894	287	492	685	831	559	476	569	1005	892	682	675	735	1029
AT1G02420.TAIR10	141	86	95	103	170	105	125	50	108	140	185	76	151	207	188	118	92	122	136	211	118	111	122	165
AT1G02430.TAIR10	2	1	4	0	6	3	0	0	1	1	0	0	9	2	1	0	0	0	7	1	9	0	4	2
AT1G02440.TAIR10	2	0	0	0	0	0	6	0	1	0	0	0	2	3	1	1	2	3	3	4	0	1	0	5
AT1G02450.TAIR10	116	11	15	27	14	4	14	17	4	14	15	7	9	45	19	43	11	16	48	12	15	8	12	41
AT1G02460.TAIR10	49	82	16	64	60	24	41	0	33	29	49	20	12	31	26	20	15	10	33	42	24	19	39	43
AT1G02470.TAIR10	35	21	22	13	21	10	22	12	11	34	32	21	24	25	36	17	22	48	99	60	48	34	57	92
AT1G02475.TAIR10	896	788	1123	794	1372	762	662	383	509	1823	1707	365	721	1201	1538	952	1089	1550	2619	2442	1721	1767	1665	2388
AT1G02490.TAIR10	3	3	9	0	11	4	0	0	6	10	12	9	3	6	7	4	5	7	12	9	7	4	5	9
AT1G02500.TAIR10	10594	12295	13357	13774	16519	10575	11715	7895	9695	13452	15809	8185	14364	14366	18056	11356	10821	12653	18609	17224	12807	10715	11504	15088
AT1G02510.TAIR10	0	0	0	0	0	0	0	0	0	0	0	0	0	0	0	0	0	0	0	0	0	0	0	0
AT1G02520.TAIR10	79	126	58	358	114	85	200	29	118	81	49	47	131	118	73	53	60	35	166	118	114	44	101	112
AT1G02530.TAIR10	14	21	7	14	17	5	4	3	14	9	10	3	12	10	16	10	10	6	29	16	14	8	17	21
AT1G02540.TAIR10	0	0	0	0	0	0	0	0	0	0	0	0	0	0	0	0	0	0	0	0	0	0	0	0
AT1G02550.TAIR10	0	0	1	0	0	0	0	0	0	0	0	0	0	0	0	0	0	0	0	0	0	0	0	0
AT1G02560.TAIR10	6125	8094	9425	5374	11401	7703	6939	4906	5093	9423	11370	3801	6414	8339	10134	6855	6317	7820	11599	13131	8416	7982	8708	11429
AT1G02570.TAIR10	19	31	14	56	26	29	33	18	11	27	17	3	45	31	42	6	31	10	60	27	23	18	34	44
AT1G02575.TAIR10	1	1	0	6	6	0	4	0	5	4	2	0	4	11	6	2	6	2	7	12	9	6	9	10
AT1G02580.TAIR10	0	3	0	0	3	0	6	0	0	3	3	7	4	4	3	3	0	2	1	0	3	0	3	2
AT1G02590.TAIR10	0	0	0	0	0	0	0	0	0	0	0	0	0	0	0	0	0	0	0	0	0	0	0	0
AT1G02610.TAIR10	302	275	459	340	536	176	301	249	343	979	1227	446	644	796	1051	640	640	1096	1663	1521	1085	1142	945	1446
AT1G02620.TAIR10	2	20	57	7	64	18	14	33	16	69	101	36	35	41	57	47	20	53	76	108	75	52	41	61
AT1G02630.TAIR10	26	14	22	0	16	30	56	16	26	28	38	12	14	17	59	27	32	7	19	19	21	5	20	16
AT1G02640.TAIR10	988	1083	2379	1165	2978	1036	1705	1028	1453	1836	2486	996	1775	1808	2897	1468	1521	1155	1744	2562	2009	1132	1220	1591
AT1G02650.TAIR10	44	32	77	42	115	33	26	30	56	76	91	18	35	54	59	66	40	61	95	140	89	64	73	65
AT1G02660.TAIR10	2087	1866	3074	1617	5659	1755	2172	1402	3073	3802	4096	2314	3114	3287	3892	2475	2133	3156	4204	5076	3315	3682	3391	4249
AT1G02670.TAIR10	63	64	39	56	69	64	76	25	57	73	96	40	54	69	111	54	50	57	77	95	43	45	60	57
AT1G02680.TAIR10	220	227	326	347	403	259	250	182	236	429	497	248	365	382	502	278	294	391	554	524	383	336	323	467
AT1G02690.TAIR10	172	255	374	264	558	344	437	115	246	431	515	151	384	520	584	393	370	215	410	411	246	233	343	330
AT1G02700.TAIR10	2	1	0	5	0	4	0	0	3	6	3	7	2	2	5	6	2	3	3	1	3	1	5	5
AT1G02710.TAIR10	0	0	0	0	0	0	0	0	0	0	0	0	0	0	0	0	1	0	0	0	0	0	0	0
AT1G02720.TAIR10	275	241	457	229	538	316	317	137	232	424	479	132	276	396	496	337	291	263	396	572	330	333	376	390
AT1G02730.TAIR10	1244	1092	2163	979	2992	1889	1867	462	1446	1822	2476	920	1931	2278	2498	2075	1390	795	1194	1601	1111	715	1337	1138
AT1G02740.TAIR10	293	230	291	181	379	185	242	238	214	345	459	251	334	323	415	284	235	248	546	478	354	301	299	450
AT1G02750.TAIR10	144	227	256	182	276	204	194	137	128	409	504	129	265	353	451	290	241	364	614	503	392	381	342	461
AT1G02770.TAIR10	17	26	21	3	21	20	7	8	1	16	26	10	24	25	32	19	15	39	39	36	23	19	20	29
AT1G02780.TAIR10	7710	8707	11586	8778	14818	10216	10574	4743	14801	14176	17972	13157	17235	16663	19778	13737	12973	9087	17927	17293	11385	9071	13660	12202
AT1G02790.TAIR10	0	0	0	0	0	0	2	0	0	0	14	0	0	0	0	0	0	0	0	0	0	0	0	0
AT1G02800.TAIR10	115	49	158	49	152	151	198	34	51	102	260	32	49	78	109	93	53	27	77	91	88	52	124	149
AT1G02810.TAIR10	64	173	131	463	371	176	185	57	93	110	49	23	182	189	117	59	101	51	285	167	160	112	305	223
AT1G02813.TAIR10	1	0	2	0	0	2	0	0	0	0	0	0	0	2	0	0	0	0	2	0	0	1	2	7
AT1G02816.TAIR10	264	196	237	269	322	212	230	185	239	483	474	156	358	461	534	398	400	475	837	827	579	479	497	792
AT1G02820.TAIR10	59	88	80	69	128	89	89	34	64	152	138	101	97	129	152	155	77	137	242	187	127	110	154	209
AT1G02830.TAIR10	0	0	0	0	0	0	0	0	0	0	0	0	0	0	0	0	0	0	0	0	0	1	0	0
AT1G02840.TAIR10	2865	3118	4214	2845	5033	3106	3440	2259	2579	3471	4813	2373	3525	3625	4782	2692	2777	3202	5002	4620	3424	3042	2997	4095
AT1G02850.TAIR10	712	283	223	301	286	239	350	144	139	207	237	247	231	317	157	289	82	223	439	282	292	206	328	497
AT1G02860.TAIR10	249	297	414	332	495	326	356	234	486	688	702	386	543	694	742	529	419	586	961	965	639	583	659	678
AT1G02870.TAIR10	137	249	321	209	340	325	334	124	207	332	448	131	303	323	471	301	287	203	555	466	315	231	306	393
AT1G02880.TAIR10	364	349	400	545	516	358	455	164	188	470	488	188	316	452	474	305	296	361	882	713	568	466	532	680
AT1G02890.TAIR10	2240	2363	2707	2198	3681	1715	2072	1266	2275	3301	4039	2218	3168	3451	3874	2695	1966	2763	3303	4095	2887	2486	2376	3503
AT1G02900.TAIR10	134	260	152	604	451	274	296	83	218	387	274	81	417	524	315	199	276	188	631	332	452	212	547	403
AT1G02910.TAIR10	1124	1383	1554	1184	2204	1368	1203	819	1567	1652	2160	1324	1723	1900	2101	1507	1225	1436	2006	2472	1533	1582	1642	1788
AT1G02920.TAIR10	3092	640	649	1137	1212	374	1733	599	334	1247	972	1043	307	1587	687	644	391	630	2900	1142	1343	871	1840	1919
AT1G02930.TAIR10	3490	607	533	1172	1277	475	1707	434	283	955	774	793	196	1440	278	639	185	308	2122	1099	1179	650	2009	1716
AT1G02940.TAIR10	0	8	7	32	9	9	5	13	0	13	5	5	0	9	6	4	1	1	7	8	7	5	10	11
AT1G02950.TAIR10	81	78	91	98	220	105	153	40	172	250	204	88	205	251	254	184	256	220	196	271	228	175	277	259
AT1G02960.TAIR10	432	527	545	477	622	371	519	215	428	818	929	451	628	758	994	614	549	698	1085	1020	747	691	596	953
AT1G02965.TAIR10	0	0	0	0	0	0	0	0	0	1	0	0	0	0	0	0	0	0	0	0	1	0	0	0
AT1G02970.TAIR10	42	61	92	30	74	65	57	20	33	63	81	43	56	64	103	90	81	31	86	76	57	26	58	53
AT1G02980.TAIR10	0	3	0	3	2	0	5	0	2	2	0	0	1	4	0	0	0	2	4	0	3	1	4	5
AT1G02990.TAIR10	573	491	520	393	776	449	409	198	495	779	967	428	647	798	803	649	413	564	699	811	577	545	576	818
AT1G03000.TAIR10	828	1021	1276	985	1538	943	929	672	846	1315	1675	656	1112	1432	1540	1048	817	1161	1284	1717	1216	1012	1026	1336
AT1G03010.TAIR10	7	31	59	20	54	27	37	10	26	61	86	12	82	67	88	54	62	65	69	96	56	57	55	74
AT1G03020.TAIR10	17	19	4	2	12	6	17	8	3	24	43	15	9	1	7	24	6	24	42	28	24	27	20	52
AT1G03022.TAIR10	0	0	0	0	0	0	0	0	0	0	0	0	0	0	0	0	0	0	0	0	0	0	0	0
AT1G03030.TAIR10	307	347	329	307	502	285	335	247	353	491	611	273	480	514	634	396	404	429	673	667	514	448	437	653
AT1G03040.TAIR10	805	897	1057	730	1177	892	851	520	643	1017	1482	550	736	1003	1304	869	747	793	1259	1195	928	793	889	1206
AT1G03050.TAIR10	0	0	0	0	0	0	0	0	0	1	0	0	0	0	0	0	0	0	0	0	0	0	0	0
AT1G03055.TAIR10	39	58	72	57	49	69	24	24	43	117	94	29	70	104	105	53	65	89	152	149	88	109	84	153
AT1G03060.TAIR10	1465	1114	1892	1141	2635	993	1462	667	1436	1905	2206	962	1682	2043	2216	1646	841	1635	1652	2160	1401	1420	1327	2056
AT1G03070.TAIR10	6	34	26	25	35	20	24	27	9	21	31	8	18	21	36	23	25	19	28	24	38	11	28	40
AT1G03080.TAIR10	2153	1728	2243	2127	3073	1466	2022	1076	2297	2761	3252	2390	3004	2758	3326	2315	1662	2216	3237	3173	2322	2057	2103	3028
AT1G03090.TAIR10	1276	1439	2508	1404	2942	1251	1508	1400	1270	2973	3803	1419	3349	2492	4715	1961	2538	4182	3765	4606	3294	2947	1969	3023
AT1G03100.TAIR10	77	63	93	54	73	55	65	30	61	91	133	66	88	87	92	95	56	48	86	127	87	71	67	98
AT1G03103.TAIR10	0	0	0	0	0	0	0	0	0	0	0	0	0	0	0	0	0	1	0	0	0	0	0	0
AT1G03106.TAIR10	0	0	0	0	0	0	0	0	0	1	0	0	1	0	1	1	0	2	0	2	0	0	1	0
AT1G03110.TAIR10	160	172	213	160	206	147	170	59	134	221	301	95	195	268	272	217	202	141	261	305	164	133	205	205
AT1G03120.TAIR10	22	20	8	19	23	11	9	0	14	18	34	13	19	28	16	15	20	27	22	24	23	20	25	28
AT1G03130.TAIR10	29331	35846	45938	32736	58191	35236	30297	24898	27689	60408	72150	25274	35779	48959	56036	38386	36668	50383	67957	86086	51627	59993	53615	73652
AT1G03140.TAIR10	1267	1222	1463	1373	1956	1118	1396	702	1256	1526	1856	1357	1810	1809	2130	1327	1169	1240	2161	2069	1529	1271	1369	1639
AT1G03150.TAIR10	289	273	497	315	621	392	394	181	378	911	1063	297	687	847	1047	584	584	828	1071	1170	758	790	728	886
AT1G03160.TAIR10	1492	1668	2138	1284	2740	1773	1478	959	1749	2274	2639	1288	1856	2377	2648	2112	1480	1829	2213	2973	1840	1784	1765	2280
AT1G03170.TAIR10	9	14	9	3	15	1	9	8	6	11	11	4	3	17	9	6	7	7	17	18	19	14	11	15
AT1G03180.TAIR10	35	26	70	64	88	56	61	6	41	87	126	20	58	77	83	66	73	48	109	84	59	54	64	74
AT1G03190.TAIR10	290	253	406	244	473	304	327	180	272	433	478	179	362	344	498	311	287	297	410	524	355	282	314	409
AT1G03200.TAIR10	42	21	38	23	42	17	48	25	42	115	111	30	49	86	100	67	59	129	180	194	119	117	112	194
AT1G03210.TAIR10	539	350	446	460	513	429	458	231	328	431	513	274	445	521	526	326	355	339	893	550	564	325	454	584
AT1G03220.TAIR10	4396	4384	4530	7769	9723	3860	5209	2524	2385	4350	3520	1102	3547	5272	3615	2282	2864	2437	6461	6136	4448	3323	5593	5738
AT1G03230.TAIR10	1580	1183	1365	1356	2024	1063	1252	790	514	1036	1282	452	541	884	838	633	601	576	1573	1500	1018	857	1180	1465
AT1G03240.TAIR10	0	2	0	0	3	0	0	0	3	1	0	1	2	0	0	0	6	2	1	3	1	2	2	3
AT1G03250.TAIR10	462	553	578	691	759	559	527	335	458	868	1111	462	639	829	869	630	558	701	1290	1098	878	796	799	1173
AT1G03260.TAIR10	181	224	320	197	400	206	295	208	243	328	373	153	295	302	325	255	225	251	428	466	283	237	280	330
AT1G03270.TAIR10	75	81	128	94	168	97	107	83	100	147	162	60	112	153	143	132	96	82	135	182	117	99	114	140
AT1G03280.TAIR10	921	958	964	942	1083	681	808	467	1070	1108	1500	1147	1289	1405	1590	1082	879	974	1664	1423	1124	1023	883	1318
AT1G03290.TAIR10	1216	522	724	806	867	590	685	387	698	1016	1211	946	1108	1259	1197	968	751	941	1599	1326	1023	887	799	1522
AT1G03300.TAIR10	171	117	316	133	353	162	231	109	317	313	367	200	330	404	430	325	218	299	329	423	278	266	289	350
AT1G03310.TAIR10	1296	1565	1782	1032	2519	1541	1211	890	1655	2261	2486	1049	1629	2027	2147	1716	1122	1560	2004	2545	1586	1628	1676	1928
AT1G03320.TAIR10	0	3	13	2	11	6	6	8	8	4	15	5	11	8	11	4	6	14	15	8	8	6	8	12
AT1G03330.TAIR10	296	329	439	457	515	372	408	209	408	837	1042	280	581	739	984	515	576	740	1421	1239	853	864	955	1119
AT1G03340.TAIR10	111	107	83	86	99	106	109	51	56	142	164	78	134	151	136	112	91	101	196	148	116	122	138	150
AT1G03350.TAIR10	1181	1130	1193	1150	1731	1006	1121	481	1208	1501	1610	1292	1504	1505	1951	1184	1009	1041	1705	1687	1306	1034	1095	1438
AT1G03360.TAIR10	148	169	321	167	299	266	254	87	194	226	339	154	220	273	328	266	190	132	273	307	210	144	266	210
AT1G03365.TAIR10	535	581	729	532	1000	555	541	226	687	760	1018	701	780	966	1039	686	562	626	882	1048	685	642	616	864
AT1G03370.TAIR10	1668	744	1084	952	1464	568	953	366	615	1052	1105	682	877	1201	1022	934	596	791	1541	1285	1072	1003	1137	1845
AT1G03380.TAIR10	1333	1449	1824	1556	2190	1079	1287	695	966	1864	2198	892	1474	1681	2032	1272	944	1550	2346	2339	1697	1413	1373	2131
AT1G03390.TAIR10	0	0	0	0	0	0	0	0	0	0	2	0	0	3	0	0	0	0	0	0	2	0	0	0
AT1G03400.TAIR10	1127	701	1064	743	1079	713	755	393	317	956	1001	505	597	974	926	753	642	1084	1471	1372	1026	920	809	1758
AT1G03410.TAIR10	426	488	724	593	711	425	444	328	291	660	767	337	409	496	698	438	426	532	740	900	593	607	481	883
AT1G03430.TAIR10	595	382	550	519	651	349	417	329	356	943	1010	350	548	806	892	615	586	798	1480	1341	984	837	814	1289
AT1G03440.TAIR10	571	699	777	565	1299	653	512	383	295	716	982	164	392	581	725	440	463	648	708	1002	652	729	649	865
AT1G03445.TAIR10	0	0	8	2	0	3	5	0	0	1	1	0	3	0	0	3	4	0	0	0	1	3	2	5
AT1G03457.TAIR10	99	152	208	195	281	213	213	58	139	263	328	66	167	277	313	220	178	175	265	341	251	180	261	252
AT1G03470.TAIR10	192	166	218	154	292	305	187	97	271	271	388	188	356	366	449	315	241	237	395	330	259	233	306	350
AT1G03475.TAIR10	5461	5273	6926	4120	9301	6369	4985	3203	5792	7908	9883	4501	6507	8488	8615	6547	5892	6414	8059	10552	6210	6562	7212	7307
AT1G03490.TAIR10	0	0	0	0	0	0	0	0	0	0	0	0	0	0	0	0	0	0	0	0	0	0	0	0
AT1G03495.TAIR10	69	36	37	66	75	40	79	29	10	18	33	8	5	18	27	68	15	9	25	39	33	8	40	25
AT1G03510.TAIR10	60	36	64	63	61	63	28	20	65	43	89	38	36	70	71	49	28	44	50	70	47	36	51	46
AT1G03520.TAIR10	291	333	453	238	551	245	311	222	242	528	676	180	461	497	775	419	444	710	725	735	566	490	488	638
AT1G03530.TAIR10	314	383	501	414	656	371	485	198	267	350	487	267	449	404	465	324	269	228	350	436	331	194	289	407
AT1G03540.TAIR10	63	62	43	81	130	49	43	21	64	69	79	36	51	68	59	54	27	30	55	72	46	34	38	43
AT1G03550.TAIR10	220	249	298	373	335	190	320	150	220	346	375	155	233	284	447	219	233	317	538	419	357	332	274	405
AT1G03560.TAIR10	291	176	289	177	360	170	237	171	286	318	380	196	365	374	468	308	241	307	388	396	275	256	231	347
AT1G03590.TAIR10	565	609	880	568	1043	664	629	355	627	1017	1181	626	950	968	1298	787	811	872	1125	1201	820	791	705	906
AT1G03600.TAIR10	6756	8431	12453	7008	17930	10397	9448	8786	7088	14227	16364	4851	8784	11187	14019	8891	9809	12713	14991	19686	11532	13204	13654	14329
AT1G03610.TAIR10	1690	1422	2127	1259	3343	1688	1631	1036	1419	2829	3479	1267	1891	2202	3101	1757	1866	2517	3380	3757	2242	2417	2346	2676
AT1G03620.TAIR10	111	64	92	88	118	88	151	57	64	169	148	40	51	110	172	108	107	116	234	136	116	91	117	110
AT1G03630.TAIR10	3921	4891	5723	3155	6931	5043	4002	1839	5359	7368	9485	4557	5766	8236	7953	6198	5147	6089	7323	11397	5870	6973	7673	7196
AT1G03650.TAIR10	61	31	62	16	49	29	58	41	36	59	65	38	65	83	73	48	65	50	66	79	68	51	44	74
AT1G03660.TAIR10	21	13	24	30	20	6	12	0	13	30	34	3	26	29	43	13	31	18	44	40	38	17	37	12
AT1G03670.TAIR10	0	0	0	0	0	0	0	0	0	0	0	0	0	2	0	1	1	0	0	0	0	0	2	0
AT1G03680.TAIR10	5950	8202	10557	6782	13572	9382	8043	5853	6241	12377	13448	3904	6470	10079	10788	7739	7430	10569	15634	17838	11268	11990	11844	14402
AT1G03687.TAIR10	201	218	344	251	323	248	281	153	217	349	486	125	266	356	412	229	216	220	397	486	317	297	283	318
AT1G03700.TAIR10	21	15	7	37	14	27	38	6	18	13	11	10	37	29	14	7	16	7	23	13	11	10	37	18
AT1G03710.TAIR10	4	1	13	0	4	12	10	0	4	8	13	5	1	11	6	4	1	7	5	9	14	2	11	6
AT1G03720.TAIR10	0	0	0	0	0	0	2	0	0	0	0	0	0	0	0	0	0	0	0	0	0	0	0	0
AT1G03730.TAIR10	331	255	350	366	436	184	229	270	179	223	274	154	214	218	263	171	150	168	397	325	217	194	225	314
AT1G03740.TAIR10	3352	2036	2508	2440	3416	1573	1980	1092	1338	2559	3157	1679	1962	2868	2392	1810	1322	2159	3839	3213	2739	2407	2558	4347
AT1G03750.TAIR10	185	230	247	211	312	235	172	109	241	269	353	174	266	292	325	220	208	263	379	320	239	206	216	332
AT1G03760.TAIR10	241	141	211	251	242	147	202	124	185	263	299	138	208	209	322	251	202	164	380	299	225	149	208	336
AT1G03770.TAIR10	88	84	110	144	212	114	136	54	115	167	237	108	167	183	211	124	117	115	232	208	121	103	163	201
AT1G03780.TAIR10	328	186	471	259	586	353	376	127	284	486	586	175	502	553	743	524	494	188	341	360	313	196	331	345
AT1G03790.TAIR10	7	9	2	13	10	0	17	3	3	6	9	2	4	1	7	1	4	2	17	9	8	4	12	8
AT1G03800.TAIR10	14	10	7	5	20	6	4	10	8	7	14	3	9	6	10	2	5	5	21	14	6	11	9	9
AT1G03810.TAIR10	5	0	0	0	0	0	0	0	0	0	0	0	0	0	0	0	0	0	0	0	0	0	0	0
AT1G03820.TAIR10	274	368	164	532	360	235	368	92	248	459	446	191	406	779	562	371	419	283	691	427	373	294	346	363
AT1G03830.TAIR10	302	266	413	339	489	265	280	150	370	342	468	315	392	402	514	377	259	207	399	435	321	195	282	371
AT1G03840.TAIR10	30	44	37	93	69	71	47	8	21	22	16	8	27	28	17	18	12	8	32	31	26	13	39	33
AT1G03850.TAIR10	1040	251	419	687	607	257	543	339	300	760	769	489	847	1128	905	584	518	842	1931	1271	1131	654	995	1250
AT1G03860.TAIR10	798	958	1265	899	1356	983	1036	500	674	1241	1387	541	1039	1262	1458	1033	962	813	1653	1601	1199	869	1221	1305
AT1G03870.TAIR10	2472	1822	4093	3370	6626	2128	3338	2361	2143	5291	5348	1134	3476	3824	7435	3648	5028	5146	7029	7956	5538	5694	5409	5727
AT1G03880.TAIR10	0	0	0	0	0	0	0	0	0	0	0	0	0	0	0	0	0	0	0	0	0	0	0	0
AT1G03890.TAIR10	0	0	0	0	0	0	0	0	0	0	0	0	0	0	0	0	0	0	0	0	0	0	0	0
AT1G03900.TAIR10	1682	1956	2272	2076	2543	1663	1936	1277	1805	2482	2693	1684	2429	2501	3140	1979	1764	1853	3661	2933	2294	1940	2092	2817
AT1G03905.TAIR10	44	51	79	107	74	51	89	12	55	88	130	44	94	95	80	59	53	53	178	146	100	67	96	94
AT1G03910.TAIR10	1509	1757	2082	1431	2474	1505	1532	1038	1583	1800	2399	1433	1831	2059	2240	1674	1197	1310	2085	2265	1516	1416	1431	1905
AT1G03920.TAIR10	56	67	66	97	125	82	73	34	59	70	61	29	79	66	73	77	55	21	63	108	64	47	72	63
AT1G03930.TAIR10	811	805	1131	861	1391	843	734	560	822	1449	1547	592	925	1252	1451	1059	879	871	1387	1671	1092	1040	1059	1248
AT1G03940.TAIR10	54	58	17	87	59	50	109	30	13	46	43	8	4	19	24	45	16	8	19	35	37	13	28	46
AT1G03950.TAIR10	314	255	322	347	384	279	247	169	249	498	663	266	419	470	592	395	349	452	859	692	528	480	537	707
AT1G03960.TAIR10	292	351	389	281	556	312	376	135	272	537	775	179	378	525	547	410	336	469	706	737	454	511	444	593
AT1G03970.TAIR10	881	708	1027	832	1572	742	891	650	905	1246	1288	868	955	1306	1288	1029	770	883	1774	1660	1103	1072	1147	1411
AT1G03980.TAIR10	7	1	14	6	28	3	5	1	6	13	12	7	14	5	10	3	8	1	20	9	12	2	14	16
AT1G03982.TAIR10	0	0	0	0	0	0	0	0	0	0	0	0	0	0	0	0	0	0	0	0	0	0	0	0
AT1G03990.TAIR10	7	10	0	17	0	0	4	0	2	5	4	3	0	8	4	2	7	4	2	4	3	3	5	2
AT1G04000.TAIR10	275	300	437	318	424	328	273	174	193	323	389	138	251	301	397	242	290	321	504	505	312	358	315	435
AT1G04010.TAIR10	213	245	319	197	451	235	217	115	199	335	390	154	285	334	396	290	201	221	460	457	334	260	247	439
AT1G04020.TAIR10	129	131	208	94	259	135	141	53	158	231	229	121	239	255	287	226	159	109	211	246	138	98	163	141
AT1G04030.TAIR10	96	96	196	197	198	150	154	37	151	217	204	108	190	202	262	192	190	120	225	247	149	148	187	200
AT1G04040.TAIR10	1371	1397	1994	2043	2753	1164	1500	905	1392	2462	2428	1103	2319	2893	3693	2162	2354	2025	3721	3264	2713	1723	2243	2297
AT1G04050.TAIR10	160	89	107	155	199	136	127	56	94	156	160	84	139	129	217	157	115	70	172	134	88	72	103	118
AT1G04070.TAIR10	75	98	87	79	113	69	79	28	68	165	147	56	68	134	118	75	100	91	249	179	134	108	146	192
AT1G04080.TAIR10	2434	2634	3442	2457	4326	2818	2755	1469	2046	2993	3926	1716	2658	3036	3644	2538	2032	2292	3220	3645	2561	2310	2457	3497
AT1G04090.TAIR10	12	9	11	15	29	23	6	7	14	10	16	13	15	17	25	8	17	18	17	18	14	16	12	16
AT1G04100.TAIR10	97	90	158	124	137	82	104	70	85	156	136	69	119	132	154	117	118	124	256	146	172	101	145	168
AT1G04110.TAIR10	162	297	273	94	398	328	187	105	321	224	545	149	240	377	436	214	208	249	144	428	215	241	233	243
AT1G04120.TAIR10	1337	1418	1604	1408	2130	1290	1380	539	1417	1748	2297	965	1846	1975	2319	1763	1169	1189	1767	1960	1280	1162	1395	1868
AT1G04130.TAIR10	77	164	149	120	129	60	139	56	143	232	242	92	240	263	276	186	165	146	317	240	164	149	194	194
AT1G04140.TAIR10	2619	2705	3662	2626	4854	2615	2652	2040	1734	3344	4201	1280	2400	3005	3862	2437	2045	2766	3645	4271	2831	2662	2507	3819
AT1G04150.TAIR10	0	4	7	0	7	0	3	0	0	2	8	2	4	7	4	5	4	0	3	1	1	0	5	7
AT1G04160.TAIR10	248	237	282	430	392	273	296	85	242	350	421	146	269	410	423	280	249	244	306	431	275	270	276	397
AT1G04170.TAIR10	1267	1587	1930	1357	2438	1791	1752	726	1691	2369	2949	1135	2007	2365	3188	1957	1948	1692	2909	3126	2112	1730	2184	2360
AT1G04171.TAIR10	0	0	0	0	0	0	0	0	0	1	0	0	0	0	0	0	4	0	0	0	0	0	0	0
AT1G04180.TAIR10	14	28	25	72	8	15	17	10	14	2	8	2	32	21	10	14	5	20	26	10	15	4	13	10
AT1G04190.TAIR10	321	333	548	373	621	426	478	159	371	647	752	295	627	637	826	511	446	458	867	841	520	424	640	697
AT1G04200.TAIR10	680	644	790	760	1247	530	718	267	473	954	997	335	548	956	972	675	554	633	1298	1215	857	789	931	1163
AT1G04210.TAIR10	1177	1065	1527	865	2099	988	1218	486	1210	1693	2067	801	1319	1774	1942	1435	975	1260	1696	1996	1374	1366	1540	1906
AT1G04220.TAIR10	282	392	203	954	600	314	427	158	153	230	197	65	378	339	204	145	217	121	314	221	254	109	333	249
AT1G04230.TAIR10	237	245	247	233	386	231	231	148	269	354	362	236	301	393	446	313	211	241	423	467	309	278	333	394
AT1G04240.TAIR10	839	755	1630	934	2391	943	1316	672	2960	3955	3817	1950	3404	3994	4858	3562	3097	3103	5056	4556	3148	2865	2888	2782
AT1G04250.TAIR10	558	867	978	1248	1187	928	807	534	828	983	879	689	845	1087	1074	682	686	667	1559	1083	905	716	954	955
AT1G04260.TAIR10	420	396	472	479	520	381	437	230	211	383	489	155	260	312	433	282	317	333	700	568	424	373	430	615
AT1G04270.TAIR10	3248	3785	5165	3478	5776	4473	4632	1866	4167	5960	7556	2665	5261	6150	7349	4783	4515	4003	8008	7841	5085	4344	6240	5385
AT1G04280.TAIR10	1289	1271	1718	1475	1931	1045	1407	994	1011	1558	2041	1202	2093	1957	2580	1255	1422	1633	2663	2202	1902	1362	1349	1771
AT1G04290.TAIR10	185	305	446	336	501	324	318	231	288	534	514	226	351	406	574	319	334	378	861	656	486	451	517	613
AT1G04300.TAIR10	2467	2299	3308	2541	4349	2302	2519	1717	2030	3206	4020	1928	2804	3229	3810	2410	2089	2792	3604	4020	2772	2590	2395	3606
AT1G04310.TAIR10	517	648	842	579	978	623	526	380	478	640	720	416	641	590	846	488	468	523	648	769	487	510	409	660
AT1G04330.TAIR10	1	10	2	40	17	29	10	0	5	6	21	1	6	10	13	6	8	15	10	17	10	8	13	9
AT1G04340.TAIR10	227	304	464	364	494	366	437	189	191	490	551	118	314	424	483	306	286	369	703	717	468	391	479	572
AT1G04350.TAIR10	902	1162	1424	910	1489	1060	812	576	764	1645	1852	614	967	1343	1764	1066	993	1627	2259	2276	1707	1589	1604	2246
AT1G04360.TAIR10	168	159	134	286	200	97	139	77	109	204	217	113	250	229	196	145	152	126	204	190	175	131	137	151
AT1G04370.TAIR10	0	2	0	0	2	0	0	0	0	2	3	1	1	0	1	1	0	2	0	2	1	2	1	2
AT1G04380.TAIR10	0	1	7	0	1	1	3	7	4	7	5	6	12	10	11	12	3	6	6	3	6	4	1	8
AT1G04390.TAIR10	283	361	431	320	538	347	352	167	267	449	589	210	395	459	488	352	270	390	505	539	353	363	302	501
AT1G04400.TAIR10	6041	6036	7438	5503	8326	5843	5278	3443	6119	8090	9353	5239	7036	8340	8887	6614	4726	6179	8937	9935	7038	6297	5943	9164
AT1G04410.TAIR10	15853	19290	23320	20271	31805	19466	20125	14511	16462	24363	26383	14098	22908	25150	29948	19218	18685	19393	31599	30976	22060	18241	21118	23696
AT1G04420.TAIR10	1912	2690	3269	2008	4510	2916	2300	1345	3319	3826	4662	2363	3388	4435	4307	3478	2589	2958	3368	5254	2791	3389	3495	3389
AT1G04430.TAIR10	3097	3401	4035	3225	6317	3161	3444	2169	4833	5578	6409	3294	5298	7002	7288	5738	4086	4412	6423	8269	4950	4872	4972	6473
AT1G04440.TAIR10	2048	1807	2558	2272	3273	1683	2039	1154	1458	2966	3143	1247	2174	2775	3214	2120	1735	2581	4765	3948	3102	2521	2920	3971
AT1G04445.TAIR10	0	2	1	4	0	1	3	5	0	2	0	3	1	1	2	0	0	0	1	0	2	0	3	0
AT1G04450.TAIR10	0	0	0	0	0	0	0	0	0	0	0	0	0	0	0	0	0	0	0	0	0	0	0	0
AT1G04470.TAIR10	0	0	2	0	0	0	0	0	0	0	3	0	0	1	3	0	0	0	0	2	0	0	0	0
AT1G04480.TAIR10	1126	1229	1840	1424	2172	1628	1732	667	1425	2350	2878	866	1648	2351	2273	1692	1806	1450	3180	3074	2068	1806	2558	1974
AT1G04490.TAIR10	16	17	6	19	25	14	10	0	12	20	10	9	15	20	27	32	27	11	16	20	25	17	20	14
AT1G04500.TAIR10	2	2	3	0	9	4	1	7	0	8	14	2	1	3	6	2	1	5	4	8	3	2	7	5
AT1G04501.TAIR10	0	0	0	0	5	0	0	0	0	0	0	0	0	0	0	0	0	0	0	0	0	0	0	0
AT1G04510.TAIR10	889	1104	1522	861	1781	1056	1082	473	845	1436	1720	622	1103	1380	1731	1267	1068	1071	1768	1809	1352	1208	1380	1564
AT1G04520.TAIR10	199	119	263	139	274	184	177	91	188	299	427	112	223	299	354	251	263	193	253	281	252	146	249	262
AT1G04530.TAIR10	1320	1176	1417	1036	1978	944	1041	514	1463	1940	2280	1587	2040	2080	2476	1651	1446	1669	2212	2339	1485	1484	1638	1974
AT1G04540.TAIR10	0	0	0	0	0	0	2	0	1	0	5	1	1	0	0	1	0	0	0	1	4	0	1	5
AT1G04550.TAIR10	403	434	586	480	701	423	369	141	432	603	731	424	598	635	809	514	424	489	782	750	468	421	552	561
AT1G04555.TAIR10	119	108	106	102	136	89	103	51	93	169	209	87	148	168	190	141	127	123	272	219	198	160	164	243
AT1G04560.TAIR10	1	0	0	0	0	0	0	0	0	0	9	0	0	0	0	0	0	1	0	0	0	0	0	0
AT1G04570.TAIR10	2	20	19	10	22	10	6	17	15	19	22	6	12	23	10	7	7	16	15	24	12	15	22	26
AT1G04580.TAIR10	0	3	5	0	0	3	0	0	1	2	1	0	0	1	0	2	0	0	0	0	2	1	1	3
AT1G04590.TAIR10	299	301	305	320	463	370	308	191	381	495	615	323	527	556	631	465	434	363	697	675	440	371	427	494
AT1G04600.TAIR10	32	8	15	7	8	18	19	0	16	16	20	13	13	35	19	9	5	10	16	17	10	10	19	20
AT1G04610.TAIR10	20	36	47	50	42	58	38	1	32	38	60	7	49	37	68	20	45	49	64	55	19	21	37	38
AT1G04620.TAIR10	296	403	443	241	562	455	455	207	446	631	637	324	345	504	509	453	300	375	687	756	437	483	514	568
AT1G04625.TAIR10	0	0	0	0	0	0	0	0	0	0	0	0	0	0	0	0	0	0	0	0	0	0	0	0
AT1G04630.TAIR10	737	772	972	763	1205	794	842	627	865	1041	1320	702	1062	1257	1335	919	836	847	1405	1369	979	827	983	1070
AT1G04635.TAIR10	16	22	30	24	28	18	33	22	35	44	60	22	30	51	57	45	38	21	51	64	41	35	27	42
AT1G04640.TAIR10	717	589	855	650	1088	658	641	358	773	1201	1347	467	878	1272	1155	835	811	996	1446	1657	1005	1086	1039	1209
AT1G04645.TAIR10	0	0	0	0	0	0	0	0	0	0	0	0	0	2	0	0	0	0	0	0	0	0	0	0
AT1G04650.TAIR10	28	41	91	87	127	113	65	37	50	88	111	39	84	85	100	92	65	62	91	99	65	49	90	72
AT1G04660.TAIR10	145	124	201	191	550	229	190	216	150	180	250	106	148	118	226	143	118	80	193	193	130	99	104	103
AT1G04670.TAIR10	0	0	0	0	0	0	0	0	0	0	0	0	0	0	0	5	0	0	1	1	0	0	0	0
AT1G04680.TAIR10	2582	2570	3269	2517	5158	2695	2551	1603	2201	3851	3818	1329	2634	4024	4044	3267	2396	2226	4338	4598	3256	2464	3060	3955
AT1G04684.TAIR10	0	0	0	0	0	0	0	0	0	0	0	0	0	0	0	0	0	0	0	0	0	0	0	0
AT1G04690.TAIR10	2002	2148	2619	2209	3319	2048	2128	1221	1937	3156	3513	1595	2567	2880	3554	2412	2045	2226	3693	3816	2750	2210	2531	3296
AT1G04700.TAIR10	51	74	121	144	150	93	109	33	74	124	110	62	127	157	170	86	81	91	183	168	109	95	130	126
AT1G04710.TAIR10	456	656	642	593	915	699	618	267	464	650	815	422	585	711	790	580	418	506	698	825	506	533	564	727
AT1G04730.TAIR10	134	111	157	103	247	128	132	59	132	191	253	105	188	216	233	202	149	109	188	240	135	122	181	162
AT1G04750.TAIR10	996	1196	1619	1311	1897	1141	1606	694	1293	2226	2552	1052	1690	1971	2653	1701	1692	1629	3264	2919	2081	1677	2156	2457
AT1G04760.TAIR10	37	41	78	21	99	62	45	51	66	100	127	62	71	107	141	106	69	38	97	107	76	50	75	84
AT1G04770.TAIR10	1242	1565	1633	2021	1963	1365	1293	904	880	1251	1594	1214	898	1167	1032	980	708	646	2661	1374	1223	1014	1239	1639
AT1G04778.TAIR10	2	3	7	26	2	6	30	0	6	17	27	11	17	12	20	15	19	7	25	13	6	9	9	14
AT1G04780.TAIR10	1939	1597	1966	1719	2892	1236	1678	1137	1537	2196	2630	1476	1902	2228	2364	1779	1288	1732	2838	2682	1945	1941	1775	2726
AT1G04790.TAIR10	573	554	915	496	1105	522	643	325	548	932	1143	445	732	839	1119	728	596	777	1044	1196	816	704	718	989
AT1G04800.TAIR10	4768	5652	5141	3288	9167	5617	3557	1606	4772	3763	5476	5356	5196	5020	5757	3404	3450	3487	3561	6574	3428	4029	3471	4373
AT1G04810.TAIR10	1363	1645	2086	1470	2678	1546	1653	1040	1360	1859	2314	1122	1683	2046	2268	1657	1271	1547	2039	2530	1628	1412	1444	1950
AT1G04820.TAIR10	10131	12205	17506	12474	24489	13879	14137	8622	12553	16960	20832	8553	16384	16776	23782	13845	14384	12486	20653	20596	14364	11066	13719	14975
AT1G04830.TAIR10	472	494	653	489	783	413	485	390	406	724	846	328	633	672	899	570	516	702	972	951	643	575	591	828
AT1G04840.TAIR10	43	23	68	23	30	28	13	14	35	31	66	19	38	43	60	33	25	22	48	57	34	29	29	51
AT1G04850.TAIR10	2048	2108	2662	3023	3547	2005	2395	1421	2319	2353	2754	2231	2815	2718	3362	2114	1915	1763	3460	2850	2148	1798	2185	2751
AT1G04860.TAIR10	841	821	1079	667	1335	701	782	438	941	1193	1418	842	1175	1308	1408	918	728	994	1202	1397	986	909	941	1131
AT1G04870.TAIR10	418	398	521	446	550	427	461	186	340	470	680	272	424	574	615	433	366	285	676	592	368	309	482	527
AT1G04880.TAIR10	10	3	10	0	9	1	6	4	7	8	1	6	1	6	9	3	4	5	4	5	6	6	3	4
AT1G04890.TAIR10	0	0	0	0	0	0	0	0	0	0	0	0	0	0	0	0	0	0	0	0	0	0	0	0
AT1G04900.TAIR10	159	160	191	185	236	151	187	157	160	219	284	106	221	270	325	210	233	148	313	302	247	170	220	279
AT1G04910.TAIR10	838	770	998	907	1263	655	823	559	662	1186	1403	497	893	1105	1447	942	863	951	1632	1400	1068	886	907	1192
AT1G04920.TAIR10	45	71	120	39	100	72	95	12	86	82	124	46	77	107	89	85	62	60	77	102	75	59	65	106
AT1G04930.TAIR10	72	78	73	97	86	80	83	53	74	85	132	41	82	93	128	78	63	82	113	116	86	97	65	126
AT1G04940.TAIR10	0	0	0	0	0	0	0	0	0	0	0	0	0	0	0	0	0	0	0	0	0	0	0	0
AT1G04945.TAIR10	82	88	83	105	113	92	87	26	63	136	157	59	111	119	165	134	111	49	209	164	90	114	129	158
AT1G04950.TAIR10	591	571	884	546	1007	609	578	324	523	943	1203	422	726	921	1191	698	626	850	1162	1250	903	879	804	1161
AT1G04960.TAIR10	619	536	685	699	850	457	568	404	431	786	876	419	627	722	865	598	534	628	1262	986	812	711	757	954
AT1G04970.TAIR10	742	767	958	651	1177	747	760	438	602	1257	1383	524	956	1166	1178	817	753	1059	1840	1681	1300	1046	1230	1660
AT1G04980.TAIR10	257	299	226	242	264	235	222	77	180	267	267	127	314	333	358	234	199	132	367	314	224	140	232	251
AT1G04985.TAIR10	757	671	846	818	1122	635	548	416	809	1222	1495	899	1111	1133	1612	954	870	1134	1757	1606	1110	1083	1002	1413
AT1G04990.TAIR10	1104	986	1186	1220	1605	825	1032	665	599	1137	1239	418	572	876	1023	797	673	690	1880	1480	1135	940	979	1379
AT1G05000.TAIR10	237	316	228	758	443	191	563	130	74	278	250	109	187	207	144	107	133	171	749	320	415	273	390	470
AT1G05010.TAIR10	11166	9849	13284	12276	12768	7448	7131	6849	8574	14025	20045	12826	11932	13533	16435	9136	9741	13995	25308	21941	18545	15317	12133	23947
AT1G05020.TAIR10	116	93	137	135	194	80	70	25	105	94	139	88	90	68	106	67	55	91	132	141	113	95	79	172
AT1G05030.TAIR10	640	818	799	604	1070	664	714	501	449	831	1052	391	501	603	788	461	446	666	979	1063	831	858	705	1149
AT1G05040.TAIR10	0	2	2	0	2	0	0	0	1	0	1	0	0	0	1	2	1	3	2	0	5	1	0	0
AT1G05055.TAIR10	173	224	241	214	346	198	181	88	202	247	352	143	278	247	307	232	205	184	320	381	266	190	240	283
AT1G05060.TAIR10	377	359	416	400	564	350	416	240	344	627	775	319	465	584	665	434	339	473	1027	824	663	562	526	869
AT1G05065.TAIR10	11	33	37	44	55	26	31	25	24	56	85	13	21	49	33	25	45	30	102	65	57	55	64	55
AT1G05070.TAIR10	336	451	487	411	648	496	404	391	465	693	797	285	631	646	854	555	513	575	912	866	597	590	546	735
AT1G05080.TAIR10	0	0	0	0	0	0	0	0	0	0	0	0	0	0	0	0	0	0	0	0	0	0	0	0
AT1G05085.TAIR10	0	0	0	0	0	0	0	0	0	0	0	0	0	0	0	0	0	0	0	0	0	0	0	0
AT1G05090.TAIR10	348	338	474	289	626	320	381	214	403	573	767	366	496	625	696	460	341	520	731	760	493	418	417	606
AT1G05100.TAIR10	33	18	18	42	37	39	41	27	30	35	41	17	30	30	36	24	16	24	58	26	28	27	42	33
AT1G05120.TAIR10	798	760	889	899	1234	696	890	410	648	896	1130	553	863	876	1084	758	577	749	1176	1189	807	659	752	1113
AT1G05136.TAIR10	0	0	0	4	5	1	0	4	0	1	1	2	0	1	1	0	0	4	0	3	1	0	1	1
AT1G05140.TAIR10	1143	1389	1633	1058	2109	1244	1184	864	1224	1879	2216	884	1380	2003	2224	1400	1278	1601	2137	2749	1711	1779	1732	2098
AT1G05150.TAIR10	1051	1054	1546	1127	1941	971	1211	584	1148	1419	1913	785	1418	1696	1875	1424	997	1200	1462	1930	1214	1035	1161	1371
AT1G05160.TAIR10	265	310	328	187	397	297	279	85	292	431	584	251	371	368	525	287	287	347	495	546	318	333	290	398
AT1G05170.TAIR10	378	362	345	446	450	309	305	156	282	399	468	289	401	442	507	360	278	356	526	476	353	297	355	485
AT1G05180.TAIR10	800	720	904	691	996	717	770	233	589	1017	1163	454	788	1039	1225	818	752	768	1386	1315	912	781	934	1098
AT1G05190.TAIR10	6516	7406	10085	6521	13502	8205	7577	4484	11708	14829	18756	9139	13354	14964	17545	12332	11602	12447	16145	21163	12367	13201	13331	14360
AT1G05200.TAIR10	1120	1502	1591	1076	1990	1211	1069	806	1014	1878	2176	974	1398	1611	1915	1246	1108	1740	1961	2127	1467	1406	1254	1821
AT1G05205.TAIR10	209	254	286	299	371	222	256	146	262	456	564	184	382	400	517	332	365	327	668	619	390	317	500	596
AT1G05210.TAIR10	47	99	145	173	158	132	124	75	47	147	172	41	95	128	161	114	95	81	158	161	115	73	151	107
AT1G05220.TAIR10	0	6	10	36	13	10	13	1	10	13	7	8	19	8	9	11	11	7	32	23	22	6	35	28
AT1G05230.TAIR10	586	745	977	536	1202	705	582	466	576	871	1166	552	724	939	1136	646	629	665	1052	1194	804	678	667	978
AT1G05240.TAIR10	394	469	514	2168	591	410	664	433	263	280	203	101	647	752	656	160	343	230	774	483	514	382	781	1126
AT1G05250.TAIR10	433	553	640	2285	999	383	558	433	216	444	307	101	652	335	449	209	387	173	1201	695	914	592	1011	836
AT1G05260.TAIR10	349	849	549	2234	843	805	954	392	615	727	523	152	1008	1031	559	282	504	185	977	604	811	292	983	951
AT1G05270.TAIR10	587	737	825	757	1094	649	648	387	718	1107	1305	623	1049	1059	1218	833	751	853	1434	1372	915	808	894	1095
AT1G05280.TAIR10	0	9	4	9	14	7	14	1	2	4	4	0	8	16	8	0	8	0	13	8	2	0	6	29
AT1G05290.TAIR10	0	0	0	0	0	3	0	0	0	0	0	0	0	0	0	0	0	0	0	0	0	0	0	0
AT1G05291.TAIR10	0	0	0	0	0	0	0	0	0	0	0	0	0	0	0	0	0	0	0	0	0	0	0	0
AT1G05300.TAIR10	462	235	283	292	367	164	291	80	111	344	332	199	99	160	192	157	86	149	502	300	288	261	334	446
AT1G05310.TAIR10	154	247	256	255	291	185	175	99	108	346	336	132	95	107	174	116	83	108	560	480	413	274	268	441
AT1G05320.TAIR10	933	655	985	876	1240	599	577	396	1075	1541	1613	1064	1395	1415	1682	1205	900	963	1897	1722	1293	1058	1132	1491
AT1G05330.TAIR10	0	4	0	0	0	4	0	0	0	3	3	0	2	2	10	3	4	7	9	5	2	1	3	1
AT1G05340.TAIR10	167	198	209	413	326	112	457	167	48	249	209	54	223	200	235	127	166	191	585	401	305	229	395	413
AT1G05350.TAIR10	667	675	920	849	1297	661	700	453	699	846	979	574	859	958	1119	715	651	758	1146	1090	758	687	765	894
AT1G05360.TAIR10	214	307	368	233	444	288	281	174	259	475	598	158	360	489	538	358	375	350	567	571	445	377	434	512
AT1G05370.TAIR10	51	67	58	48	201	99	92	34	29	79	92	13	46	63	82	61	56	56	84	90	70	48	50	102
AT1G05380.TAIR10	1090	982	1484	1034	1884	978	1075	603	1026	1398	1752	907	1322	1590	1830	1238	788	1264	1313	1750	1192	1130	994	1507
AT1G05385.TAIR10	247	288	316	223	462	336	272	148	609	831	1020	509	650	807	894	562	606	621	855	1217	685	676	769	783
AT1G05400.TAIR10	17	18	17	14	55	1	18	4	9	15	22	12	11	19	28	14	16	29	41	21	22	24	25	34
AT1G05410.TAIR10	282	334	453	297	626	358	348	203	418	510	662	342	533	526	702	464	375	368	599	669	459	383	391	496
AT1G05420.TAIR10	25	36	68	5	58	40	47	51	10	24	45	6	14	9	36	15	34	18	54	38	29	38	31	46
AT1G05430.TAIR10	427	436	662	498	860	423	497	269	453	834	984	474	729	802	1013	669	584	820	1198	1125	811	714	810	1041
AT1G05440.TAIR10	51	30	83	13	126	87	58	19	74	91	144	35	100	95	121	127	77	50	100	71	50	49	83	65
AT1G05450.TAIR10	16	28	1	21	26	17	10	8	5	5	11	3	3	2	7	1	7	8	16	6	19	9	53	10
AT1G05460.TAIR10	606	614	630	379	967	484	501	280	458	569	763	501	546	644	738	514	450	448	593	712	467	398	436	576
AT1G05470.TAIR10	214	352	558	256	643	424	365	112	335	502	732	284	510	606	757	481	453	451	408	562	353	318	351	399
AT1G05490.TAIR10	29	10	25	9	21	18	40	29	12	32	61	29	23	41	34	56	28	18	20	35	26	16	30	22
AT1G05500.TAIR10	1056	1183	1578	1395	2253	1284	1277	715	1129	1724	2106	988	1440	1685	2025	1320	1282	1379	2101	2243	1418	1261	1374	1726
AT1G05510.TAIR10	3	0	0	0	0	0	0	5	0	0	3	0	0	0	0	0	0	0	0	0	0	1	1	0
AT1G05520.TAIR10	1165	1203	1409	1167	1874	1019	1142	737	902	1332	1732	623	1128	1406	1666	1078	871	1126	1694	1736	1229	1024	1102	1592
AT1G05530.TAIR10	0	16	6	31	21	21	16	0	12	10	8	2	9	8	1	3	7	2	9	16	3	2	6	15
AT1G05540.TAIR10	34	76	129	79	111	121	88	47	61	90	125	22	94	69	82	49	51	89	125	153	104	88	118	86
AT1G05550.TAIR10	6	0	9	0	11	1	1	0	0	10	12	1	0	1	6	3	3	7	13	14	12	6	5	8
AT1G05560.TAIR10	667	890	792	761	899	865	538	307	738	730	868	791	724	870	605	690	454	494	749	1077	548	550	675	810
AT1G05570.TAIR10	2695	1364	2088	1955	2970	1297	2015	864	1354	1920	2231	1050	1813	2124	1902	1590	1009	1261	2490	1926	1953	1207	1629	2363
AT1G05575.TAIR10	144	108	185	137	211	90	107	60	37	138	176	98	34	77	74	36	44	117	349	200	161	112	179	174
AT1G05577.TAIR10	0	0	1	0	0	1	0	0	1	0	0	4	7	3	2	0	1	0	8	2	0	1	0	1
AT1G05580.TAIR10	0	0	0	0	0	0	1	0	0	0	4	0	0	0	0	0	0	0	0	0	0	0	0	0
AT1G05590.TAIR10	463	593	668	398	807	536	494	342	393	705	955	430	637	665	841	516	529	557	786	956	562	534	574	668
AT1G05600.TAIR10	220	219	332	181	399	212	250	126	279	331	537	238	336	376	427	279	247	282	401	453	299	292	279	347
AT1G05610.TAIR10	25	11	3	8	20	10	25	8	14	22	37	21	24	27	17	24	10	19	24	14	24	4	24	22
AT1G05615.TAIR10	0	0	0	0	0	0	0	0	0	0	0	0	0	0	0	0	0	0	0	0	0	0	0	0
AT1G05620.TAIR10	326	421	432	524	596	437	499	249	418	668	797	297	606	652	916	543	459	512	935	856	602	497	563	667
AT1G05630.TAIR10	864	645	986	666	1325	580	791	374	812	876	1221	593	830	1145	1085	938	617	646	1008	1128	720	755	788	1096
AT1G05640.TAIR10	35	50	65	42	107	83	95	31	63	82	113	44	90	100	118	91	67	53	77	65	62	29	47	62
AT1G05650.TAIR10	3	8	0	0	0	0	4	0	0	0	1	0	0	0	0	0	0	0	0	2	0	0	1	0
AT1G05660.TAIR10	12	16	2	55	3	16	31	4	18	9	1	0	9	30	16	0	12	0	7	4	5	2	7	6
AT1G05670.TAIR10	184	190	141	140	181	193	114	53	155	190	267	98	159	218	222	157	127	135	224	246	179	173	160	251
AT1G05675.TAIR10	477	182	148	169	231	94	123	69	16	95	146	185	3	60	14	27	31	57	249	162	163	131	183	208
AT1G05680.TAIR10	35	76	40	102	80	44	63	0	40	24	21	10	53	35	9	8	11	8	38	42	60	15	23	57
AT1G05690.TAIR10	96	93	119	70	76	40	48	96	57	105	138	67	91	115	148	95	74	107	175	169	101	120	92	152
AT1G05700.TAIR10	5	18	30	48	105	25	11	0	81	63	27	1	79	203	53	29	46	5	68	52	69	53	116	77
AT1G05710.TAIR10	99	158	159	359	268	213	221	93	114	252	253	66	183	315	222	204	185	125	451	245	308	147	262	227
AT1G05720.TAIR10	346	355	446	417	667	385	479	230	481	740	865	425	724	757	1001	602	530	559	1149	980	752	561	660	896
AT1G05730.TAIR10	5	16	4	15	16	15	10	0	1	15	9	9	9	13	15	18	16	11	33	17	14	10	28	19
AT1G05740.TAIR10	0	0	0	0	0	0	0	0	0	0	2	0	1	0	0	0	0	0	0	1	0	0	0	0
AT1G05750.TAIR10	132	91	180	103	226	131	138	61	109	151	209	85	142	158	208	133	107	123	200	237	130	128	149	169
AT1G05760.TAIR10	42	49	30	23	112	38	59	1	28	116	97	36	54	77	85	76	70	63	96	121	67	84	101	136
AT1G05770.TAIR10	5	10	18	15	40	4	31	8	9	40	25	3	6	25	19	20	27	15	19	33	34	30	25	23
AT1G05780.TAIR10	118	70	107	54	202	115	137	81	98	265	258	94	139	224	273	172	203	265	349	339	272	191	236	315
AT1G05785.TAIR10	97	70	104	171	204	113	118	52	97	239	281	67	114	207	207	116	171	175	422	345	257	219	230	336
AT1G05790.TAIR10	528	660	737	569	973	629	594	321	480	811	1059	435	689	818	1038	691	560	715	977	1056	735	685	597	956
AT1G05800.TAIR10	0	0	0	0	2	0	0	0	0	0	0	0	0	0	0	0	0	0	0	0	0	0	2	0
AT1G05805.TAIR10	1803	1831	2869	1777	2966	1829	2025	1773	1262	2960	3738	1275	1735	2299	2989	1932	1808	2968	3743	4218	2869	2871	2423	3574
AT1G05810.TAIR10	186	199	308	379	390	206	216	199	245	396	567	214	353	375	528	268	274	409	782	685	499	444	397	551
AT1G05820.TAIR10	60	58	56	49	59	45	68	34	57	74	96	30	72	85	118	64	76	63	117	98	60	67	50	70
AT1G05830.TAIR10	965	1126	1274	964	1594	893	1024	503	1000	1570	2014	715	1228	1528	1817	1242	888	1318	1612	1784	1193	1165	1084	1756
AT1G05835.TAIR10	237	331	665	346	589	474	352	270	212	712	1003	193	365	416	715	358	503	519	769	861	508	491	538	700
AT1G05840.TAIR10	638	689	995	686	977	621	691	432	593	1002	1306	565	975	981	1372	767	764	1022	1504	1403	1085	897	839	1306
AT1G05850.TAIR10	14061	16701	22008	19302	27773	15504	16390	12964	15693	22732	24301	13719	19383	19852	25910	17288	15141	15716	28408	27502	21620	17829	17898	24563
AT1G05860.TAIR10	174	145	268	261	279	204	202	105	280	480	504	185	314	393	560	329	349	346	574	526	388	371	373	463
AT1G05870.TAIR10	430	675	878	495	866	687	676	434	718	1048	1179	599	1125	1232	1522	847	877	936	1427	1286	946	728	711	1048
AT1G05880.TAIR10	27	0	0	0	9	1	5	1	7	18	0	1	12	15	28	0	7	2	20	8	6	0	3	13
AT1G05890.TAIR10	1845	1852	2528	1933	2873	1585	1922	1096	1621	2412	3074	1639	2403	2520	3262	2066	1681	2224	3149	3136	2269	2200	1943	3048
AT1G05894.TAIR10	2	1	8	4	0	7	2	0	6	8	21	7	18	14	7	9	9	7	2	10	11	6	19	12
AT1G05900.TAIR10	320	360	372	319	391	320	330	112	273	607	646	226	440	505	629	430	426	550	720	691	515	546	445	656
AT1G05910.TAIR10	713	672	813	534	1043	673	723	288	533	645	858	384	602	696	814	616	350	491	637	819	537	419	510	677
AT1G05920.TAIR10	0	0	0	0	0	0	0	0	0	0	0	0	0	0	0	0	0	0	0	0	0	0	0	0
AT1G05925.TAIR10	0	0	0	0	0	0	0	0	0	0	0	0	0	0	0	0	0	0	0	0	0	0	0	0
AT1G05930.TAIR10	0	0	0	0	0	0	0	0	0	0	0	0	0	0	0	0	0	0	0	0	0	0	0	0
AT1G05940.TAIR10	1239	1050	1635	1114	2031	1260	1183	898	490	1197	1467	339	732	1076	1288	883	751	1060	1790	1816	1197	1249	1163	1531
AT1G05950.TAIR10	137	88	207	76	227	171	109	95	124	196	295	107	208	220	392	250	189	148	255	218	136	108	120	158
AT1G05960.TAIR10	1005	1124	1498	1401	1856	988	1325	628	1064	1676	2150	848	1544	1885	2093	1398	1087	1476	2273	2328	1649	1338	1325	2018
AT1G05970.TAIR10	132	154	168	198	210	162	196	100	179	224	280	136	231	260	325	194	198	213	306	367	250	200	265	280
AT1G05990.TAIR10	3	7	5	36	12	8	13	0	7	13	15	9	32	5	17	4	9	11	41	23	30	12	33	26
AT1G06000.TAIR10	614	589	613	894	1160	778	787	268	521	520	664	318	348	473	388	349	274	173	676	648	528	385	588	576
AT1G06010.TAIR10	161	148	235	174	190	138	182	111	202	321	431	158	275	344	403	257	264	279	529	442	303	256	358	439
AT1G06020.TAIR10	4	5	18	2	23	8	5	0	5	11	18	6	13	15	18	7	14	13	15	11	8	14	8	16
AT1G06030.TAIR10	3	10	1	11	9	4	6	0	2	2	3	0	1	5	0	0	3	1	7	2	1	4	2	3
AT1G06040.TAIR10	4118	5783	6863	4663	8173	5821	4285	3206	2964	7475	8458	2626	4727	5942	7856	4526	5163	6661	8992	9218	6356	6361	6103	8526
AT1G06050.TAIR10	156	121	179	128	211	137	147	81	131	190	210	100	182	203	204	165	169	165	326	245	219	182	197	247
AT1G06060.TAIR10	381	445	696	613	798	488	518	385	419	881	1043	364	636	764	1047	570	650	736	1243	1126	753	755	716	1045
AT1G06070.TAIR10	486	359	552	492	714	398	414	284	328	664	790	323	481	637	792	517	504	576	865	790	621	500	533	790
AT1G06080.TAIR10	576	1401	1220	1007	1497	1852	796	917	846	1220	1656	402	979	1729	1589	1147	945	1310	1204	1766	907	1162	1210	1536
AT1G06090.TAIR10	22	133	67	106	119	138	126	27	25	57	78	13	78	90	103	55	65	39	118	96	54	19	108	89
AT1G06100.TAIR10	131	265	206	244	380	213	249	218	119	251	258	55	176	308	284	192	153	145	300	334	214	206	246	282
AT1G06110.TAIR10	744	1140	1392	1215	1497	1124	1126	726	897	1314	1715	699	1324	1337	1787	1117	1045	1245	1865	1757	1306	1151	1153	1811
AT1G06120.TAIR10	3	0	17	39	5	31	17	14	1	2	0	0	12	7	10	1	6	1	12	8	9	7	9	1
AT1G06130.TAIR10	787	704	998	833	963	663	704	319	557	971	1249	500	764	1107	1203	831	753	910	1417	1288	1014	860	925	1302
AT1G06135.TAIR10	0	0	0	0	0	0	5	0	0	1	0	0	0	1	0	0	0	0	1	0	0	0	0	0
AT1G06137.TAIR10	1	0	0	0	0	0	0	0	0	0	0	0	0	0	0	0	0	0	0	0	1	0	0	1
AT1G06140.TAIR10	30	26	46	52	26	19	24	15	22	32	29	19	23	20	19	29	18	10	39	37	25	20	20	36
AT1G06148.TAIR10	0	5	4	8	7	0	10	6	2	12	7	2	2	14	6	5	6	4	18	15	6	3	6	15
AT1G06149.TAIR10	0	0	0	0	0	0	0	0	0	0	0	0	0	0	0	0	0	0	0	0	0	0	0	0
AT1G06150.TAIR10	61	97	64	76	105	96	83	43	66	87	132	73	97	139	140	74	56	70	106	120	94	66	76	128
AT1G06160.TAIR10	356	185	344	394	266	71	282	368	187	496	1030	594	210	268	233	92	153	287	1095	485	433	412	355	601
AT1G06170.TAIR10	14	11	4	8	17	1	19	11	14	5	18	1	15	1	20	5	6	10	7	13	9	13	10	17
AT1G06180.TAIR10	129	61	97	62	133	80	82	49	68	139	198	66	97	121	136	104	114	70	176	185	102	105	150	204
AT1G06190.TAIR10	1440	1542	2160	1013	2705	1831	1566	674	2534	2423	3321	1780	2496	2967	3113	2320	1868	1757	2425	3445	1696	1931	2241	2129
AT1G06200.TAIR10	800	895	1197	968	1288	733	1050	525	921	1648	1742	791	1121	1424	1830	1225	1197	1241	2425	2191	1552	1365	1571	2013
AT1G06210.TAIR10	616	571	706	648	899	542	667	402	745	932	1072	654	820	907	1063	697	562	630	1220	1139	821	634	773	962
AT1G06220.TAIR10	1561	1713	2263	1347	2837	1732	1846	766	1393	2026	2650	1127	2056	2076	2484	1816	1375	1429	1964	2588	1709	1403	1693	2048
AT1G06225.TAIR10	0	0	0	0	0	0	0	0	1	0	0	0	0	0	0	0	0	1	0	0	0	0	0	0
AT1G06230.TAIR10	1738	1663	2224	1783	2953	1630	1757	987	1635	2371	3253	1556	2286	2478	2850	1933	1534	1999	2865	3080	2038	1939	1977	2662
AT1G06240.TAIR10	337	452	682	282	912	522	391	428	328	484	594	208	374	506	566	326	330	413	610	660	420	448	477	534
AT1G06250.TAIR10	1	5	4	0	6	2	5	7	4	5	3	2	2	4	7	0	5	6	3	8	3	2	1	5
AT1G06260.TAIR10	0	0	0	0	0	0	0	0	0	2	0	0	0	0	0	0	0	0	0	0	0	0	0	0
AT1G06270.TAIR10	63	57	128	83	176	77	79	26	89	110	127	71	107	143	153	149	85	72	149	162	108	87	99	123
AT1G06280.TAIR10	0	0	0	0	0	0	0	0	0	0	0	0	0	0	0	0	0	0	0	0	0	0	0	0
AT1G06290.TAIR10	1379	1686	2000	1683	2576	1525	1516	949	1379	2091	2497	1154	1868	2293	2572	1690	1387	1672	2480	2837	1932	1680	1829	2423
AT1G06310.TAIR10	0	12	0	8	4	9	7	0	3	5	6	1	8	1	4	5	3	1	6	6	6	0	10	7
AT1G06320.TAIR10	0	2	0	4	1	4	1	0	2	1	0	2	0	0	5	0	1	1	0	1	0	0	4	1
AT1G06330.TAIR10	0	0	0	5	2	0	1	0	0	0	0	0	2	0	0	0	0	0	1	2	2	3	1	3
AT1G06340.TAIR10	0	0	0	0	0	0	0	2	0	4	0	0	0	1	0	0	2	2	0	2	1	1	1	1
AT1G06350.TAIR10	126	95	209	158	320	188	191	168	111	249	331	79	61	54	133	79	49	31	530	265	185	106	183	193
AT1G06360.TAIR10	832	1211	1876	1152	2478	1899	1337	904	1555	1887	2981	779	1558	2315	2576	1745	1167	963	1843	2564	1426	1553	1991	1568
AT1G06380.TAIR10	126	116	128	100	173	102	88	75	184	219	277	93	195	227	270	190	204	138	283	276	187	162	223	173
AT1G06390.TAIR10	1169	1290	2078	1209	2086	1307	1339	781	782	2116	2739	677	1357	1753	2381	1409	1499	1851	2657	2882	1949	1743	1823	2257
AT1G06400.TAIR10	1220	1306	1691	1437	2005	1126	1417	940	1658	2285	2546	1678	2580	2732	3468	2182	1987	2288	3724	3345	2454	2185	2451	3217
AT1G06410.TAIR10	4935	3759	5092	3995	9011	3722	4374	2629	5513	5996	6776	4109	6782	7362	8252	6094	4180	5275	6078	7831	5061	5212	5177	6391
AT1G06420.TAIR10	110	60	106	59	132	90	83	36	82	99	174	70	101	140	163	104	85	65	139	115	87	47	87	98
AT1G06430.TAIR10	3427	4492	4283	3745	6115	3926	3181	2730	3628	4378	5170	4048	4073	4280	4831	3613	2501	3800	5209	5743	3838	4308	3672	5391
AT1G06440.TAIR10	29	41	43	52	77	23	38	33	39	44	80	21	37	46	52	57	30	32	52	73	55	47	68	45
AT1G06450.TAIR10	54	63	70	71	85	117	63	15	35	73	101	50	80	55	124	81	83	73	123	109	71	63	75	101
AT1G06460.TAIR10	4301	5533	5941	4433	8504	5132	5625	4415	3992	9165	9793	3122	3895	6113	6812	5709	4267	6094	11358	11195	7513	7860	7696	10509
AT1G06470.TAIR10	464	438	562	476	885	459	586	197	559	961	1109	396	651	873	972	791	619	681	1063	1121	741	806	733	878
AT1G06475.TAIR10	25	22	24	59	52	20	23	0	28	67	67	27	49	67	56	62	32	40	56	88	65	45	71	68
AT1G06490.TAIR10	92	172	146	153	238	112	159	23	128	165	232	59	136	227	214	202	109	101	65	163	168	92	134	169
AT1G06500.TAIR10	255	210	414	343	376	245	269	158	322	501	667	365	479	447	610	451	422	447	823	669	513	482	460	588
AT1G06510.TAIR10	406	383	449	267	560	283	354	233	477	776	861	391	515	695	716	557	477	604	842	986	591	602	659	715
AT1G06515.TAIR10	275	206	374	223	535	306	276	105	188	671	785	127	306	504	673	400	491	588	1041	985	649	621	701	832
AT1G06520.TAIR10	31	38	54	51	117	38	53	18	42	111	110	53	67	107	140	67	74	62	156	104	104	67	81	80
AT1G06530.TAIR10	1942	1870	2425	2122	3397	2138	2170	1256	1824	1663	2273	2112	2016	1776	2260	1676	1372	1297	2318	2211	1519	1383	1482	1826
AT1G06540.TAIR10	0	4	0	0	9	3	1	0	3	1	2	2	6	2	5	3	2	0	3	5	5	3	7	4
AT1G06550.TAIR10	539	893	1048	1079	1220	1030	908	398	914	1156	1390	651	1091	1421	1374	920	827	778	1396	1324	1033	842	1054	1100
AT1G06560.TAIR10	335	290	458	263	405	393	388	138	317	370	479	214	366	378	559	301	321	251	503	472	354	279	290	388
AT1G06570.TAIR10	1325	1575	2235	1471	2521	1441	1377	1290	971	2084	2778	1253	2102	1887	2869	1584	1754	2771	2840	3244	2290	2268	1738	2894
AT1G06580.TAIR10	73	82	71	88	167	95	40	38	67	114	121	38	102	95	122	94	66	102	155	163	131	77	116	103
AT1G06590.TAIR10	199	151	201	110	294	146	207	52	165	284	330	103	177	221	351	213	211	146	273	250	176	183	234	207
AT1G06620.TAIR10	383	213	202	371	505	212	362	335	197	439	423	277	309	392	422	241	206	296	923	343	420	305	679	405
AT1G06630.TAIR10	673	488	731	639	1001	586	504	363	684	1191	1583	451	869	1098	1350	867	665	1117	1746	1798	1236	1269	1270	1588
AT1G06640.TAIR10	2934	3559	3902	5317	4895	3225	3991	2087	2491	4282	4331	1972	2934	3789	3802	3106	2762	2889	7381	5036	4959	3170	4424	5499
AT1G06645.TAIR10	211	259	394	219	360	258	283	214	258	475	717	211	276	397	447	313	272	450	722	800	565	512	394	673
AT1G06650.TAIR10	1591	1406	1747	1346	2196	1399	1448	983	848	2223	2396	807	1315	1931	2034	1456	1225	1747	3149	3025	2128	2013	2090	2724
AT1G06660.TAIR10	49	70	109	39	162	76	104	17	74	95	145	54	105	103	170	103	102	42	103	118	81	32	93	103
AT1G06670.TAIR10	1035	858	1365	932	1655	864	1090	597	1114	1257	1787	910	1347	1341	1585	1120	837	988	1157	1666	956	891	1008	1300
AT1G06680.TAIR10	87214	135094	157084	101164	206043	136446	112542	89349	107240	192000	218828	97315	130663	161217	189259	137665	136128	170918	210890	265764	160489	179164	172736	221406
AT1G06690.TAIR10	652	985	1059	720	1370	1141	837	415	973	1101	1481	868	1146	1269	1394	985	814	1036	1330	1595	945	1116	1198	1208
AT1G06700.TAIR10	1895	1980	2675	1900	3079	1831	2032	1375	2010	2754	3478	1910	2882	2678	3661	2222	2081	2762	4037	3536	2657	2184	2127	3132
AT1G06710.TAIR10	112	110	92	100	161	77	109	52	114	149	231	59	112	166	167	166	119	91	144	206	113	108	120	209
AT1G06720.TAIR10	621	598	592	577	957	548	650	137	601	659	922	488	713	739	911	710	546	327	715	911	551	439	738	782
AT1G06730.TAIR10	332	359	391	297	577	366	350	189	423	436	570	305	427	520	551	371	333	319	476	601	404	358	362	410
AT1G06750.TAIR10	43	40	74	57	81	46	57	15	30	68	93	41	48	74	61	45	62	39	101	63	55	66	72	64
AT1G06760.TAIR10	2986	3617	4101	3701	4920	3622	3750	1570	4038	4293	6195	4233	5656	5143	6248	4045	3676	3302	6076	5701	4348	3169	3691	5035
AT1G06770.TAIR10	122	178	202	142	237	181	94	65	183	215	335	152	182	264	235	193	184	165	264	280	188	172	191	267
AT1G06780.TAIR10	390	294	381	451	584	262	403	181	283	437	528	176	380	452	522	345	305	400	674	634	433	359	491	612
AT1G06790.TAIR10	154	139	156	197	177	162	173	65	185	241	241	118	169	200	298	173	179	137	290	260	211	142	208	264
AT1G06800.TAIR10	543	541	712	710	855	423	535	472	369	422	590	538	486	543	605	355	335	440	839	621	544	390	408	628
AT1G06810.TAIR10	0	0	0	0	1	0	0	0	0	0	6	0	0	0	0	0	0	0	0	0	1	2	0	2
AT1G06820.TAIR10	1152	1164	1512	983	2016	1153	1144	580	982	1540	1750	777	1169	1560	1663	1183	934	1282	1577	2111	1342	1402	1324	1592
AT1G06830.TAIR10	109	104	70	69	229	80	48	30	50	177	157	46	66	89	143	96	95	126	113	135	125	139	195	169
AT1G06840.TAIR10	579	662	742	774	1109	516	602	260	487	803	897	416	654	853	899	522	505	604	1106	995	797	621	798	989
AT1G06850.TAIR10	482	352	586	605	1046	376	413	446	179	474	557	155	250	329	517	252	291	322	650	603	404	330	319	560
AT1G06870.TAIR10	300	480	593	381	691	401	486	181	427	505	654	240	485	591	614	391	344	367	663	696	482	356	459	534
AT1G06890.TAIR10	930	1009	1380	1201	1691	1032	1202	619	1134	1711	2098	757	1310	1589	2115	1330	1177	1409	2385	2337	1724	1390	1569	2031
AT1G06900.TAIR10	904	815	1137	823	1642	912	1035	475	1081	1431	1871	869	1495	1600	1932	1248	951	1125	1419	1826	1174	1015	1167	1334
AT1G06910.TAIR10	134	79	131	101	169	116	122	66	114	190	224	112	189	242	224	190	137	134	255	259	164	142	153	194
AT1G06920.TAIR10	0	0	0	0	0	0	0	0	0	0	0	0	0	0	0	0	0	0	0	0	0	0	0	0
AT1G06923.TAIR10	13	11	9	70	4	10	19	0	10	14	13	1	23	23	22	6	9	11	63	22	20	17	33	19
AT1G06925.TAIR10	0	0	0	0	0	0	0	0	0	0	0	1	0	1	0	0	0	0	0	0	1	1	0	0
AT1G06930.TAIR10	1	5	7	9	12	5	10	0	6	7	6	0	0	11	1	1	4	0	2	5	4	2	9	4
AT1G06950.TAIR10	4063	4000	5673	2681	7684	4632	3877	1856	4732	5011	6820	3196	5233	6159	6705	4909	3808	3562	4294	7045	3590	3564	4426	4433
AT1G06960.TAIR10	200	286	341	302	533	336	283	186	331	555	728	279	461	540	642	436	439	430	696	725	422	434	475	565
AT1G06970.TAIR10	0	2	5	8	0	0	0	4	1	0	6	1	1	0	1	3	3	0	0	2	1	1	1	3
AT1G06980.TAIR10	98	94	267	165	214	96	141	102	89	250	343	107	215	213	339	153	182	195	427	326	290	211	150	248
AT1G06990.TAIR10	0	0	0	0	0	0	0	0	0	0	0	0	0	0	0	0	0	0	0	0	0	0	0	0
AT1G07000.TAIR10	1839	616	852	871	1030	485	778	199	226	462	464	375	325	598	375	375	301	394	1103	596	606	477	780	1135
AT1G07010.TAIR10	805	928	1311	872	1403	925	694	421	655	1235	1451	630	945	1151	1378	939	890	1195	1506	1614	1062	1102	1006	1518
AT1G07020.TAIR10	370	267	340	406	550	304	402	177	231	512	602	194	322	484	486	303	321	364	801	667	475	384	506	566
AT1G07025.TAIR10	0	0	0	0	0	0	0	0	0	0	0	0	0	0	0	0	0	0	0	0	0	0	1	0
AT1G07030.TAIR10	479	463	573	575	607	531	477	399	361	454	625	248	428	505	560	393	341	359	663	663	474	339	456	502
AT1G07040.TAIR10	943	1055	1237	768	1710	868	1169	818	688	1476	1653	666	1149	1224	1578	1063	1032	1411	2190	2089	1588	1387	1285	1830
AT1G07050.TAIR10	184	75	122	96	190	126	222	133	343	387	395	119	57	159	67	184	33	74	388	461	203	186	294	215
AT1G07060.TAIR10	0	0	6	0	9	0	9	0	0	6	5	0	2	2	2	2	4	1	6	0	3	4	1	3
AT1G07070.TAIR10	146	212	292	126	261	215	233	56	160	318	469	87	206	305	394	256	280	225	512	578	356	290	414	336
AT1G07080.TAIR10	2106	2152	3007	2395	3630	2391	2644	2008	1304	3054	3294	1086	1951	2485	3247	2067	2019	2634	4914	3966	3227	2593	2798	3928
AT1G07090.TAIR10	312	316	398	349	424	228	357	207	104	302	374	112	123	157	285	160	169	208	608	367	437	254	322	453
AT1G07110.TAIR10	2364	3083	3768	2054	4504	2813	2751	1637	3149	4459	5470	2620	4099	4643	5254	3507	2839	4219	4705	6163	3891	4149	3673	4514
AT1G07120.TAIR10	23	16	16	8	28	12	17	11	12	22	18	7	35	11	41	31	11	11	21	27	12	25	15	31
AT1G07130.TAIR10	77	117	116	148	140	86	105	50	48	94	139	48	72	101	75	56	67	73	198	141	106	101	104	119
AT1G07135.TAIR10	5732	1746	3683	3253	10109	2232	1502	877	1513	2040	1571	957	396	1221	610	841	503	662	1794	2064	934	980	2104	1313
AT1G07140.TAIR10	3328	2619	3561	3310	5143	2790	3084	1834	3998	4528	5094	3810	4962	4902	5548	3897	3525	3169	6385	5427	4082	3339	3906	4242
AT1G07150.TAIR10	127	119	299	175	333	123	137	257	145	275	256	159	124	83	140	63	85	101	323	266	184	216	248	200
AT1G07160.TAIR10	6	0	5	2	15	2	3	0	1	2	0	5	0	9	1	0	0	0	7	5	3	1	5	9
AT1G07170.TAIR10	235	276	368	266	406	255	383	212	325	648	873	276	525	598	825	463	531	647	1157	934	657	605	626	801
AT1G07175.TAIR10	0	0	1	9	0	0	0	0	0	0	6	0	0	9	1	3	2	0	0	0	1	0	3	0
AT1G07180.TAIR10	804	1365	1443	1075	1702	1362	766	595	826	1023	1285	773	1331	1549	1607	1066	998	1310	1301	1506	1034	1275	1074	1449
AT1G07190.TAIR10	0	0	0	0	0	0	0	0	0	1	0	0	0	2	0	0	0	0	0	0	0	0	0	0
AT1G07200.TAIR10	853	793	1066	944	1140	622	822	571	656	880	1167	517	896	932	1373	727	631	748	955	1093	848	567	586	977
AT1G07210.TAIR10	341	433	499	484	640	318	520	215	611	819	948	367	738	823	1059	664	641	587	1004	995	705	543	735	764
AT1G07220.TAIR10	408	252	250	271	463	195	362	141	191	277	287	132	239	340	349	293	209	193	401	363	280	263	313	418
AT1G07230.TAIR10	1100	1208	1473	1468	1915	1146	1309	862	640	1479	1679	593	887	1175	1520	1018	906	1202	2120	1956	1536	1237	1215	1921
AT1G07240.TAIR10	833	795	1151	1296	1309	734	830	668	572	871	1062	523	629	776	844	502	482	595	1419	1251	978	735	808	1122
AT1G07250.TAIR10	1290	1758	1772	1453	2397	1605	1503	1191	1203	1644	1761	1235	1531	1433	1696	1374	1040	1202	1742	2072	1412	1476	1379	1765
AT1G07260.TAIR10	138	140	109	286	235	162	164	127	102	115	113	77	121	128	96	57	60	47	139	96	131	60	101	129
AT1G07270.TAIR10	6	7	28	9	17	22	6	0	24	25	37	9	14	21	52	32	28	10	35	37	14	18	21	16
AT1G07280.TAIR10	2513	3206	3384	2661	3857	2453	2516	2059	2053	3825	4273	2030	2468	2977	3584	2546	2030	3245	4366	4785	3309	3136	2747	4695
AT1G07290.TAIR10	25	35	32	21	35	39	23	21	17	49	60	20	46	43	45	31	26	35	51	65	36	34	34	45
AT1G07300.TAIR10	76	80	67	110	149	75	114	9	70	125	141	33	62	107	140	90	112	131	208	182	113	132	133	160
AT1G07310.TAIR10	1778	1622	2204	1825	3053	1676	1774	1666	760	1631	1773	576	1147	1211	1743	1054	1061	1408	2183	2244	1589	1478	1531	2202
AT1G07320.TAIR10	7794	9320	12920	6893	16915	11294	8956	6060	12231	12864	16544	8608	14231	14839	17254	11111	10887	11248	12689	17446	9558	10836	11548	10939
AT1G07330.TAIR10	10	0	4	0	0	0	3	6	10	10	2	1	2	2	5	5	2	2	5	13	2	3	3	5
AT1G07340.TAIR10	0	0	0	0	0	0	0	7	0	0	0	0	0	0	0	0	0	0	0	0	0	0	0	0
AT1G07350.TAIR10	622	867	922	919	1068	856	848	484	379	792	806	300	551	679	937	493	585	583	1259	972	728	628	681	918
AT1G07360.TAIR10	1103	869	1293	1248	2139	1108	1024	491	482	1078	1452	455	732	997	1257	831	853	911	1434	1488	1047	951	946	1347
AT1G07370.TAIR10	197	234	391	182	365	410	322	71	221	330	398	124	297	360	410	305	263	138	379	327	210	133	302	213
AT1G07380.TAIR10	416	485	491	491	671	401	474	211	390	587	600	327	512	611	680	441	372	460	643	719	480	405	428	646
AT1G07390.TAIR10	87	51	100	47	121	59	69	32	45	123	142	54	55	107	168	100	68	82	207	181	118	90	96	174
AT1G07400.TAIR10	6	26	40	21	23	28	16	4	9	17	18	33	32	19	32	17	17	10	24	18	15	15	23	27
AT1G07410.TAIR10	24	45	60	30	30	36	40	13	26	87	95	24	38	63	76	32	29	30	111	111	83	47	66	58
AT1G07420.TAIR10	532	706	914	931	1305	824	858	488	705	1271	1342	362	766	983	1246	869	797	884	1619	1622	1042	1075	1156	1385
AT1G07430.TAIR10	48	107	44	78	58	125	101	71	61	43	62	53	25	46	33	69	25	20	30	49	36	16	28	45
AT1G07440.TAIR10	850	1515	1689	1055	1870	1336	1212	1026	1190	2078	2334	950	1087	1524	1567	1351	912	1357	2594	3143	1904	1986	1774	2558
AT1G07450.TAIR10	35	56	51	22	80	77	27	29	38	74	93	38	31	47	66	33	23	54	72	85	62	94	93	111
AT1G07460.TAIR10	0	0	2	2	3	0	0	0	0	2	1	0	1	3	7	0	3	0	2	4	2	1	0	3
AT1G07470.TAIR10	671	806	863	891	1079	761	984	372	674	977	1105	376	841	938	1122	676	675	745	1205	1270	843	795	764	1095
AT1G07473.TAIR10	0	0	0	0	0	0	0	26	0	1	2	1	0	1	1	3	0	0	3	5	2	1	2	0
AT1G07476.TAIR10	0	0	0	0	0	0	0	0	0	0	0	0	0	0	0	0	0	0	0	0	0	1	0	0
AT1G07480.TAIR10	564	783	969	788	1097	745	762	476	687	973	1254	683	888	1044	1169	839	702	839	1117	1262	903	765	809	1110
AT1G07485.TAIR10	21	13	25	10	26	25	11	9	32	52	26	23	36	31	61	29	41	32	76	53	50	36	22	35
AT1G07490.TAIR10	30	30	112	24	92	55	48	29	18	80	110	8	33	59	101	44	51	72	103	90	63	42	56	76
AT1G07500.TAIR10	7	4	0	41	4	4	14	3	8	14	11	6	8	5	13	2	9	8	19	6	11	5	16	7
AT1G07510.TAIR10	947	1127	1221	1124	1699	999	1040	680	733	977	1243	675	886	1034	1185	822	641	719	1219	1143	872	737	869	1156
AT1G07520.TAIR10	521	348	471	448	545	329	353	95	349	411	448	277	392	469	395	289	206	325	512	405	343	280	362	419
AT1G07530.TAIR10	1029	1049	1385	1079	1759	1122	1022	696	1048	1374	1921	946	1516	1660	1844	1232	969	1241	1708	1733	1241	1139	1116	1586
AT1G07540.TAIR10	0	0	0	0	0	0	0	0	0	0	0	0	0	2	0	0	0	0	0	0	1	0	0	0
AT1G07550.TAIR10	4	1	12	72	40	13	36	9	35	23	34	13	93	63	29	12	20	11	86	33	71	27	45	43
AT1G07560.TAIR10	14	19	45	189	64	41	51	25	69	63	44	17	139	145	77	23	67	29	180	84	122	67	90	75
AT1G07570.TAIR10	346	475	658	455	578	431	371	297	405	552	738	386	478	479	782	323	469	568	734	804	548	493	442	776
AT1G07590.TAIR10	5169	4314	4751	15172	12015	5634	9232	4409	7956	21221	17951	4111	18014	20121	19244	8588	12936	12635	61298	29109	31023	21251	31746	28147
AT1G07600.TAIR10	0	0	0	0	0	0	0	0	0	0	0	0	0	0	0	0	0	0	0	0	0	0	0	0
AT1G07610.TAIR10	1622	2164	2245	10414	6377	2716	4944	2534	3129	4377	3704	1401	5760	4892	3300	1471	3703	1978	15409	7047	8240	4074	7969	6469
AT1G07615.TAIR10	251	277	240	191	355	254	180	109	222	221	272	186	276	263	321	195	210	183	279	285	197	180	190	257
AT1G07620.TAIR10	155	39	28	98	73	7	95	15	26	61	45	116	60	83	53	41	19	58	120	67	79	44	76	159
AT1G07630.TAIR10	1040	700	858	1020	1054	581	598	346	461	801	932	502	631	910	975	665	583	636	1155	1042	762	639	752	1189
AT1G07640.TAIR10	579	674	590	531	741	532	502	174	294	678	730	210	420	471	657	466	359	655	511	762	503	520	494	780
AT1G07645.TAIR10	0	0	0	0	0	0	0	0	0	0	3	0	0	0	0	0	0	1	0	1	0	0	0	0
AT1G07650.TAIR10	1764	1189	1793	1353	2390	1110	1334	698	1406	2186	2660	1263	1885	2244	2812	1914	1488	1847	3076	2891	2102	1986	1927	2813
AT1G07660.TAIR10	429	484	689	520	729	616	620	328	463	649	909	406	626	718	929	492	632	526	1112	921	601	544	615	768
AT1G07670.TAIR10	1564	1785	1709	1906	2751	1402	1784	713	1269	1523	1679	897	1577	1705	1744	1494	941	987	1565	1795	1273	966	1320	1607
AT1G07680.TAIR10	0	0	0	0	0	0	0	0	0	0	0	0	0	0	0	0	0	0	1	0	0	0	0	0
AT1G07690.TAIR10	0	0	0	0	0	0	0	0	0	0	0	0	0	0	0	0	0	0	0	0	0	0	0	0
AT1G07700.TAIR10	760	1029	1159	732	1463	755	912	482	740	1584	1833	661	1040	1447	1600	1141	1001	1299	1965	1824	1358	1306	1355	1842
AT1G07705.TAIR10	575	566	728	595	974	549	489	300	391	767	993	289	492	770	858	593	448	499	911	1010	700	617	627	872
AT1G07710.TAIR10	2	9	6	13	6	0	0	0	8	7	5	2	7	7	23	1	4	3	9	4	1	1	2	6
AT1G07720.TAIR10	838	736	850	726	1250	658	589	443	642	1161	1220	583	765	1365	1307	1103	823	1043	1504	1733	1166	1109	1167	1419
AT1G07725.TAIR10	1	4	0	11	0	0	0	7	0	2	0	0	0	4	6	1	1	2	6	5	0	1	0	1
AT1G07730.TAIR10	0	0	0	0	0	0	0	0	0	0	0	0	0	0	0	0	0	0	0	0	0	0	0	0
AT1G07740.TAIR10	43	61	105	75	104	47	98	51	45	55	85	39	78	75	87	71	51	39	66	118	57	51	37	60
AT1G07745.TAIR10	122	157	234	72	258	139	164	79	136	241	291	84	167	264	312	213	174	209	363	382	236	212	218	262
AT1G07747.TAIR10	0	0	0	0	0	0	0	0	0	0	0	0	0	0	0	0	0	0	0	0	0	0	0	0
AT1G07750.TAIR10	942	1212	1199	1465	1534	1061	1197	774	792	1078	1217	709	1110	1041	1354	1001	854	1006	1958	1499	1271	1000	972	1572
AT1G07770.TAIR10	3106	3297	5466	3542	7027	4584	4778	2287	3580	7422	9398	2002	5358	6726	9110	4983	6174	5832	10939	10046	6483	5461	7540	6362
AT1G07780.TAIR10	252	243	280	298	421	260	344	135	405	416	560	258	374	399	454	326	314	287	454	575	298	286	410	402
AT1G07790.TAIR10	365	428	704	484	727	549	551	274	507	766	1122	446	709	837	988	623	639	464	977	956	601	499	687	763
AT1G07795.TAIR10	2	13	9	12	6	4	2	3	0	6	3	0	7	4	3	1	4	0	9	5	5	2	6	5
AT1G07810.TAIR10	1603	1760	2072	1727	2606	1548	1793	1080	1364	1499	1968	1100	1564	1833	2094	1490	1026	1365	1839	2094	1480	1287	1244	1779
AT1G07820.TAIR10	1630	1615	2369	1794	2925	2129	2209	1215	2517	3418	4748	2053	3374	3477	4675	2867	2828	2332	4696	4243	3022	2338	2977	3113
AT1G07830.TAIR10	254	224	297	327	364	289	296	180	310	380	509	243	395	424	545	334	308	240	589	494	334	256	394	434
AT1G07840.TAIR10	333	271	358	379	484	279	308	183	307	500	590	276	449	461	551	372	340	366	589	615	423	346	429	522
AT1G07850.TAIR10	3	1	0	0	0	0	0	0	1	1	0	0	1	2	1	2	3	2	0	0	0	2	1	2
AT1G07860.TAIR10	0	0	0	0	0	0	0	0	0	0	0	0	0	0	0	0	0	0	0	0	0	0	0	0
AT1G07870.TAIR10	279	249	269	303	471	269	272	118	217	339	383	156	332	371	349	301	230	198	477	357	294	232	359	401
AT1G07880.TAIR10	116	103	143	120	185	125	107	39	145	202	199	87	118	194	191	184	135	105	210	215	164	146	178	202
AT1G07885.TAIR10	0	3	1	2	0	1	0	0	0	3	9	1	1	1	3	2	1	5	6	1	2	6	4	5
AT1G07890.TAIR10	12195	12353	21309	16445	22131	14948	15998	15503	12469	15081	11300	7928	10214	11490	13798	8542	7722	6351	17896	18751	12755	10860	13393	16731
AT1G07900.TAIR10	40	5	6	15	10	7	8	0	2	4	10	6	0	15	8	10	4	2	16	8	5	11	12	9
AT1G07901.TAIR10	0	0	0	0	0	3	0	0	1	4	1	0	2	0	0	0	1	5	1	3	0	0	0	0
AT1G07910.TAIR10	471	548	672	494	786	541	478	293	568	755	852	485	676	835	917	642	446	656	748	940	624	630	600	804
AT1G07920.TAIR10	9836	11644	14253	11275	17191	12168	12770	7733	10792	12174	14610	8590	13347	12947	16530	10628	9652	9108	15330	16102	11197	8337	11036	11171
AT1G07930.TAIR10	7296	8708	10551	8293	12959	9599	9403	5293	8140	8747	10661	6348	10077	9755	12222	8276	7348	6252	10528	11566	7569	5991	7894	7846
AT1G07940.TAIR10	8296	9713	11928	9569	14399	10461	10371	6670	8351	9372	11688	7080	10542	10437	12789	8398	8004	7382	12803	12997	9302	6944	9231	10250
AT1G07950.TAIR10	263	243	369	222	305	246	304	193	144	419	496	148	235	362	420	297	312	365	687	579	378	331	317	497
AT1G07960.TAIR10	404	324	462	528	501	340	414	205	316	664	751	283	495	598	763	441	502	549	1051	918	638	530	595	715
AT1G07970.TAIR10	299	388	559	421	581	394	376	199	300	449	583	207	423	442	574	426	312	345	521	525	425	327	379	518
AT1G07980.TAIR10	192	188	281	202	400	206	228	96	296	401	493	206	369	344	429	288	270	250	511	427	316	331	365	428
AT1G07985.TAIR10	60	63	108	46	168	69	119	99	156	217	219	92	100	116	147	117	51	143	231	308	172	208	158	173
AT1G07990.TAIR10	1597	1436	1885	1662	2409	1417	1431	931	1569	2055	2422	1753	2107	2115	2612	1757	1426	1601	2606	2456	1890	1574	1668	2312
AT1G08000.TAIR10	149	165	260	207	293	216	237	168	113	256	353	104	154	180	282	191	218	211	325	392	228	221	264	291
AT1G08005.TAIR10	0	8	4	0	7	0	0	0	5	6	11	2	5	6	9	2	3	2	5	3	1	2	5	5
AT1G08010.TAIR10	486	463	775	557	976	478	538	428	382	717	838	332	535	522	806	480	530	512	992	903	619	532	659	696
AT1G08030.TAIR10	360	460	527	436	731	386	522	274	381	674	734	333	502	562	674	474	526	492	825	745	582	516	536	762
AT1G08032.TAIR10	0	0	0	0	0	0	0	0	0	0	0	0	0	0	0	0	0	0	0	0	0	0	0	0
AT1G08035.TAIR10	10	3	3	0	6	6	4	0	0	6	6	0	2	3	10	2	4	3	1	8	8	6	10	9
AT1G08040.TAIR10	554	757	849	896	1231	767	822	447	682	1019	1195	700	946	1114	1271	921	739	773	1261	1262	935	806	850	1084
AT1G08050.TAIR10	301	118	131	206	249	85	148	85	101	126	104	73	146	145	119	97	95	76	127	165	87	85	141	138
AT1G08060.TAIR10	665	593	815	640	1137	637	621	264	512	854	1087	390	632	770	894	644	399	670	753	986	611	618	560	936
AT1G08065.TAIR10	0	0	0	0	0	0	0	0	0	0	0	0	0	0	0	0	0	0	0	0	0	0	0	0
AT1G08070.TAIR10	40	40	56	40	58	25	26	0	40	51	67	32	49	46	77	47	39	25	58	64	53	24	56	47
AT1G08080.TAIR10	0	5	0	0	4	0	9	0	6	5	9	2	5	6	5	7	5	2	1	5	1	1	1	2
AT1G08090.TAIR10	9	8	19	17	6	15	4	18	23	19	10	7	68	67	31	15	33	11	16	11	12	6	42	16
AT1G08100.TAIR10	0	0	0	0	0	0	0	0	0	0	0	0	0	0	0	0	0	0	0	1	0	0	0	0
AT1G08110.TAIR10	2125	2563	3336	2315	3676	2579	2699	1826	2043	3722	4423	1844	2901	3656	4663	3006	2675	3492	5478	5002	3528	3327	3292	4402
AT1G08120.TAIR10	0	4	1	0	1	0	0	0	1	0	1	0	0	1	0	0	2	0	2	3	0	2	0	0
AT1G08125.TAIR10	406	547	699	611	672	480	447	311	594	614	792	521	663	692	806	545	467	501	811	757	584	465	491	653
AT1G08130.TAIR10	556	539	659	581	880	609	500	241	582	645	902	439	605	766	837	643	491	445	663	1008	510	486	617	681
AT1G08135.TAIR10	0	0	0	0	0	0	0	0	0	0	0	0	0	0	0	0	0	0	0	0	0	0	0	0
AT1G08140.TAIR10	0	0	0	0	0	0	4	0	0	0	0	0	0	0	2	0	0	0	0	0	1	0	0	0
AT1G08150.TAIR10	0	0	0	0	0	0	1	0	0	0	3	0	0	0	0	0	0	0	0	0	0	0	0	0
AT1G08160.TAIR10	209	213	196	348	326	200	208	101	94	210	228	50	142	148	255	149	170	188	167	316	218	186	243	231
AT1G08165.TAIR10	25	17	46	93	19	33	23	8	14	52	89	32	36	33	24	25	29	39	118	73	69	59	64	178
AT1G08170.TAIR10	0	0	0	0	0	0	3	0	0	0	0	0	0	0	0	0	0	0	1	1	0	0	0	2
AT1G08180.TAIR10	119	80	128	93	121	68	93	32	109	219	271	86	128	149	231	117	142	154	358	253	208	135	160	242
AT1G08190.TAIR10	2814	2841	3471	3442	4743	2649	2717	2028	2427	3378	3953	2119	3345	3511	4353	2902	2251	2638	3898	4078	2841	2375	2672	3418
AT1G08200.TAIR10	3535	4540	5518	4912	7192	4483	4725	3285	4653	6786	7975	3745	5556	6392	7738	5265	4399	5111	9056	8619	6204	5656	6247	6960
AT1G08210.TAIR10	544	558	876	418	932	505	592	358	402	681	993	347	595	682	1026	544	504	621	886	854	579	564	594	865
AT1G08220.TAIR10	92	73	120	96	107	50	79	7	31	102	118	33	52	100	140	71	88	64	174	128	95	65	101	139
AT1G08230.TAIR10	645	639	974	817	969	629	642	632	341	774	1151	444	509	594	979	517	426	838	1489	1196	909	897	676	1506
AT1G08250.TAIR10	251	299	376	491	433	285	282	297	92	232	309	112	201	207	238	148	199	209	430	279	252	217	192	266
AT1G08260.TAIR10	479	337	579	403	865	376	519	171	521	725	941	289	665	851	887	667	391	460	530	753	448	362	545	593
AT1G08270.TAIR10	11	17	20	14	18	33	9	18	11	34	45	11	29	39	41	24	26	14	43	63	36	33	29	36
AT1G08280.TAIR10	121	128	214	339	313	233	196	74	161	225	246	90	224	310	315	167	196	172	371	265	238	169	178	268
AT1G08290.TAIR10	36	35	18	65	51	27	45	21	45	45	47	48	63	72	32	49	32	17	64	51	38	16	56	64
AT1G08300.TAIR10	144	100	136	141	147	94	89	19	142	177	327	99	138	177	214	113	142	179	217	290	181	158	133	249
AT1G08310.TAIR10	336	116	166	452	176	36	226	45	30	237	249	287	78	106	48	161	53	130	425	239	273	202	208	693
AT1G08315.TAIR10	367	418	451	400	627	301	324	239	181	262	295	243	273	292	316	243	204	202	490	417	337	255	282	427
AT1G08320.TAIR10	68	191	183	423	274	223	256	88	127	175	134	37	223	179	122	75	107	76	395	173	256	125	207	203
AT1G08340.TAIR10	202	234	247	638	300	147	287	163	156	153	161	103	233	167	200	120	145	74	214	214	216	109	175	162
AT1G08350.TAIR10	279	202	297	243	484	261	245	183	144	393	482	128	242	352	382	283	229	300	537	525	334	298	312	420
AT1G08360.TAIR10	2186	2464	3708	2295	4377	3051	3031	1179	3307	4688	5796	2574	4245	4604	6129	3657	4102	3406	6498	6487	4148	3480	4875	4600
AT1G08370.TAIR10	722	782	1196	1051	1651	915	912	652	389	926	1108	260	551	780	1042	672	651	763	1245	1099	959	696	774	1081
AT1G08380.TAIR10	64709	99046	112325	78640	143015	108445	89716	89585	68959	128952	147595	54471	83245	104580	126696	82492	86532	117506	162560	191856	122605	132293	124820	163225
AT1G08390.TAIR10	121	205	285	125	347	303	189	137	125	286	331	85	191	241	244	213	172	243	355	407	252	229	280	284
AT1G08400.TAIR10	131	102	180	108	150	129	128	94	108	160	226	91	195	191	202	134	128	103	198	206	135	108	139	175
AT1G08410.TAIR10	290	298	291	316	402	296	339	140	278	378	476	220	372	366	454	296	272	212	427	441	308	236	309	334
AT1G08420.TAIR10	2084	2092	2497	1927	3130	1611	2040	1336	1492	2086	2572	1287	1897	2165	2599	1734	1290	1734	2276	2622	1769	1589	1590	2357
AT1G08430.TAIR10	286	557	330	1183	514	455	461	126	349	330	187	75	714	621	488	249	386	161	513	352	361	215	594	389
AT1G08440.TAIR10	3	0	0	0	0	0	6	5	3	4	3	2	0	8	14	14	10	0	1	4	0	0	2	2
AT1G08450.TAIR10	4125	1440	2047	1928	2509	1356	1837	1133	1537	2542	2700	1739	2263	2704	2884	2440	1809	2130	3638	2943	2222	1941	2088	3303
AT1G08460.TAIR10	725	942	1064	845	1046	727	840	759	672	896	1094	698	946	1048	1330	918	611	919	1549	1284	956	800	850	1185
AT1G08465.TAIR10	219	268	435	232	551	292	287	173	252	664	778	197	311	445	706	417	373	464	908	802	582	479	525	646
AT1G08470.TAIR10	469	470	675	729	977	507	491	512	702	886	966	458	691	949	1021	703	561	570	1137	1122	799	660	709	953
AT1G08480.TAIR10	907	1202	1495	1301	1886	1173	1414	849	1342	1845	2155	1016	1644	1952	2319	1463	1418	1424	2950	2470	1909	1673	2004	2366
AT1G08490.TAIR10	938	929	1331	773	1437	1010	798	826	593	1112	1362	489	823	1116	1327	975	813	923	1335	1561	1105	992	1059	1354
AT1G08500.TAIR10	126	117	137	249	187	115	133	103	91	193	239	64	87	119	189	103	109	134	404	250	248	176	195	328
AT1G08510.TAIR10	4233	4333	4935	4916	6593	3953	4250	3111	4250	5195	6140	3416	4935	5501	5993	4925	3599	4310	7091	7196	5448	4862	4679	7114
AT1G08520.TAIR10	7696	8123	10761	6233	14265	8440	7943	5437	8047	9789	11862	5958	8839	10395	11469	8851	6552	8073	8591	12924	7221	7772	7729	9389
AT1G08530.TAIR10	142	147	192	209	259	188	149	108	215	400	494	163	268	329	365	268	301	340	524	605	385	387	435	505
AT1G08540.TAIR10	2591	2819	3557	2263	4679	2908	2423	1512	2851	3585	4351	2482	3213	3756	3999	3073	2474	2790	3483	4922	2864	3115	3095	3523
AT1G08550.TAIR10	2016	3273	3406	2422	4929	3355	2816	1540	3486	4654	5017	3188	3424	4321	4443	3710	2789	3231	4721	5704	3438	4005	3687	4324
AT1G08560.TAIR10	733	589	1246	603	1806	1142	979	243	1052	1386	1706	1005	1780	1717	2083	1390	1396	623	1372	1111	856	554	1076	903
AT1G08570.TAIR10	1924	1978	2468	1995	2596	1968	1977	1332	1532	2732	3041	1468	2224	2600	3287	2052	1962	2312	3554	3261	2507	2166	2189	3314
AT1G08580.TAIR10	194	234	274	224	461	310	258	118	254	604	668	204	401	519	576	397	408	319	721	688	479	359	558	542
AT1G08590.TAIR10	85	139	111	280	122	106	167	0	81	75	48	22	127	123	103	42	79	20	105	77	47	27	80	69
AT1G08600.TAIR10	985	941	1167	957	1579	882	887	507	962	1021	1437	806	1135	1161	1411	929	614	746	1016	1215	815	815	801	1215
AT1G08610.TAIR10	155	160	201	113	242	138	127	35	150	150	251	95	155	155	231	145	141	82	211	224	120	91	163	154
AT1G08620.TAIR10	1014	971	1078	881	1408	680	717	368	745	946	1357	642	1009	1123	1137	854	606	822	1035	1183	819	758	738	1009
AT1G08630.TAIR10	62	33	26	42	66	5	15	15	19	49	70	58	144	66	180	55	109	183	108	72	86	71	36	93
AT1G08640.TAIR10	1201	1263	1675	870	2137	1366	1269	583	1558	2572	3067	833	1652	2542	2659	2032	1688	1778	2572	3509	1942	1980	2516	2261
AT1G08650.TAIR10	1128	1057	846	1549	1065	850	1348	550	478	769	982	691	606	628	809	617	545	508	1344	802	771	567	785	1269
AT1G08660.TAIR10	793	1035	1331	995	1603	971	970	501	770	1319	1690	610	998	1351	1637	967	1032	1160	1733	1770	1331	1129	1101	1650
AT1G08670.TAIR10	0	20	15	61	27	10	19	13	18	19	5	3	36	36	21	4	13	4	24	16	17	12	30	30
AT1G08680.TAIR10	985	910	1514	1119	1893	943	1086	624	605	1314	1653	504	956	1154	1541	1045	864	1156	1736	1743	1300	1101	1130	1589
AT1G08695.TAIR10	0	0	0	0	0	0	0	0	0	0	0	0	0	0	0	0	0	0	0	0	0	0	0	0
AT1G08700.TAIR10	1090	838	1300	1004	1615	1053	1006	777	575	996	1338	514	878	964	1273	828	826	826	1442	1247	968	845	936	1150
AT1G08710.TAIR10	270	228	310	221	403	271	324	137	264	366	538	261	336	364	487	299	286	341	642	546	334	338	328	476
AT1G08720.TAIR10	864	970	943	787	1345	689	889	424	633	1117	1139	563	892	934	1176	750	596	880	1317	1365	977	961	973	1322
AT1G08730.TAIR10	7	28	48	32	41	16	20	14	31	26	49	15	30	48	43	23	24	19	30	54	20	24	31	32
AT1G08750.TAIR10	206	268	336	200	355	221	279	101	165	408	472	117	231	379	450	279	284	343	578	542	397	332	362	489
AT1G08760.TAIR10	520	624	683	562	933	397	623	413	550	751	827	441	709	721	902	595	448	584	898	887	669	505	574	793
AT1G08770.TAIR10	245	278	405	495	512	353	351	352	282	495	530	172	293	438	460	307	323	404	824	585	508	407	410	569
AT1G08780.TAIR10	295	269	304	296	362	321	309	127	357	559	676	355	479	508	629	401	440	347	756	632	505	404	486	589
AT1G08790.TAIR10	0	0	0	0	0	0	0	0	0	0	0	0	0	0	0	0	0	0	0	0	0	0	0	0
AT1G08800.TAIR10	602	545	691	697	947	473	472	363	560	928	1068	657	876	949	1175	724	522	760	1177	1035	925	605	789	1061
AT1G08810.TAIR10	138	206	274	134	330	200	172	147	196	437	549	217	253	331	430	217	213	389	482	499	341	373	311	486
AT1G08820.TAIR10	931	923	1291	1084	1567	889	1118	543	940	1573	1906	1020	1504	1593	1966	1186	1185	1316	2337	1924	1530	1235	1319	1868
AT1G08830.TAIR10	841	605	694	665	1002	629	717	522	590	870	975	616	702	965	1025	613	595	672	1378	1123	790	803	807	1067
AT1G08840.TAIR10	144	128	223	103	225	122	105	79	134	192	253	73	144	200	228	149	116	106	214	251	167	133	145	169
AT1G08845.TAIR10	94	97	160	92	169	127	91	75	76	149	209	82	124	151	154	118	139	148	209	201	173	135	161	206
AT1G08860.TAIR10	1	3	0	0	6	5	2	0	3	2	5	1	1	5	2	3	6	0	0	7	2	2	3	3
AT1G08880.TAIR10	1016	977	1476	1088	1433	1099	1231	717	760	2112	2611	643	1195	1658	2182	1479	1411	1355	3107	2563	1776	1407	1878	2047
AT1G08890.TAIR10	744	699	997	950	1235	825	1115	893	937	1792	1698	656	1064	1587	1824	1511	970	1527	2416	1977	1549	1388	1516	1926
AT1G08900.TAIR10	963	696	1165	852	1341	675	848	471	551	1426	1488	497	872	1252	1466	969	789	1244	2136	1974	1436	1317	1270	1939
AT1G08910.TAIR10	706	592	1097	703	1295	626	823	339	405	935	1244	296	535	828	1077	730	565	813	1099	1226	809	817	715	1087
AT1G08920.TAIR10	1106	1297	1564	1153	2062	907	1551	755	1128	2005	2638	1145	864	1203	1253	1110	658	1286	3456	2093	1773	1587	1926	2308
AT1G08930.TAIR10	9161	4747	7759	5615	12457	3961	6567	2985	3885	6818	6924	3885	3765	5952	5288	3840	3423	4697	10626	9171	6903	6937	8164	10410
AT1G08940.TAIR10	408	277	258	360	448	180	341	202	246	274	342	223	209	217	237	116	145	113	555	366	331	270	292	380
AT1G08960.TAIR10	340	269	462	294	611	389	388	348	205	373	475	139	282	353	410	264	243	299	473	486	330	309	317	438
AT1G08970.TAIR10	805	918	1100	1028	1165	774	936	564	653	1192	1394	645	889	1074	1297	910	799	903	1713	1584	1058	958	1039	1400
AT1G08980.TAIR10	3017	3678	4819	3097	6099	3831	3442	2983	2703	4073	5038	1975	2877	3896	4424	3210	2598	3381	5263	6003	3742	3989	4071	5079
AT1G08985.TAIR10	0	0	0	0	0	0	0	0	0	0	0	0	0	0	0	0	0	0	0	0	0	0	0	0
AT1G08990.TAIR10	80	242	123	357	188	89	211	67	82	95	98	36	233	233	145	58	115	59	232	124	162	66	148	133
AT1G09000.TAIR10	87	98	171	224	254	108	149	63	127	106	157	57	149	181	138	119	95	51	158	139	107	66	147	121
AT1G09010.TAIR10	2153	2469	3509	2059	3582	2326	2394	1564	2115	3124	4186	1654	2696	3165	3858	2621	2053	2780	3784	4334	2854	2692	2580	3643
AT1G09020.TAIR10	1195	1339	1812	1043	2039	1316	1395	778	892	1529	1738	590	1024	1323	1579	1065	977	1080	1594	1923	1357	1119	1240	1723
AT1G09026.TAIR10	0	0	0	0	0	0	0	0	0	0	0	0	0	0	0	0	0	0	0	0	0	0	0	0
AT1G09030.TAIR10	0	0	0	0	0	0	0	0	1	0	0	0	0	0	0	0	0	0	0	0	0	0	0	0
AT1G09040.TAIR10	188	113	205	124	200	121	136	62	132	203	305	144	188	228	243	160	117	169	215	244	154	119	134	166
AT1G09050.TAIR10	127	128	166	138	170	135	140	63	149	231	273	123	214	217	275	212	165	197	203	278	165	147	143	200
AT1G09060.TAIR10	1483	1283	1894	1194	2443	1175	1346	546	1506	1650	2128	1280	1718	1877	1918	1499	1008	1332	1814	2145	1432	1544	1563	2114
AT1G09070.TAIR10	12205	7773	10454	8391	18872	6438	7856	3585	3091	6226	6119	3441	3689	5194	5197	3683	3115	4333	11186	7150	5603	6285	9369	12868
AT1G09080.TAIR10	255	20	4	55	10	0	38	8	1	22	6	4	1	27	12	15	5	4	10	10	15	6	5	30
AT1G09090.TAIR10	16	77	16	170	107	43	44	37	53	30	15	3	86	69	32	7	32	3	69	24	45	20	84	80
AT1G09100.TAIR10	597	608	688	512	942	523	643	331	566	854	1029	488	713	681	881	670	595	557	1107	1026	756	580	715	935
AT1G09130.TAIR10	3811	4999	5261	3616	6888	4433	4217	2681	3739	5405	6685	3292	4727	5273	6074	4608	3635	4505	6635	7194	4806	4794	4740	6308
AT1G09140.TAIR10	1682	2249	2658	2270	3114	2272	2101	1283	1595	2535	3078	1210	1971	2467	3058	1658	1663	2316	3423	3349	2336	2389	2034	2980
AT1G09150.TAIR10	685	831	927	719	1253	791	804	531	696	1274	1595	517	872	1131	1459	939	909	966	1702	1679	1207	1070	1070	1409
AT1G09155.TAIR10	4	12	18	35	34	5	19	13	15	18	30	21	14	15	26	21	11	5	61	34	20	15	31	19
AT1G09157.TAIR10	0	1	2	0	7	0	0	0	1	5	9	3	0	3	3	1	0	0	1	2	0	0	3	7
AT1G09160.TAIR10	754	585	959	687	1468	790	689	364	893	1136	1316	600	1035	1247	1414	1018	795	878	1266	1525	941	953	1053	1215
AT1G09170.TAIR10	79	129	64	192	148	48	101	45	84	123	145	44	134	142	96	87	57	89	164	177	86	80	111	162
AT1G09176.TAIR10	4	20	2	21	23	6	5	10	2	4	0	1	4	4	6	5	5	3	9	17	10	10	9	4
AT1G09180.TAIR10	8	28	20	37	44	43	23	2	27	39	43	13	30	45	64	46	24	30	54	52	28	30	43	42
AT1G09190.TAIR10	85	67	83	89	141	91	78	49	48	75	107	47	81	83	93	80	62	50	96	101	52	54	62	99
AT1G09195.TAIR10	320	261	282	285	388	193	263	143	288	371	530	242	347	339	528	297	225	385	528	572	382	317	325	464
AT1G09200.TAIR10	779	745	1010	652	1420	1129	1216	531	709	1365	1805	548	1139	1322	1550	1283	1313	776	1781	1613	1027	778	1208	1201
AT1G09210.TAIR10	2690	2881	3093	3007	4218	2645	3111	1532	3780	3914	4552	3308	5092	4629	5675	3876	3295	2666	4380	4558	3145	2495	3225	3359
AT1G09220.TAIR10	27	36	39	8	34	44	32	7	24	35	61	35	41	53	55	36	19	24	61	49	36	27	24	47
AT1G09230.TAIR10	311	397	820	381	679	373	392	330	327	612	573	272	395	452	617	312	264	460	703	832	491	502	474	813
AT1G09240.TAIR10	147	157	528	84	595	132	177	277	136	642	428	261	243	339	361	224	70	501	511	802	494	349	532	610
AT1G09245.TAIR10	0	0	0	0	0	0	0	0	0	0	0	0	0	0	0	0	0	0	0	0	0	0	0	0
AT1G09250.TAIR10	528	519	832	614	1036	540	728	762	1023	1278	1505	907	975	741	1041	522	628	789	1447	1298	945	923	878	918
AT1G09260.TAIR10	0	0	0	0	0	0	0	0	0	0	0	0	0	0	0	0	0	0	0	0	0	0	0	0
AT1G09270.TAIR10	1402	1585	1810	1600	2439	1353	1518	978	1446	1964	2176	1238	1782	1797	2265	1505	1346	1345	2257	2338	1622	1427	1633	1920
AT1G09280.TAIR10	520	519	769	482	786	480	460	260	489	632	864	388	576	674	827	532	491	631	806	826	610	456	546	777
AT1G09290.TAIR10	246	246	218	271	396	186	275	102	193	316	461	176	272	323	402	244	251	213	458	403	318	252	297	383
AT1G09300.TAIR10	168	163	198	275	276	165	216	111	144	178	226	111	207	209	293	184	159	130	325	255	196	157	191	247
AT1G09310.TAIR10	13216	11894	17707	17294	22360	12212	11173	9800	12453	31815	32914	12242	19146	26380	35674	23250	23945	25888	48843	40241	31343	25476	24797	37599
AT1G09320.TAIR10	357	319	390	251	552	308	277	176	294	368	483	268	353	355	447	274	236	278	439	420	295	242	238	385
AT1G09330.TAIR10	422	438	637	391	904	418	479	372	611	990	1223	400	664	858	1155	700	750	735	1388	1200	958	784	909	1178
AT1G09340.TAIR10	10187	15966	17870	10709	22208	16116	12311	7391	15799	22375	24127	11687	18021	23573	24619	17220	16081	18184	18600	28510	16576	18470	18240	18911
AT1G09350.TAIR10	67	221	139	136	155	112	99	48	62	166	115	54	22	50	35	36	25	29	165	90	66	126	115	165
AT1G09360.TAIR10	0	0	0	0	0	0	0	0	0	0	0	0	0	0	0	0	0	0	0	0	0	0	0	0
AT1G09370.TAIR10	5	4	4	9	0	5	2	0	1	6	6	0	12	5	0	4	4	5	16	14	5	7	12	10
AT1G09380.TAIR10	7	10	7	25	29	0	15	0	4	0	6	1	7	7	5	7	7	0	5	3	11	4	6	1
AT1G09390.TAIR10	500	570	745	646	1275	607	681	311	383	907	996	298	574	827	1001	781	674	757	1112	1265	817	747	887	936
AT1G09400.TAIR10	6	0	0	9	0	0	2	0	0	2	0	0	2	2	1	1	0	1	8	7	0	2	3	6
AT1G09410.TAIR10	31	21	42	11	71	48	24	6	40	34	66	30	47	39	44	46	30	24	51	64	33	27	40	55
AT1G09415.TAIR10	645	323	563	444	768	330	451	388	545	833	1154	732	604	753	799	651	581	711	1724	1177	885	761	829	1354
AT1G09420.TAIR10	233	225	371	253	472	242	262	161	219	376	531	250	578	670	817	463	454	520	400	493	283	324	264	373
AT1G09430.TAIR10	2227	1965	2777	2281	3230	1901	2124	1539	2114	3298	3875	1916	3367	3642	4052	2685	2388	2827	4550	4236	3038	2576	2652	3536
AT1G09440.TAIR10	283	332	468	394	609	257	378	203	399	529	593	348	561	638	705	515	409	468	549	652	417	397	425	532
AT1G09450.TAIR10	53	57	113	51	133	62	83	5	93	121	162	63	151	197	219	150	126	66	129	140	124	53	130	99
AT1G09460.TAIR10	210	105	187	177	467	93	262	64	68	273	279	39	74	136	221	106	197	183	296	280	242	173	239	218
AT1G09470.TAIR10	72	74	82	50	122	131	71	14	98	143	205	111	179	207	217	151	139	45	153	137	117	65	129	156
AT1G09480.TAIR10	79	51	52	82	81	49	40	41	20	72	100	44	42	100	93	50	59	57	161	74	91	73	84	142
AT1G09483.TAIR10	0	0	0	0	0	0	0	0	0	0	4	0	0	0	0	0	0	1	1	0	0	0	0	0
AT1G09490.TAIR10	496	643	991	579	978	629	622	616	720	1200	1340	593	956	1155	1383	891	723	1031	1578	1436	1085	1047	1029	1381
AT1G09500.TAIR10	28	25	15	25	13	27	66	1	21	26	17	26	15	33	20	33	13	10	16	16	10	10	30	24
AT1G09510.TAIR10	0	0	0	0	0	0	0	0	0	0	0	0	1	0	1	0	0	0	0	0	0	0	0	0
AT1G09520.TAIR10	332	359	532	328	573	356	403	224	190	400	513	204	331	384	479	290	269	286	576	554	406	363	351	538
AT1G09530.TAIR10	937	1080	866	967	1240	885	943	595	715	1105	1575	706	819	1064	1367	938	725	1080	1600	1541	1064	1057	885	1683
AT1G09540.TAIR10	31	24	25	46	8	24	20	0	16	26	18	9	14	17	22	15	5	12	52	17	26	15	20	26
AT1G09550.TAIR10	0	0	0	0	0	0	0	0	0	0	0	0	0	0	0	0	0	0	0	0	0	0	0	0
AT1G09560.TAIR10	1811	1620	1826	4308	4202	1735	2712	901	785	1920	1542	308	1433	1951	1330	743	1625	1181	4067	3140	2215	1430	2564	2657
AT1G09570.TAIR10	3738	4137	5350	3225	6811	3014	3946	2635	4018	5251	6420	3341	5824	5179	7940	4724	3940	5361	5320	6733	5031	4039	3720	5320
AT1G09575.TAIR10	122	99	227	118	305	101	142	61	205	279	292	167	264	239	382	246	224	205	332	315	210	227	238	237
AT1G09580.TAIR10	183	225	203	292	366	194	247	124	190	324	373	131	247	357	410	309	252	247	399	474	278	220	262	297
AT1G09590.TAIR10	1656	1648	2445	1877	3336	2321	2523	944	2395	2794	3801	1605	2666	3343	3707	2681	2519	1619	3667	3638	2325	1754	2742	2402
AT1G09600.TAIR10	32	31	23	15	49	34	7	11	30	36	52	21	36	75	69	39	52	41	33	56	39	27	31	38
AT1G09610.TAIR10	30	31	56	37	36	25	51	10	25	80	57	14	60	38	82	42	40	48	56	80	49	31	44	49
AT1G09620.TAIR10	3216	3524	4380	2827	5564	3179	3224	1984	3333	4311	5739	2672	4099	4783	5421	3682	2884	3392	4334	5599	3521	3133	3345	4243
AT1G09625.TAIR10	0	0	0	0	0	0	0	0	0	0	0	0	0	0	0	0	0	0	0	0	0	0	0	0
AT1G09630.TAIR10	242	310	410	294	544	320	420	235	334	695	685	290	475	633	842	520	567	492	985	792	661	429	668	702
AT1G09640.TAIR10	4819	4822	6723	4554	8014	4713	5060	3133	4435	6076	8141	3450	5971	6394	7938	5114	4798	4740	8108	8133	5521	4459	5328	6033
AT1G09645.TAIR10	345	368	467	400	468	289	366	175	322	749	831	302	624	722	818	500	531	601	1263	1003	740	664	736	943
AT1G09650.TAIR10	2	9	30	13	8	8	14	17	9	15	19	8	13	13	18	12	3	15	15	22	8	8	13	22
AT1G09660.TAIR10	788	905	1139	888	1487	818	961	683	811	1003	1306	656	910	1053	1165	854	731	793	1192	1291	854	819	928	1059
AT1G09665.TAIR10	0	0	0	0	0	0	0	0	0	0	0	0	0	0	0	0	0	0	0	0	0	0	0	1
AT1G09680.TAIR10	77	75	65	44	74	49	47	29	38	81	81	44	58	69	86	64	57	40	113	66	72	50	66	113
AT1G09690.TAIR10	2975	3638	5235	3821	6805	5140	4949	2177	3761	6806	8769	2581	5230	6454	8078	5130	5797	4835	9957	9641	6023	4738	7371	6324
AT1G09700.TAIR10	358	289	451	350	573	311	327	203	370	422	545	386	490	482	642	350	378	290	529	582	399	295	355	448
AT1G09710.TAIR10	184	233	316	187	412	236	222	115	171	277	385	189	263	293	385	256	230	305	397	388	247	244	237	347
AT1G09720.TAIR10	0	0	0	0	0	0	0	0	0	0	0	0	0	0	0	0	0	0	0	0	0	0	0	0
AT1G09730.TAIR10	903	935	1008	773	1238	773	948	507	1092	1274	1723	973	1310	1494	1573	1140	892	1106	1508	1716	1170	1032	1059	1476
AT1G09740.TAIR10	384	619	548	1215	804	521	679	419	405	692	617	272	787	796	609	363	482	324	1409	869	854	535	905	838
AT1G09750.TAIR10	9610	8692	17417	8617	27814	12045	12807	8287	5135	10411	13221	2729	6385	8478	12468	7929	8533	8306	10225	16022	8904	8662	9329	10955
AT1G09760.TAIR10	524	699	865	613	1024	755	748	302	580	984	1363	444	828	1048	1367	749	939	832	1425	1282	954	816	943	1134
AT1G09770.TAIR10	3965	4001	5087	4023	6995	3754	4207	2355	4281	4816	6726	4333	5857	5338	6504	4654	3854	4416	5531	6066	4170	3934	3543	5240
AT1G09780.TAIR10	3203	3946	3912	4468	5814	3437	3954	2079	3355	3771	4266	2640	4031	4175	4211	2911	2736	2508	5048	4562	3304	2746	3593	3854
AT1G09790.TAIR10	0	0	0	0	0	0	0	0	0	2	0	0	0	0	0	0	2	0	0	0	0	0	0	0
AT1G09794.TAIR10	53	34	48	35	64	9	34	29	40	94	130	42	58	91	91	49	70	90	189	184	104	84	117	147
AT1G09795.TAIR10	2041	2350	2944	2133	3874	2440	2427	1597	2103	3161	3486	1743	2068	2826	3066	2384	1803	2115	3407	4035	2403	2559	2683	3237
AT1G09800.TAIR10	88	98	156	66	146	73	134	49	66	106	169	66	117	143	187	117	102	83	128	163	100	91	119	100
AT1G09810.TAIR10	163	163	255	115	305	205	134	61	222	345	405	181	226	333	376	257	290	279	436	425	257	288	291	403
AT1G09812.TAIR10	21	30	36	47	21	23	27	7	8	16	39	6	11	29	44	32	22	16	16	11	6	10	20	28
AT1G09815.TAIR10	304	318	500	455	509	460	463	305	329	508	594	325	365	432	590	378	388	365	668	625	419	310	458	619
AT1G09820.TAIR10	101	144	128	88	211	131	53	31	120	146	218	83	161	148	198	128	96	107	159	201	113	111	113	157
AT1G09830.TAIR10	682	783	900	568	1162	660	746	502	658	782	982	590	745	787	1044	700	628	600	930	1072	652	603	708	828
AT1G09840.TAIR10	898	913	1123	1197	1466	873	1095	485	867	1480	1555	567	1089	1287	1584	1070	974	1089	1652	1575	1276	977	1128	1375
AT1G09850.TAIR10	609	605	932	750	1130	672	786	598	714	1108	1525	610	920	1122	1334	894	726	861	1780	1495	1136	916	982	1260
AT1G09860.TAIR10	1	0	0	0	0	0	0	0	3	2	1	0	0	3	0	1	3	1	0	0	0	1	0	0
AT1G09870.TAIR10	492	736	853	533	1065	671	636	336	762	860	1092	627	831	842	1035	709	601	696	1133	1170	849	722	788	1118
AT1G09880.TAIR10	26	21	13	6	44	14	31	19	18	24	16	9	18	30	27	18	14	10	12	17	18	11	20	7
AT1G09890.TAIR10	25	60	64	58	101	52	55	18	63	95	66	48	79	107	129	83	70	61	46	93	55	49	77	66
AT1G09900.TAIR10	395	452	588	441	746	459	394	219	563	648	954	345	648	707	826	583	426	436	555	779	458	463	518	508
AT1G09910.TAIR10	649	712	896	760	1029	646	714	450	515	1005	1113	543	645	887	1039	671	510	802	1301	1218	908	774	654	1198
AT1G09920.TAIR10	556	633	902	801	948	675	710	449	604	1062	1224	613	834	936	1193	789	725	719	1594	1270	938	827	1004	1170
AT1G09930.TAIR10	4	0	3	0	5	4	0	0	0	5	4	0	2	0	1	1	0	0	2	0	0	0	1	3
AT1G09932.TAIR10	263	35	24	117	119	25	51	10	67	58	36	13	48	55	73	42	38	27	92	71	58	32	171	80
AT1G09935.TAIR10	9	0	0	0	0	0	0	3	0	0	0	0	0	0	0	0	0	0	0	0	0	0	0	0
AT1G09940.TAIR10	1153	598	992	720	1360	673	779	484	647	895	1021	595	801	961	992	672	556	625	1194	1209	774	752	948	1095
AT1G09950.TAIR10	27	0	2	12	60	5	1	0	9	10	6	1	7	8	2	3	6	3	17	8	4	10	55	16
AT1G09960.TAIR10	151	242	132	192	319	201	199	110	148	202	244	80	203	175	245	214	158	136	268	204	179	144	167	209
AT1G09970.TAIR10	8785	4630	5528	6700	9221	3284	6585	2893	3521	4168	5358	4186	3941	5000	4314	3307	2669	3086	7953	5413	4730	3998	5742	6665
AT1G09980.TAIR10	530	529	896	544	1050	586	613	354	518	902	1161	386	655	894	1031	682	616	730	1014	1132	790	639	706	1024
AT1G09995.TAIR10	29	42	68	72	134	67	41	39	57	130	167	42	70	118	151	69	89	116	281	219	130	149	188	225
AT1G10000.TAIR10	14	7	21	0	25	29	19	10	6	24	17	7	10	18	20	15	12	8	21	33	27	27	26	25
AT1G10010.TAIR10	0	4	3	0	5	2	0	0	3	3	0	1	2	0	0	1	0	2	2	5	4	1	0	0
AT1G10020.TAIR10	1049	1115	1949	1153	3162	1372	1581	1073	1620	1922	2068	1161	2158	2190	2811	2005	1527	1846	2106	3024	1944	1883	1752	2193
AT1G10030.TAIR10	205	180	258	199	369	242	352	103	171	361	465	74	215	298	339	201	234	255	518	539	370	267	404	412
AT1G10040.TAIR10	48	35	52	67	44	73	76	33	37	56	47	40	64	61	52	45	40	32	109	72	66	45	77	55
AT1G10050.TAIR10	630	542	458	591	762	376	491	187	290	477	476	309	492	510	396	296	260	324	609	549	420	323	419	626
AT1G10060.TAIR10	516	652	741	529	970	677	510	486	636	865	1269	622	703	752	908	538	560	731	968	1129	845	843	593	1036
AT1G10070.TAIR10	479	88	159	108	186	82	250	163	85	178	262	120	228	305	418	202	182	258	428	275	280	167	188	253
AT1G10090.TAIR10	1067	1100	1444	1006	2058	990	1227	978	870	1973	2159	702	1089	1412	1766	1224	894	1460	2182	2314	1695	1559	1643	2305
AT1G10095.TAIR10	120	119	162	125	248	112	108	89	115	198	252	127	181	209	271	176	157	165	292	269	209	137	171	231
AT1G10100.TAIR10	0	0	0	0	0	0	0	0	0	2	0	0	0	0	4	0	0	0	0	0	0	1	0	0
AT1G10110.TAIR10	9	16	21	9	22	21	24	8	10	16	20	10	17	4	8	0	12	19	18	23	20	15	17	17
AT1G10120.TAIR10	422	455	587	397	762	442	489	184	658	701	931	365	650	882	975	663	585	599	886	1000	756	609	726	887
AT1G10130.TAIR10	1314	1216	1665	1316	2045	1126	1093	602	955	1443	1808	763	1381	1676	1993	1286	861	1319	1805	1940	1405	1275	1199	1886
AT1G10140.TAIR10	489	495	488	787	667	335	843	566	289	658	765	317	366	423	497	363	352	416	1145	765	620	449	614	820
AT1G10150.TAIR10	852	830	1407	886	1535	806	650	564	953	1677	1746	895	1336	1606	1935	1352	957	1483	2028	2265	1548	1398	1218	2015
AT1G10155.TAIR10	4	4	4	0	2	4	3	0	0	4	4	3	1	0	2	3	3	0	6	3	4	1	5	2
AT1G10170.TAIR10	1814	2147	2409	1746	2920	1850	1789	1119	1362	1740	2306	1270	1837	1934	2256	1628	1107	1583	1996	2338	1694	1387	1286	2208
AT1G10180.TAIR10	434	580	836	510	935	672	535	244	455	744	935	386	633	716	852	568	481	524	748	844	630	567	626	784
AT1G10190.TAIR10	0	0	0	0	0	0	0	0	0	0	0	0	0	0	0	0	0	0	0	0	0	0	0	0
AT1G10200.TAIR10	2283	2300	3272	3027	3768	2435	2619	1750	2868	4822	5260	2539	3845	4307	5488	3649	3276	3722	6736	5931	4472	3742	3839	4833
AT1G10210.TAIR10	240	247	372	372	458	197	269	126	210	379	472	131	245	311	380	274	243	326	615	546	429	323	349	577
AT1G10220.TAIR10	2	12	3	25	2	10	4	0	4	11	8	4	14	12	14	3	8	10	16	20	17	11	5	6
AT1G10230.TAIR10	126	181	184	62	162	178	183	83	165	230	302	125	264	287	355	314	235	178	286	305	214	165	218	242
AT1G10240.TAIR10	218	243	388	179	484	251	310	147	272	393	503	166	269	403	390	281	220	294	376	474	307	273	293	400
AT1G10250.TAIR10	0	0	0	0	0	0	0	0	0	0	0	0	0	0	0	0	0	0	0	0	0	0	0	0
AT1G10270.TAIR10	241	300	365	361	435	209	318	105	149	269	324	119	181	190	254	192	171	152	272	283	212	134	243	262
AT1G10280.TAIR10	101	94	177	185	156	118	131	91	85	163	186	67	127	152	182	119	66	92	182	235	111	126	109	137
AT1G10290.TAIR10	2630	2684	3319	2679	4516	2395	2716	1561	2147	2956	3514	1901	2876	3153	3789	2679	1982	2090	3123	3460	2476	2009	2460	3100
AT1G10300.TAIR10	8	9	23	34	41	11	13	0	19	3	5	3	28	18	10	4	16	0	18	27	11	4	18	26
AT1G10310.TAIR10	425	509	583	343	767	511	428	293	487	679	717	382	461	719	614	528	416	385	777	733	519	498	577	662
AT1G10320.TAIR10	601	452	634	530	872	520	532	332	435	648	697	460	530	622	675	519	352	428	731	781	455	446	437	665
AT1G10330.TAIR10	18	35	44	11	72	23	51	0	12	35	60	6	23	39	43	35	24	39	47	46	44	38	33	36
AT1G10340.TAIR10	716	53	93	123	128	27	153	35	40	97	53	62	64	174	74	57	42	91	182	105	117	57	138	209
AT1G10350.TAIR10	399	351	417	393	558	365	353	219	395	540	616	309	453	560	573	520	345	365	636	643	442	375	383	534
AT1G10360.TAIR10	867	1088	1477	937	1950	1304	1039	868	828	1962	2095	577	1060	1500	1772	1247	1200	1653	2254	2558	1572	1595	1558	1900
AT1G10370.TAIR10	86	193	160	121	317	308	176	42	197	217	262	102	146	296	188	188	126	122	272	298	167	206	306	209
AT1G10380.TAIR10	253	395	269	516	542	299	277	97	137	270	255	66	234	219	259	180	204	246	220	339	198	208	246	267
AT1G10385.TAIR10	0	9	5	12	3	6	9	0	0	3	2	3	10	9	2	6	6	1	4	3	10	3	3	5
AT1G10390.TAIR10	2918	2727	4030	3099	5831	2892	3060	1609	2078	3413	3996	1706	2572	3049	3605	2498	2017	2613	3844	4303	2858	2768	2606	3845
AT1G10400.TAIR10	6	10	9	31	6	1	15	11	4	7	2	2	3	2	4	6	1	0	19	2	4	5	9	19
AT1G10410.TAIR10	718	808	770	1078	1221	705	833	377	737	1156	1319	527	1152	1293	1521	911	976	798	1742	1328	1013	727	973	1219
AT1G10417.TAIR10	45	11	5	23	22	17	30	8	25	42	38	27	33	35	29	19	42	28	58	42	26	30	46	37
AT1G10430.TAIR10	715	739	1013	885	1275	837	743	533	459	976	1178	355	721	888	1125	687	696	799	1399	1339	888	795	796	1088
AT1G10450.TAIR10	476	391	661	359	730	444	458	149	633	800	1006	530	777	894	965	751	612	589	795	994	646	584	667	850
AT1G10455.TAIR10	0	0	0	0	0	0	0	0	0	0	0	0	0	0	0	0	0	0	0	0	0	0	0	0
AT1G10460.TAIR10	7	24	8	44	53	30	22	8	9	27	11	4	8	17	16	20	10	15	22	28	16	7	26	17
AT1G10470.TAIR10	1032	1151	1346	1386	2236	1391	2091	718	1137	2021	1550	528	1481	2313	1763	1853	1426	1062	1878	2551	1475	1757	1963	1333
AT1G10480.TAIR10	20	28	31	68	70	33	75	32	32	63	36	13	40	56	25	30	26	10	67	62	50	18	46	63
AT1G10490.TAIR10	407	358	575	387	578	431	428	94	394	548	764	237	405	566	586	499	380	250	525	695	350	321	531	552
AT1G10500.TAIR10	983	1065	1291	1093	1512	1174	1063	680	1030	1965	2118	923	1260	1553	1957	1291	1095	1646	2778	2481	1814	1722	1860	2435
AT1G10510.TAIR10	934	1033	1568	715	1963	1108	1069	521	1230	1518	1838	855	1291	1565	1737	1213	1111	1116	1421	1934	1093	1108	1300	1312
AT1G10520.TAIR10	56	45	66	52	77	47	65	21	43	49	83	26	52	91	88	52	56	50	53	67	42	37	52	55
AT1G10522.TAIR10	355	410	596	434	592	595	450	309	479	588	715	228	492	678	809	582	547	320	654	909	496	422	645	544
AT1G10530.TAIR10	6	15	10	31	11	22	11	0	23	22	14	10	14	21	19	18	8	11	44	21	4	2	24	16
AT1G10540.TAIR10	28	30	56	30	59	33	40	19	11	36	70	8	22	27	30	24	14	12	65	54	33	22	39	43
AT1G10550.TAIR10	40	27	63	48	115	19	48	39	45	109	49	12	25	55	38	31	39	13	98	69	100	50	93	54
AT1G10560.TAIR10	113	79	177	183	341	102	161	200	165	155	174	133	56	64	45	53	27	31	177	195	102	117	160	151
AT1G10570.TAIR10	552	458	592	390	740	448	416	207	509	836	960	397	657	830	938	649	520	681	1010	1077	800	677	712	1026
AT1G10580.TAIR10	1116	1355	1645	1170	2139	1219	1256	841	901	1163	1392	883	1145	1156	1412	931	787	810	1251	1332	954	812	939	1158
AT1G10585.TAIR10	32	23	26	9	28	22	3	0	17	37	66	23	22	14	39	16	23	30	45	40	27	18	21	49
AT1G10586.TAIR10	0	0	0	0	0	0	0	0	0	0	0	0	0	0	0	0	0	0	0	0	0	0	0	0
AT1G10588.TAIR10	0	0	0	0	0	0	0	2	0	0	0	0	0	0	0	0	0	0	4	0	0	0	0	1
AT1G10590.TAIR10	1214	1410	1729	1510	1957	1494	1639	908	1931	2539	3222	1632	2321	2579	3040	1928	1962	1969	3836	3412	2531	2139	2305	2832
AT1G10600.TAIR10	451	447	705	480	655	475	345	265	393	915	1077	330	593	849	1124	721	548	919	1151	1161	754	800	734	1067
AT1G10610.TAIR10	253	322	372	294	460	305	322	205	442	440	542	442	503	487	609	432	308	395	628	610	456	434	350	544
AT1G10620.TAIR10	3	0	4	0	0	0	1	0	0	1	0	0	0	0	0	0	0	0	0	1	0	0	0	2
AT1G10630.TAIR10	1551	1575	2142	1904	2696	1652	2008	1183	1891	2759	3048	1300	2465	2602	3136	2150	2166	1883	3788	3313	2290	1916	2336	2636
AT1G10640.TAIR10	338	594	505	570	748	657	570	179	625	651	922	344	548	865	682	637	443	357	525	692	420	271	521	644
AT1G10650.TAIR10	244	189	392	403	423	223	234	80	171	422	516	174	334	353	463	332	301	343	547	459	356	319	363	434
AT1G10652.TAIR10	0	0	0	0	0	0	0	0	0	0	0	0	0	0	0	0	0	0	0	0	0	0	0	0
AT1G10657.TAIR10	186	195	346	150	340	264	222	61	132	485	510	177	187	332	299	245	207	325	464	529	348	326	364	411
AT1G10660.TAIR10	460	573	870	571	1053	579	598	509	512	978	1462	356	934	1091	1550	889	847	1138	1395	1342	963	814	756	1294
AT1G10670.TAIR10	3681	4576	5597	4650	6984	4552	4526	2649	6012	6915	8056	4914	7623	7165	9433	6214	5415	5202	8502	8343	5901	4771	5411	6731
AT1G10680.TAIR10	0	5	0	9	7	15	4	0	4	14	0	0	9	8	4	0	2	3	3	4	2	8	4	3
AT1G10690.TAIR10	100	107	164	101	108	108	143	105	56	150	215	48	51	107	108	58	55	117	218	241	177	113	183	203
AT1G10700.TAIR10	688	592	959	674	1477	666	908	822	656	1290	1494	670	827	996	1165	836	749	981	1897	1606	1145	1113	1204	1288
AT1G10710.TAIR10	6	0	20	5	9	12	4	0	6	16	12	1	7	8	13	5	4	5	22	10	7	1	10	11
AT1G10717.TAIR10	0	0	0	0	0	0	0	0	0	0	0	0	0	0	0	0	0	0	1	0	0	0	0	0
AT1G10720.TAIR10	481	461	540	538	660	338	408	338	609	772	848	607	763	764	1007	572	582	658	1181	957	691	644	645	953
AT1G10730.TAIR10	211	183	186	193	312	154	139	110	162	266	317	196	256	297	340	211	175	215	352	315	245	218	200	237
AT1G10740.TAIR10	819	792	1309	835	1520	844	764	477	882	1317	1387	631	1249	1365	1840	1230	1083	1414	1502	1630	1161	1085	1100	1445
AT1G10745.TAIR10	0	0	0	0	0	0	0	0	0	0	0	0	0	0	0	0	0	0	0	0	0	0	0	0
AT1G10747.TAIR10	0	0	0	0	0	0	0	0	0	0	0	0	0	0	0	0	0	0	0	0	0	0	0	0
AT1G10750.TAIR10	76	50	119	118	145	80	62	22	60	108	124	24	117	119	162	97	83	106	118	120	106	69	72	92
AT1G10760.TAIR10	16219	19928	20968	13924	28412	16476	17416	11089	18338	25826	28258	16146	16657	22665	21464	19672	10146	17597	21321	29842	18647	20063	18527	25132
AT1G10770.TAIR10	13	17	24	24	46	40	21	14	17	18	34	19	15	30	30	18	7	23	39	49	33	20	16	43
AT1G10780.TAIR10	110	89	227	78	223	194	138	25	114	195	211	71	172	209	255	155	140	79	142	153	144	96	125	136
AT1G10790.TAIR10	18	11	16	16	57	19	29	1	12	26	22	0	12	33	29	12	22	8	27	25	26	17	32	25
AT1G10800.TAIR10	12	17	5	2	42	3	13	7	16	31	14	11	8	15	31	14	28	5	30	17	18	9	25	15
AT1G10810.TAIR10	8	21	6	12	12	6	22	16	14	24	7	2	9	30	17	16	10	5	19	20	4	8	16	12
AT1G10820.TAIR10	396	345	536	459	694	400	409	262	384	788	959	265	582	710	999	597	587	673	896	1050	682	655	689	870
AT1G10830.TAIR10	584	691	788	638	1272	697	626	487	487	778	851	331	534	651	873	609	532	624	1047	1143	777	618	760	1022
AT1G10840.TAIR10	1665	1747	2588	1730	3069	1945	2155	1114	1918	3067	3868	1584	2702	2883	3897	2475	2442	2399	3608	4037	2727	2244	2591	2953
AT1G10850.TAIR10	503	578	927	672	1189	855	796	399	635	754	1064	469	723	814	1013	657	622	503	761	798	543	451	608	649
AT1G10865.TAIR10	343	293	390	449	417	227	354	231	229	492	526	151	314	403	506	315	338	362	996	661	516	435	516	765
AT1G10870.TAIR10	585	590	764	508	1039	622	517	390	640	1034	1390	571	864	971	1169	832	686	778	1119	1114	744	704	725	884
AT1G10880.TAIR10	0	0	0	0	0	0	0	0	0	0	0	0	0	0	0	0	0	0	1	2	0	0	0	0
AT1G10890.TAIR10	1752	1577	1887	1601	2576	1574	1516	1054	1873	2328	2814	2076	2620	2549	2867	2022	1487	2117	3092	2845	2074	2039	1964	2994
AT1G10900.TAIR10	850	1183	1185	933	1664	902	838	439	832	1635	1699	770	1276	1463	1699	1302	822	1342	1536	1795	1325	1210	1367	1540
AT1G10910.TAIR10	824	920	1394	848	1522	918	892	517	1136	1645	2136	955	1372	1847	1977	1304	1156	1398	1568	2286	1278	1310	1169	1639
AT1G10920.TAIR10	404	296	452	390	451	286	336	159	250	444	535	299	357	518	555	398	268	448	566	539	388	376	346	609
AT1G10930.TAIR10	423	406	666	263	739	445	415	130	513	664	851	332	539	697	736	642	384	333	452	745	391	396	506	513
AT1G10940.TAIR10	2279	2228	2925	2569	3899	2048	2258	1697	2360	3257	3614	2474	3080	2983	4076	2468	2179	2594	4502	3964	2800	2691	2768	3519
AT1G10950.TAIR10	3485	3829	4920	4056	6425	3732	4078	2893	2810	4879	6006	1972	3859	4419	5807	3590	3505	3812	5806	6189	4403	3574	4029	4745
AT1G10960.TAIR10	3203	3205	4760	3219	6536	4189	2948	2155	2219	4684	5731	1484	2873	4389	5003	3101	3740	4401	5140	6784	4050	4558	5001	5481
AT1G10970.TAIR10	149	196	232	211	243	191	249	160	99	213	219	99	114	168	229	207	147	115	251	202	169	152	160	171
AT1G10980.TAIR10	3	3	15	0	22	4	6	0	16	7	17	6	13	21	14	22	15	3	20	5	10	1	17	7
AT1G10990.TAIR10	146	61	120	123	157	81	120	73	58	129	205	51	88	137	158	84	90	114	241	255	163	119	127	193
AT1G11000.TAIR10	301	301	538	385	673	309	309	260	316	530	536	242	462	514	621	371	393	380	784	577	479	446	415	618
AT1G11020.TAIR10	360	408	549	369	731	434	375	293	346	599	706	298	460	541	575	388	394	511	871	745	522	473	472	685
AT1G11040.TAIR10	0	0	0	0	0	0	0	0	0	0	0	0	0	0	0	0	0	0	5	1	0	0	2	1
AT1G11050.TAIR10	1631	1024	866	1065	2035	814	783	288	613	868	995	577	538	831	696	586	386	594	1022	950	686	637	816	821
AT1G11060.TAIR10	361	392	485	271	645	364	333	186	356	547	713	290	414	530	619	411	352	428	596	745	522	396	396	568
AT1G11070.TAIR10	43	24	37	18	58	46	35	55	44	114	93	45	87	169	207	173	108	108	53	104	59	29	64	36
AT1G11080.TAIR10	446	103	447	126	595	349	632	218	222	416	811	135	163	519	1568	1053	585	183	254	448	230	87	464	155
AT1G11090.TAIR10	230	297	438	365	437	313	314	222	308	494	513	233	370	355	489	347	326	314	562	512	387	301	353	460
AT1G11100.TAIR10	58	47	48	79	77	33	47	5	57	56	67	27	74	65	50	50	39	21	54	79	38	21	45	50
AT1G11110.TAIR10	8	0	0	0	0	0	0	0	0	0	0	0	0	0	0	0	0	0	0	0	0	0	1	0
AT1G11112.TAIR10	17	10	21	6	12	6	28	5	16	30	54	11	18	36	34	14	38	13	61	38	18	33	43	27
AT1G11120.TAIR10	85	57	123	61	168	79	121	88	28	133	144	21	42	107	153	70	101	70	219	189	109	112	118	117
AT1G11125.TAIR10	25	43	39	27	59	46	45	16	52	55	82	53	50	70	97	57	56	32	89	69	52	34	46	64
AT1G11130.TAIR10	432	491	600	600	1020	510	717	205	254	693	820	170	401	607	654	508	424	368	549	751	493	385	588	639
AT1G11145.TAIR10	0	0	0	0	0	0	0	0	0	0	0	0	0	1	0	0	2	0	0	0	0	0	0	1
AT1G11160.TAIR10	72	89	94	198	152	70	115	30	102	100	141	54	155	197	148	82	83	54	130	128	103	68	103	100
AT1G11170.TAIR10	91	119	74	54	150	124	90	40	133	152	167	99	112	190	129	103	111	106	168	174	194	83	110	151
AT1G11180.TAIR10	312	414	647	398	774	411	433	302	361	551	634	280	447	498	687	424	349	587	784	782	526	486	510	702
AT1G11190.TAIR10	93	184	99	234	170	116	182	42	66	174	127	72	153	199	215	177	167	112	184	255	178	99	165	173
AT1G11200.TAIR10	285	228	349	253	426	254	298	204	259	420	529	192	289	386	476	309	316	403	705	611	431	338	439	525
AT1G11210.TAIR10	1110	1147	695	940	1106	912	825	436	757	996	891	660	550	669	614	702	358	479	1305	1141	739	757	872	1299
AT1G11220.TAIR10	71	68	89	98	143	128	95	64	71	92	151	49	103	124	123	62	75	46	107	90	75	63	101	78
AT1G11230.TAIR10	0	0	0	0	0	5	0	0	0	0	0	0	0	0	0	0	0	0	0	0	0	0	0	0
AT1G11240.TAIR10	560	544	683	611	846	530	667	266	840	883	1201	829	937	903	1073	783	731	580	1165	1162	775	663	807	919
AT1G11250.TAIR10	0	0	7	0	9	0	0	0	3	7	3	4	1	2	1	0	1	0	7	1	4	5	2	7
AT1G11260.TAIR10	15898	17067	29033	18426	37135	15919	22497	29265	15129	25890	34699	14835	28066	26685	38433	24738	22513	34369	41811	52410	35332	34603	23419	40276
AT1G11270.TAIR10	166	198	176	271	272	222	147	93	125	240	324	88	154	237	300	171	152	222	304	331	248	184	236	261
AT1G11280.TAIR10	582	735	963	570	1171	678	748	354	672	1076	1365	573	810	996	1109	840	729	791	1135	1267	800	783	870	898
AT1G11290.TAIR10	195	172	294	132	250	175	144	72	207	186	276	156	209	261	290	245	147	137	182	261	160	160	166	203
AT1G11300.TAIR10	583	323	585	328	566	412	403	208	396	502	666	392	421	609	606	482	341	355	604	719	486	415	434	615
AT1G11310.TAIR10	5534	2943	4248	3838	5609	2763	3809	1706	2068	5047	5409	2168	3180	4851	4883	3558	2921	4273	6743	6195	4715	4383	4891	7172
AT1G11320.TAIR10	75	72	109	53	92	87	82	57	92	102	133	48	86	117	136	104	69	69	131	175	92	77	102	112
AT1G11330.TAIR10	1265	348	613	414	510	329	448	133	271	528	661	397	406	694	494	551	437	360	744	648	497	361	422	885
AT1G11340.TAIR10	127	112	142	101	215	98	65	97	101	191	271	120	169	124	201	77	103	188	175	247	163	187	115	217
AT1G11350.TAIR10	1851	1200	1856	1386	2072	1060	1148	846	1150	1548	1885	1196	1531	1876	1984	1337	1093	1163	2024	2090	1517	1467	1152	1918
AT1G11360.TAIR10	902	989	1200	1214	1693	991	1022	760	986	1357	1844	884	1318	1225	1626	959	936	1083	2006	1855	1250	1080	1116	1456
AT1G11362.TAIR10	0	0	8	0	12	0	3	0	1	14	9	2	3	2	6	4	7	6	22	23	19	10	15	8
AT1G11370.TAIR10	0	0	0	0	0	0	0	0	0	1	0	0	0	0	0	0	0	0	0	0	0	0	0	0
AT1G11380.TAIR10	250	264	559	297	699	278	473	253	646	815	980	471	976	1080	1464	947	872	1018	1203	1480	1016	1001	900	1110
AT1G11390.TAIR10	354	318	512	421	617	357	372	205	351	565	671	229	463	569	639	426	359	399	571	717	413	408	407	520
AT1G11400.TAIR10	360	371	500	442	617	328	420	313	423	644	903	428	641	682	937	564	543	532	926	936	650	524	624	762
AT1G11410.TAIR10	629	748	798	639	956	538	518	334	570	882	983	538	745	974	959	788	536	705	972	1065	736	758	626	807
AT1G11420.TAIR10	108	68	101	67	152	52	143	40	95	150	171	77	128	185	209	166	135	86	176	159	108	72	128	122
AT1G11430.TAIR10	1914	2322	2983	1508	3500	2483	2361	1260	1781	3307	4259	1175	2037	3031	3527	2297	2275	2496	3552	4845	2736	2728	3366	3234
AT1G11440.TAIR10	491	459	617	386	835	388	588	473	602	938	1335	663	687	627	866	560	475	726	1302	1088	692	812	747	762
AT1G11450.TAIR10	61	100	65	142	145	63	117	0	84	133	164	40	144	159	160	96	100	88	125	147	132	66	131	149
AT1G11460.TAIR10	20	10	9	66	5	3	4	0	2	9	12	0	6	5	13	1	9	9	19	17	14	8	7	18
AT1G11470.TAIR10	0	0	0	0	0	0	0	0	0	0	0	0	0	0	0	0	0	0	0	0	0	0	0	0
AT1G11475.TAIR10	186	252	310	309	378	269	316	98	142	557	690	143	250	397	550	314	450	405	1002	824	578	442	647	705
AT1G11480.TAIR10	1694	1954	2298	1948	2836	1609	1908	1210	1889	2106	2785	1754	2542	2433	2953	1899	1640	1690	2671	2891	2022	1658	1741	2341
AT1G11490.TAIR10	0	1	6	11	7	2	3	0	8	13	6	8	6	8	6	3	9	7	6	16	5	9	9	15
AT1G11500.TAIR10	1	1	1	1	15	4	3	0	4	13	19	3	8	9	9	17	5	2	7	12	15	6	12	20
AT1G11510.TAIR10	0	0	0	0	0	0	0	0	0	0	0	0	0	0	0	0	0	0	0	0	0	0	0	0
AT1G11520.TAIR10	0	0	0	0	0	0	0	0	0	0	0	0	0	0	0	0	0	0	0	0	0	0	0	0
AT1G11530.TAIR10	689	577	1015	760	1258	624	762	717	930	1749	1959	725	1146	1341	1537	1064	962	1503	3054	2493	1762	1671	1487	2075
AT1G11540.TAIR10	17	12	17	42	69	30	12	15	30	19	13	11	51	45	23	8	32	9	63	33	22	19	52	28
AT1G11545.TAIR10	463	626	886	738	1104	542	665	408	713	1005	1135	378	931	776	1572	639	960	778	1086	1090	994	607	674	763
AT1G11560.TAIR10	2	1	0	0	10	3	0	0	0	1	0	0	0	2	1	0	0	1	1	1	3	0	1	3
AT1G11570.TAIR10	3	11	10	21	25	3	23	0	7	32	24	6	12	15	20	13	13	28	29	43	10	18	37	33
AT1G11572.TAIR10	0	0	0	0	0	0	0	0	0	0	0	0	0	0	0	0	0	0	0	0	0	0	0	0
AT1G11580.TAIR10	906	1247	952	1600	2298	1093	1524	597	1363	1626	1220	686	1157	1092	806	556	663	512	1697	1273	1171	922	2209	1587
AT1G11590.TAIR10	0	0	0	0	0	0	0	0	0	0	0	0	0	0	0	0	0	0	0	0	0	0	0	0
AT1G11593.TAIR10	0	0	0	0	0	0	0	0	0	0	0	0	0	0	0	0	0	0	0	0	0	0	0	0
AT1G11600.TAIR10	420	345	790	274	884	716	596	305	335	419	1000	323	556	673	802	561	421	237	618	473	372	198	423	463
AT1G11608.TAIR10	0	0	0	0	0	0	0	0	0	0	0	1	0	0	0	0	0	0	0	1	1	0	0	0
AT1G11610.TAIR10	0	0	0	0	0	0	0	0	0	0	0	0	0	0	0	0	0	0	0	0	0	0	0	0
AT1G11620.TAIR10	0	0	0	0	0	0	0	0	0	0	0	0	0	0	0	0	0	0	0	0	0	0	0	0
AT1G11630.TAIR10	263	139	256	200	381	202	182	105	266	291	402	195	296	328	397	330	234	255	461	419	334	254	267	346
AT1G11650.TAIR10	5468	6007	8131	5966	9976	5697	6230	4000	4346	7001	8512	3710	6027	6751	8766	5556	5216	5858	9122	9313	6807	5687	6424	8323
AT1G11655.TAIR10	12	12	4	53	12	6	14	0	3	13	12	0	21	18	12	3	7	9	35	11	12	10	31	20
AT1G11660.TAIR10	1012	1076	1251	1088	1607	933	928	583	1132	1569	1775	895	1551	1737	1963	1296	988	1087	1527	1824	1222	1021	1047	1392
AT1G11670.TAIR10	531	590	672	808	1111	549	761	201	291	515	590	180	382	438	485	242	281	246	780	581	447	372	692	637
AT1G11680.TAIR10	1812	2589	3262	2489	4143	2267	2540	1566	2056	3255	3732	1394	2823	3149	4236	2394	2357	2726	3690	3909	2859	2266	2752	3404
AT1G11684.TAIR10	0	0	0	0	0	0	0	0	0	0	0	0	0	0	0	0	0	0	1	0	0	0	0	0
AT1G11690.TAIR10	0	0	1	3	0	0	0	0	0	2	1	0	2	0	0	0	1	0	0	0	1	1	0	0
AT1G11700.TAIR10	313	390	407	431	459	323	268	184	188	235	322	320	309	277	368	218	199	205	424	311	246	172	187	325
AT1G11710.TAIR10	71	64	86	71	71	56	54	32	67	76	98	59	104	75	92	55	54	64	129	91	59	77	56	67
AT1G11720.TAIR10	1471	1643	2093	988	2615	1597	1406	799	1559	2329	2817	1403	1984	2423	2612	1980	1226	1816	1999	2885	1839	1962	1804	2530
AT1G11730.TAIR10	41	53	71	100	114	56	64	27	78	116	136	62	65	93	141	109	94	57	139	96	79	58	69	84
AT1G11740.TAIR10	17	11	25	57	43	22	32	17	18	52	49	17	55	28	83	34	67	49	101	115	98	39	54	54
AT1G11750.TAIR10	1996	2627	3250	1880	3907	2719	2415	1197	2134	4023	4858	1656	2839	3724	4441	2941	3049	3329	4830	5736	3318	3627	3764	4492
AT1G11755.TAIR10	150	130	233	127	255	157	170	94	186	333	383	164	247	312	409	260	247	280	427	403	315	243	283	328
AT1G11760.TAIR10	142	124	251	77	231	203	167	97	160	205	265	129	205	186	278	152	157	152	278	273	207	148	171	303
AT1G11765.TAIR10	0	0	0	0	0	0	0	0	0	0	0	0	0	0	0	0	0	0	0	0	0	0	0	0
AT1G11770.TAIR10	0	0	0	0	0	0	0	0	0	0	2	0	0	0	0	0	0	0	0	0	0	0	0	0
AT1G11780.TAIR10	113	129	177	149	236	122	201	77	190	286	410	124	219	295	295	254	190	228	322	386	244	238	251	297
AT1G11785.TAIR10	6	7	1	0	14	1	2	1	0	10	9	4	2	8	6	6	4	4	7	13	8	3	16	14
AT1G11790.TAIR10	390	380	465	349	706	407	438	206	347	603	643	152	339	646	549	443	362	346	569	725	442	444	586	541
AT1G11800.TAIR10	149	150	219	111	288	141	180	62	230	285	283	153	272	256	321	218	221	201	347	359	232	168	198	262
AT1G11810.TAIR10	0	4	1	0	0	0	0	0	1	0	0	0	0	0	0	0	0	1	0	0	3	0	0	0
AT1G11820.TAIR10	931	895	1664	1091	2100	1136	1145	638	925	1432	2204	679	1263	1454	2034	1216	1338	1328	1830	2008	1337	1232	1211	1553
AT1G11840.TAIR10	9307	12435	9685	14328	14581	9860	11772	5571	11871	14179	14628	9224	11478	16418	15627	14329	9307	8418	21083	16705	13952	9647	13116	17599
AT1G11850.TAIR10	680	602	901	657	1552	815	579	605	1722	1491	2400	1026	1465	1841	1511	1139	1119	1128	1249	2221	1146	1381	1376	1687
AT1G11860.TAIR10	18302	27940	31055	19635	39910	28628	21001	13252	26521	30653	34617	22123	28568	33787	35402	25382	20881	24176	26513	39635	22810	25654	25047	27028
AT1G11870.TAIR10	530	630	874	580	1277	631	607	274	531	831	1121	383	574	909	1030	710	539	667	766	1289	751	711	845	777
AT1G11880.TAIR10	139	117	164	107	224	149	121	66	93	191	231	65	140	201	260	163	130	173	287	272	173	184	180	233
AT1G11890.TAIR10	561	618	693	648	997	609	592	252	472	1007	1083	414	701	998	974	725	685	686	1519	1239	845	932	1007	1172
AT1G11900.TAIR10	51	68	76	49	168	44	47	45	80	98	136	66	84	94	101	80	66	83	113	123	100	73	84	117
AT1G11905.TAIR10	176	196	213	228	381	181	230	109	172	305	359	142	279	300	340	260	242	221	411	368	306	252	283	398
AT1G11910.TAIR10	14198	19531	19028	19200	23240	15437	16634	11210	11773	17359	20215	12400	17503	17694	21377	13567	11578	15771	25669	23385	17990	14977	15546	23519
AT1G11915.TAIR10	6	22	9	19	29	15	11	0	5	18	17	4	24	12	41	16	19	27	19	27	24	15	13	27
AT1G11920.TAIR10	0	0	0	1	6	0	0	1	0	0	0	0	0	2	2	0	0	0	1	1	2	1	5	3
AT1G11925.TAIR10	0	0	0	0	0	0	0	0	0	0	0	0	0	0	0	0	0	0	0	0	0	0	1	0
AT1G11930.TAIR10	2104	1968	2370	1885	3106	1658	1673	1367	2169	2410	3092	2086	2534	2747	2989	2070	1696	2032	3379	3233	2309	2201	2242	2707
AT1G11940.TAIR10	81	133	158	124	235	105	156	63	100	195	215	98	107	162	174	145	105	108	239	213	134	129	166	189
AT1G11950.TAIR10	178	133	187	96	153	140	142	90	137	220	283	155	198	205	318	172	168	174	263	267	201	152	164	296
AT1G11960.TAIR10	515	260	359	309	851	218	407	104	176	388	447	150	302	317	372	232	242	345	566	451	396	347	693	1001
AT1G11970.TAIR10	0	0	0	0	0	0	0	0	0	0	0	0	0	0	0	0	0	0	0	0	1	0	0	1
AT1G11980.TAIR10	0	0	0	0	0	0	0	0	0	0	0	0	0	0	0	0	0	0	0	0	0	0	0	0
AT1G11990.TAIR10	17	54	37	32	47	19	15	58	27	47	30	28	33	45	45	31	24	18	54	51	38	27	37	39
AT1G12000.TAIR10	1625	1716	1969	1690	2656	1798	1760	767	1622	1874	2065	1247	2161	2290	2610	1755	1536	1083	2103	2142	1556	1057	1613	1668
AT1G12010.TAIR10	165	240	194	239	329	222	188	156	322	312	399	201	378	308	314	199	221	221	439	439	266	296	265	375
AT1G12020.TAIR10	154	133	247	246	314	215	163	196	220	310	444	242	248	207	275	169	173	189	437	409	274	252	263	292
AT1G12030.TAIR10	137	134	97	237	92	35	68	40	32	59	145	166	43	27	61	39	37	80	272	72	136	125	105	176
AT1G12040.TAIR10	520	501	759	2619	1257	341	689	270	74	207	200	34	231	228	257	89	188	130	557	493	383	236	535	414
AT1G12050.TAIR10	1481	1867	1857	1633	2132	1528	1563	1065	968	1745	2014	876	1226	1685	1723	1384	995	1365	2337	2297	1574	1443	1433	2219
AT1G12060.TAIR10	88	71	100	111	104	55	74	46	65	111	128	67	83	106	169	79	107	93	155	135	97	88	84	108
AT1G12064.TAIR10	0	5	5	0	0	0	2	0	0	0	0	0	1	0	0	0	2	0	0	3	1	0	0	1
AT1G12070.TAIR10	3	11	10	9	4	1	1	0	15	17	25	7	10	2	8	8	4	3	13	8	8	5	12	5
AT1G12080.TAIR10	623	643	1078	1756	1294	698	1007	1076	1150	1470	1492	1390	1680	1064	2159	935	1346	1137	2386	1739	1606	864	863	1166
AT1G12090.TAIR10	22785	19446	30658	20740	50558	23098	24221	25272	12176	34275	37479	7570	14897	19530	32117	17570	21264	31021	47511	53236	35401	36915	37089	47361
AT1G12100.TAIR10	6	15	15	8	22	10	5	16	20	27	61	3	11	17	40	24	15	27	37	44	32	32	34	45
AT1G12110.TAIR10	3494	4405	5388	5300	9059	4522	6040	2123	2881	5014	4711	1807	6557	5515	5871	2494	3645	3731	5702	5964	5083	3641	5647	3860
AT1G12120.TAIR10	1349	1606	2033	1725	2549	1480	1772	896	1637	2849	3342	1415	2338	2747	3335	2309	2020	2206	3596	3688	2306	2185	2229	2655
AT1G12130.TAIR10	0	0	7	0	0	0	0	1	2	1	4	0	1	1	1	2	0	1	3	0	1	2	1	1
AT1G12140.TAIR10	823	938	1062	1057	1212	741	937	423	496	1076	1093	407	733	915	974	654	608	707	1416	1385	1077	837	1043	1177
AT1G12150.TAIR10	14	21	27	46	29	8	18	3	7	14	16	3	45	32	23	1	19	4	41	28	24	27	23	24
AT1G12160.TAIR10	61	75	64	120	167	79	145	22	40	61	78	36	103	117	73	44	66	19	241	108	119	49	117	93
AT1G12170.TAIR10	0	0	0	0	0	0	0	0	0	0	0	0	0	0	0	0	0	0	0	0	0	0	0	0
AT1G12180.TAIR10	0	0	0	0	0	0	0	0	0	0	0	0	0	0	0	0	0	0	0	0	0	0	0	0
AT1G12190.TAIR10	0	0	0	0	0	0	0	0	0	0	0	0	0	0	0	0	0	0	0	0	0	0	0	0
AT1G12200.TAIR10	542	631	313	688	513	348	504	222	234	432	403	313	270	306	288	187	157	164	427	371	408	256	357	512
AT1G12210.TAIR10	225	93	82	52	123	71	61	49	63	99	113	83	85	129	109	112	74	86	83	118	85	61	86	106
AT1G12211.TAIR10	0	0	0	0	0	0	0	0	0	0	0	0	0	0	0	0	0	0	0	1	1	0	1	0
AT1G12220.TAIR10	760	394	507	409	709	296	448	241	441	563	701	425	532	623	711	499	342	565	721	789	607	544	496	837
AT1G12230.TAIR10	1914	2799	4261	2848	5200	3315	2859	2127	1782	3411	4366	1153	2455	3028	4308	2477	2654	3230	4580	4431	3350	2969	2874	3873
AT1G12240.TAIR10	5059	6106	9562	6623	11147	5376	6885	8425	5466	10091	12925	7342	9056	7420	11919	6437	5946	10053	14741	12878	10523	9358	7708	9764
AT1G12244.TAIR10	123	157	203	127	293	179	126	122	207	297	369	106	237	339	342	273	220	255	340	420	261	258	265	275
AT1G12250.TAIR10	969	1440	1777	1183	1882	1478	1370	1039	1065	2151	2439	924	1400	1835	2241	1494	1370	1900	2728	2985	2001	2085	1888	2559
AT1G12260.TAIR10	13	59	63	129	109	52	59	11	43	120	98	49	89	90	100	64	53	52	58	135	84	62	89	99
AT1G12270.TAIR10	1242	1232	1529	1046	1851	1147	1331	633	1172	1549	2051	1106	1518	1626	1857	1417	1155	1067	1723	1853	1252	1143	1271	1478
AT1G12280.TAIR10	338	324	414	248	327	200	227	157	257	501	505	271	429	466	564	379	324	457	548	538	367	323	286	486
AT1G12290.TAIR10	179	168	118	138	192	68	125	44	105	161	206	99	154	188	186	137	107	149	214	188	170	157	135	246
AT1G12300.TAIR10	94	113	164	83	201	94	109	72	94	148	199	59	182	141	168	130	110	101	133	178	110	90	108	178
AT1G12310.TAIR10	1040	1163	1541	1240	1978	1441	1366	836	1447	2056	2373	1217	2010	2014	2624	1588	1734	1388	2698	2618	1845	1420	1677	1945
AT1G12320.TAIR10	132	159	110	87	195	128	96	75	110	228	243	149	164	140	177	112	150	123	228	202	145	148	171	174
AT1G12330.TAIR10	304	388	604	276	759	485	379	235	280	439	765	229	391	500	747	411	436	478	550	676	401	362	386	501
AT1G12340.TAIR10	8	0	6	6	7	11	8	5	6	6	6	0	8	7	8	8	6	6	8	20	5	6	6	8
AT1G12350.TAIR10	270	313	364	357	481	306	228	207	294	633	793	292	435	579	650	400	435	543	914	842	602	581	581	798
AT1G12360.TAIR10	1628	1278	1734	1634	2230	1034	1503	714	1350	2462	2835	1196	2063	2388	2644	1792	1565	1908	3060	2902	2088	1928	2070	2837
AT1G12370.TAIR10	87	171	131	220	230	155	176	23	130	136	163	63	161	181	174	104	107	94	156	143	118	60	118	147
AT1G12380.TAIR10	357	324	360	272	586	332	353	157	325	389	420	213	277	399	439	353	210	198	394	318	311	184	308	329
AT1G12390.TAIR10	174	219	272	371	424	236	239	138	226	488	626	156	362	384	508	318	337	378	738	694	483	397	470	610
AT1G12400.TAIR10	63	37	95	72	118	51	72	42	153	207	291	74	128	209	234	162	192	172	467	365	288	231	262	353
AT1G12410.TAIR10	2452	2802	3439	2412	4179	2890	2712	1525	2712	4228	5351	2134	3319	4160	4734	3255	2860	3381	4824	5671	3442	3728	3636	4567
AT1G12411.TAIR10	0	0	0	0	0	0	0	0	0	0	0	0	0	0	0	0	0	0	0	0	0	0	0	0
AT1G12420.TAIR10	381	160	185	200	322	218	231	62	241	336	347	213	274	397	367	263	200	191	336	422	249	228	330	363
AT1G12423.TAIR10	0	0	0	0	0	0	0	0	0	0	0	0	0	0	0	0	0	0	0	0	0	0	0	0
AT1G12430.TAIR10	691	702	822	481	1026	674	656	343	752	911	1298	618	847	1120	1218	856	640	717	935	1088	768	708	867	1100
AT1G12440.TAIR10	1351	1598	2623	1724	2924	1572	1740	1189	1610	2974	4039	1420	2452	2714	3978	2078	2369	3388	4625	4696	3326	3061	2761	3900
AT1G12450.TAIR10	247	239	381	274	417	293	344	96	333	598	631	186	376	451	527	427	388	490	613	802	518	509	514	568
AT1G12451.TAIR10	0	0	0	0	0	0	0	0	0	0	0	0	0	0	0	0	0	0	0	0	0	0	0	0
AT1G12460.TAIR10	182	260	534	257	681	347	305	237	502	539	837	330	497	670	780	506	454	520	540	843	488	497	428	531
AT1G12470.TAIR10	1189	1152	1371	1326	2000	1031	1114	603	1220	1602	1794	907	1454	1714	1810	1366	995	1117	1716	1909	1349	1036	1284	1664
AT1G12480.TAIR10	101	130	121	86	152	98	85	28	55	165	238	95	94	116	148	80	77	177	197	195	145	170	148	258
AT1G12490.TAIR10	9	10	11	0	11	4	5	5	2	17	12	1	4	6	4	1	7	6	15	8	16	2	13	12
AT1G12500.TAIR10	987	839	1355	1172	2245	1011	988	948	864	1608	1643	435	952	1298	1647	1305	1098	1152	1951	2220	1526	1469	1515	1813
AT1G12520.TAIR10	402	408	548	430	518	416	408	345	404	556	670	296	584	719	721	509	447	546	767	752	623	513	451	690
AT1G12530.TAIR10	250	190	254	301	392	158	262	93	200	461	503	158	282	388	446	309	342	369	725	614	419	403	442	530
AT1G12540.TAIR10	0	0	0	0	0	0	0	0	0	0	0	0	0	0	0	0	0	0	1	0	0	0	0	0
AT1G12550.TAIR10	165	185	236	279	320	239	193	204	123	231	216	76	150	202	234	173	135	144	300	273	194	188	222	231
AT1G12560.TAIR10	158	223	161	791	185	119	266	89	48	74	79	14	124	112	103	35	59	40	290	145	164	115	177	123
AT1G12570.TAIR10	202	361	301	323	495	204	255	368	243	399	505	116	210	465	381	291	199	300	603	618	402	351	348	431
AT1G12580.TAIR10	1566	1228	1709	1360	2490	1241	1275	617	1186	1809	2096	1044	1643	1909	2367	1502	1368	1603	2163	2270	1561	1556	1818	2264
AT1G12600.TAIR10	16	8	5	25	4	7	8	5	4	12	12	2	7	11	12	14	8	9	9	8	15	1	12	8
AT1G12610.TAIR10	40	12	55	0	199	17	51	118	123	108	163	73	65	25	24	3	25	94	70	98	44	46	92	15
AT1G12620.TAIR10	90	93	177	119	192	93	93	94	184	233	294	143	222	247	260	170	154	216	237	271	179	173	181	207
AT1G12630.TAIR10	28	22	26	36	26	5	15	7	8	27	35	12	8	12	23	12	17	11	25	15	19	11	14	16
AT1G12640.TAIR10	731	763	858	815	1287	642	674	497	546	820	942	382	723	868	1021	685	623	770	1229	1270	924	744	795	1114
AT1G12650.TAIR10	311	211	359	251	434	228	268	124	542	598	836	482	583	640	771	532	493	418	821	818	524	447	536	561
AT1G12660.TAIR10	0	0	0	0	0	0	0	0	0	0	0	0	0	0	0	0	0	0	0	0	0	0	0	0
AT1G12663.TAIR10	0	0	0	0	0	0	0	0	0	0	0	0	0	0	0	0	0	0	3	0	0	0	0	0
AT1G12665.TAIR10	0	0	0	0	0	0	0	0	0	0	0	0	0	0	0	0	0	0	2	0	0	0	0	0
AT1G12672.TAIR10	0	0	8	3	3	0	2	0	3	3	7	0	2	2	4	1	2	1	4	7	0	2	3	3
AT1G12680.TAIR10	652	770	790	943	1037	730	531	333	644	785	1022	566	746	859	1026	680	557	620	980	1090	672	648	624	947
AT1G12700.TAIR10	99	95	165	104	159	121	125	60	200	233	277	121	226	240	287	222	176	200	253	301	208	204	193	240
AT1G12710.TAIR10	404	438	625	314	763	471	761	353	870	1114	1253	423	533	1034	945	998	560	708	1324	1836	1107	1186	1025	1174
AT1G12730.TAIR10	233	246	373	181	442	246	324	216	202	465	606	136	258	388	415	334	254	379	531	675	419	434	400	556
AT1G12740.TAIR10	19	97	43	207	93	51	57	15	53	53	47	11	132	82	45	20	31	29	150	136	101	51	177	91
AT1G12750.TAIR10	618	824	843	870	1108	834	889	509	520	893	1148	394	597	749	1005	581	533	747	1296	1095	918	779	751	1104
AT1G12760.TAIR10	1478	1786	1795	1906	2454	1497	1874	1070	1229	1737	1952	1205	1718	1741	2035	1244	1180	1336	2572	2156	1604	1403	1655	1968
AT1G12770.TAIR10	1183	1364	1682	946	2337	1555	1392	701	1856	1714	2356	1257	1725	2038	2082	1653	1341	1271	1733	2555	1326	1387	1561	1646
AT1G12775.TAIR10	63	66	102	81	101	43	50	26	70	96	156	68	101	116	136	107	64	98	130	170	107	73	107	132
AT1G12780.TAIR10	1931	1961	2892	1530	3607	1746	2162	1637	2706	4892	5346	2487	4923	5041	7473	4652	4359	5217	6135	6845	4836	4285	3718	4944
AT1G12790.TAIR10	131	105	164	67	164	94	138	33	113	224	312	79	153	206	259	157	171	212	269	325	213	191	156	267
AT1G12800.TAIR10	3905	4204	5297	2808	7675	4984	3595	1659	5944	6471	7965	4352	6018	7515	7245	5983	4100	4886	4732	8339	4452	4903	5137	5408
AT1G12805.TAIR10	4	2	0	2	7	0	9	5	1	5	2	1	1	2	0	8	3	1	4	10	0	4	29	53
AT1G12810.TAIR10	579	419	838	784	1441	639	729	614	275	850	958	159	416	524	829	470	555	740	1654	1192	944	761	927	1330
AT1G12820.TAIR10	1146	1363	1911	1235	1799	1456	1203	981	1308	1833	2525	1361	1892	1849	2465	1367	1336	1753	2128	2183	1504	1392	1349	1915
AT1G12830.TAIR10	339	321	387	253	587	313	354	164	482	458	643	476	512	471	613	449	429	362	659	591	347	368	420	459
AT1G12840.TAIR10	2306	2793	3807	2669	4416	2850	2871	1459	2720	4104	4707	1952	3368	4219	5124	2938	2777	3299	5466	5475	3750	3423	3628	4205
AT1G12845.TAIR10	324	458	567	316	1026	630	495	326	505	918	1037	221	391	618	610	527	482	728	1161	1332	701	967	1115	1085
AT1G12850.TAIR10	762	914	1216	975	1412	1059	900	677	719	1154	1373	541	902	1000	1336	861	777	918	1526	1449	1016	854	909	1317
AT1G12855.TAIR10	0	5	2	0	0	0	0	0	1	0	3	1	0	3	5	4	9	1	2	9	0	3	1	2
AT1G12860.TAIR10	857	836	1532	625	1886	1094	758	496	791	1566	2465	583	1152	1550	1990	982	1129	1598	1527	2226	1369	1299	1231	1608
AT1G12870.TAIR10	0	0	0	0	0	0	0	0	0	0	0	0	0	0	0	0	0	0	0	0	0	0	0	4
AT1G12880.TAIR10	207	205	142	98	262	136	162	56	167	331	263	187	211	250	212	222	155	198	360	292	215	194	257	279
AT1G12890.TAIR10	1	5	0	0	5	0	4	0	0	2	2	2	3	5	0	0	0	0	2	0	0	3	3	2
AT1G12900.TAIR10	17241	25996	34824	16614	45857	31235	21250	11402	28030	41666	46922	17318	29392	42373	42637	30200	26742	35069	36022	58456	31294	36666	37090	34943
AT1G12910.TAIR10	665	747	1103	633	1271	892	813	481	687	1114	1343	507	933	1059	1368	863	835	919	1413	1553	969	877	957	1191
AT1G12920.TAIR10	1371	1412	1953	1295	2413	1371	1426	670	2172	2443	3279	1811	2661	2694	3273	2060	1920	1930	3096	3264	2194	1762	2137	2489
AT1G12930.TAIR10	608	746	1058	705	1256	534	706	446	608	953	1273	453	839	909	1145	834	609	836	1036	1061	800	790	694	981
AT1G12938.TAIR10	0	0	0	0	0	0	0	0	0	0	0	0	0	0	0	0	0	0	0	0	0	0	0	0
AT1G12940.TAIR10	59	21	63	15	18	2	32	27	4	20	43	33	7	19	24	7	14	18	52	38	38	32	40	48
AT1G12950.TAIR10	101	233	208	636	349	170	282	89	127	149	72	42	174	166	146	70	106	54	287	182	175	118	230	208
AT1G12960.TAIR10	0	0	0	0	0	0	0	0	0	0	0	0	0	0	0	0	0	0	0	0	0	0	0	0
AT1G12970.TAIR10	388	403	594	523	659	359	423	452	392	550	620	368	599	636	846	440	384	478	959	700	564	469	524	620
AT1G12980.TAIR10	6	0	1	0	2	4	4	0	2	5	4	0	0	1	2	0	2	0	2	3	0	0	4	7
AT1G12990.TAIR10	1076	680	1124	727	2121	888	1026	518	1399	1672	1853	621	1318	1897	1851	1584	1089	1439	1713	2474	1350	1555	1460	1813
AT1G13000.TAIR10	668	518	677	606	834	393	535	346	441	738	1005	485	598	738	939	553	526	677	1224	996	702	780	744	1149
AT1G13020.TAIR10	1937	1349	1620	1502	2245	1365	1361	810	1274	1310	1605	1454	1715	1651	1742	1229	1004	960	1492	1656	1118	940	1094	1462
AT1G13030.TAIR10	209	156	232	202	331	169	192	71	210	232	312	190	259	250	300	240	169	145	254	302	207	125	172	281
AT1G13040.TAIR10	66	70	102	67	94	72	43	15	55	80	107	57	70	79	76	70	43	56	103	97	70	50	47	113
AT1G13050.TAIR10	54	84	90	165	181	69	103	24	26	73	120	14	30	52	100	63	62	48	113	113	58	50	75	99
AT1G13060.TAIR10	2068	2692	2996	2480	3313	2641	2754	1396	1727	2725	3265	1461	2466	2762	3223	2270	2164	1922	3399	3446	2479	1971	2498	2966
AT1G13080.TAIR10	578	658	848	730	1030	591	472	246	397	1017	979	446	1040	1195	1181	712	729	1012	1108	1087	878	711	719	1092
AT1G13090.TAIR10	1443	1819	1952	1638	2147	1496	1473	869	1588	2302	2571	1472	1923	2350	2373	1934	1434	1773	2851	2959	2125	1796	1827	2496
AT1G13100.TAIR10	397	285	479	421	433	299	222	224	209	502	544	200	346	536	525	342	339	444	759	679	598	388	383	679
AT1G13110.TAIR10	4758	4111	5120	4357	4957	3066	3044	2521	2911	5098	6112	4317	3965	5416	6119	3703	3215	4110	8484	6918	5832	4272	3920	7495
AT1G13120.TAIR10	420	438	556	554	764	383	442	336	469	584	769	435	535	618	691	523	402	367	709	762	521	444	467	687
AT1G13130.TAIR10	10	29	20	29	36	6	29	19	13	29	15	14	46	43	46	35	9	24	22	21	34	22	27	19
AT1G13140.TAIR10	0	0	0	0	0	0	0	0	0	0	0	0	0	0	0	0	0	0	0	2	0	0	0	0
AT1G13150.TAIR10	0	0	0	0	0	0	0	0	0	0	0	0	0	0	0	0	0	0	0	0	0	0	0	0
AT1G13160.TAIR10	484	446	568	513	744	454	404	215	469	639	837	407	585	686	801	541	433	416	677	707	438	356	479	547
AT1G13170.TAIR10	800	714	974	647	1125	665	749	375	852	1085	1331	606	967	1052	1254	895	737	710	1102	1182	815	677	773	914
AT1G13180.TAIR10	309	223	380	199	370	272	336	129	261	484	543	245	329	452	502	353	276	314	553	565	391	321	355	463
AT1G13190.TAIR10	2143	1986	2507	2039	3096	1707	2148	1560	1729	2283	3202	1929	2092	2099	2581	1822	1394	1897	3092	3104	2033	2110	1982	2589
AT1G13195.TAIR10	131	102	139	168	219	137	191	78	101	212	234	97	117	181	179	134	159	153	346	282	199	191	229	284
AT1G13200.TAIR10	0	0	0	0	3	0	0	0	0	0	0	0	0	0	0	0	2	0	0	0	1	0	2	1
AT1G13210.TAIR10	6233	2490	3171	3321	4549	1590	2826	1318	1366	2722	3495	2370	1479	3039	2151	2161	1126	2203	4742	3492	3269	2546	3353	5048
AT1G13220.TAIR10	769	717	858	722	1294	709	682	261	848	881	1148	827	958	1031	1115	811	644	661	882	1024	703	610	643	887
AT1G13230.TAIR10	3	2	6	0	1	4	2	0	5	4	9	0	9	17	15	16	5	9	5	6	2	3	8	8
AT1G13245.TAIR10	1737	1460	2205	1731	2492	1447	1127	1490	1289	3823	4992	1454	2927	3556	5624	2497	3176	4346	7204	6081	4128	4045	3345	4889
AT1G13250.TAIR10	984	828	1504	1040	1984	973	984	934	759	1236	1609	707	864	1097	1568	925	951	1011	1601	1551	1146	923	919	1205
AT1G13260.TAIR10	3331	2148	3863	2488	4812	2361	2242	1806	2872	4130	4582	2285	2046	2393	2910	1957	1558	2297	3921	4430	3165	2777	2748	3347
AT1G13270.TAIR10	1163	1078	1330	1045	1715	1190	1193	705	1424	1640	1985	963	1304	1800	1745	1700	1132	1089	1898	2246	1406	1312	1578	1804
AT1G13280.TAIR10	1092	1033	1483	1231	1935	1109	1339	992	620	2065	2233	525	805	1348	2075	1242	1246	1516	3025	2244	1721	1402	1795	2128
AT1G13290.TAIR10	0	0	0	0	0	0	0	3	0	0	0	0	0	0	0	0	0	0	0	0	2	0	2	2
AT1G13300.TAIR10	189	262	279	963	708	283	527	130	314	348	199	242	471	397	249	122	248	121	550	401	334	201	600	316
AT1G13310.TAIR10	1	0	0	0	2	8	10	0	3	9	2	0	4	3	4	2	4	0	4	5	2	1	3	2
AT1G13320.TAIR10	1418	1593	2177	1366	3115	1501	1666	835	1296	2145	2500	1050	1741	2122	2495	1646	1509	1650	2498	2737	1868	1639	1780	2232
AT1G13330.TAIR10	33	28	45	21	75	24	36	8	63	85	79	37	65	106	90	73	54	32	83	104	62	41	65	75
AT1G13340.TAIR10	338	104	151	254	238	106	187	38	107	163	147	127	182	210	206	159	135	169	318	209	217	151	261	250
AT1G13350.TAIR10	1261	1143	1552	1303	1871	1159	1158	684	1178	1476	1987	999	1376	1568	1779	1262	916	1161	1594	1774	1325	1279	1102	1731
AT1G13360.TAIR10	1309	1581	1621	1430	1503	1304	1381	1003	972	1473	1647	1252	1324	1235	1400	848	833	1014	2281	1700	1425	1209	1252	1622
AT1G13370.TAIR10	0	9	0	8	2	5	2	0	5	5	14	4	15	7	3	1	9	11	11	5	4	2	1	11
AT1G13380.TAIR10	395	481	759	527	829	546	583	496	278	643	867	202	428	542	845	478	511	591	933	892	569	540	628	801
AT1G13390.TAIR10	902	783	1206	985	1371	848	939	957	874	1623	1795	1064	1199	1302	1759	1100	1006	1239	2812	1813	1545	1299	1411	1790
AT1G13400.TAIR10	0	0	18	0	0	0	0	0	0	3	6	0	0	3	4	1	5	2	1	2	3	2	4	6
AT1G13410.TAIR10	42	29	38	34	95	23	31	13	32	45	60	39	56	75	43	31	24	37	51	63	35	24	46	63
AT1G13420.TAIR10	168	162	99	398	212	90	195	74	104	184	107	55	114	110	268	135	134	84	315	155	143	79	179	115
AT1G13430.TAIR10	45	45	71	45	64	50	16	48	42	91	94	55	22	42	25	6	12	7	151	102	111	48	73	114
AT1G13440.TAIR10	23126	29860	33486	32187	45841	28390	27014	17869	32254	39120	43818	24138	41592	41730	52758	32644	31126	33684	54582	48488	34758	31416	34477	43197
AT1G13450.TAIR10	772	779	1076	769	1241	621	672	499	705	1604	1704	630	1100	1328	1699	1059	1060	1499	2087	1955	1502	1246	1183	1750
AT1G13460.TAIR10	250	157	240	212	258	137	191	70	242	413	590	220	381	479	548	326	289	352	578	513	457	362	407	531
AT1G13470.TAIR10	765	18	18	35	6	0	88	10	2	10	8	66	5	67	5	22	6	17	29	17	33	10	28	89
AT1G13480.TAIR10	6	36	8	80	99	15	8	13	69	56	9	20	61	122	60	24	21	8	85	51	47	24	102	50
AT1G13485.TAIR10	0	0	0	0	0	0	0	0	0	0	0	0	0	0	0	0	0	0	0	0	0	0	0	0
AT1G13490.TAIR10	0	0	0	0	2	0	0	0	1	4	1	0	0	0	0	0	0	0	0	0	0	0	2	4
AT1G13500.TAIR10	0	17	10	30	11	6	2	1	13	6	14	5	7	6	4	0	4	0	32	16	20	4	16	15
AT1G13510.TAIR10	0	36	12	66	53	20	24	12	25	23	16	13	33	11	27	10	8	5	77	47	27	27	43	36
AT1G13520.TAIR10	51	31	31	59	99	38	112	40	46	110	18	9	70	110	64	45	49	5	106	82	72	24	94	50
AT1G13530.TAIR10	53	22	69	64	85	11	24	14	26	65	50	21	61	53	62	19	32	24	95	55	37	34	81	40
AT1G13540.TAIR10	21	2	3	6	29	7	17	0	22	10	5	1	6	10	7	3	7	3	17	5	8	13	32	16
AT1G13550.TAIR10	24	0	0	0	1	3	4	0	10	2	2	1	1	6	1	1	0	0	4	6	5	3	2	0
AT1G13560.TAIR10	1254	1510	2197	1275	2741	1691	1760	852	1107	2144	2666	741	1480	1948	2486	1604	1435	1687	2578	2867	1955	1813	2049	2520
AT1G13570.TAIR10	319	346	485	413	544	372	348	132	337	628	755	216	430	602	731	415	424	536	816	875	551	510	525	741
AT1G13580.TAIR10	142	112	202	159	188	162	162	49	238	350	305	80	221	345	359	235	219	213	393	370	247	230	261	281
AT1G13590.TAIR10	4	6	4	13	35	7	6	0	35	24	25	0	35	52	25	13	23	4	16	36	25	20	79	42
AT1G13600.TAIR10	44	13	26	0	40	31	39	4	18	80	99	10	17	68	124	72	61	33	36	57	18	11	33	35
AT1G13605.TAIR10	0	0	0	0	0	0	0	0	0	0	0	0	0	0	0	0	1	0	0	0	0	0	0	0
AT1G13607.TAIR10	0	0	0	0	0	0	0	0	0	0	0	0	0	0	0	0	0	0	0	0	0	0	0	0
AT1G13608.TAIR10	0	0	0	0	0	0	0	0	0	3	2	1	0	0	0	0	0	0	1	0	1	0	0	0
AT1G13609.TAIR10	0	0	0	0	0	0	0	0	0	2	1	0	0	0	2	0	0	0	0	0	0	0	1	0
AT1G13610.TAIR10	22	9	4	32	41	30	25	0	24	27	7	1	17	16	5	5	10	3	15	17	18	4	11	22
AT1G13620.TAIR10	0	0	8	10	0	4	0	0	2	0	1	0	0	9	0	1	1	5	26	5	0	0	4	1
AT1G13630.TAIR10	47	46	69	49	93	47	75	20	70	70	103	42	48	87	81	73	72	53	73	110	67	53	67	85
AT1G13635.TAIR10	26	28	23	71	52	39	58	13	23	31	24	5	46	70	48	29	38	13	53	69	56	23	48	48
AT1G13640.TAIR10	730	861	1202	868	1541	634	845	509	900	1111	1456	712	1225	1177	1632	833	927	1125	1480	1429	1008	883	876	1166
AT1G13650.TAIR10	229	578	887	478	990	800	393	182	1041	1196	1087	797	1676	2463	1688	1684	1104	1408	592	1740	644	1022	1136	619
AT1G13670.TAIR10	163	145	280	199	237	136	256	143	244	338	549	156	176	332	475	275	246	177	536	398	298	147	259	282
AT1G13680.TAIR10	0	1	7	0	0	0	2	0	5	10	9	0	3	4	7	4	5	6	5	5	2	1	5	1
AT1G13690.TAIR10	335	371	581	428	755	535	505	268	434	608	810	407	608	595	749	445	492	444	840	826	557	516	537	620
AT1G13700.TAIR10	489	487	899	439	1059	613	823	480	612	1123	1175	391	863	1304	1506	1227	1058	1057	1477	1568	922	853	987	1046
AT1G13710.TAIR10	151	31	224	20	79	243	346	97	32	165	565	85	16	151	187	328	198	42	50	104	31	0	99	94
AT1G13730.TAIR10	406	472	663	409	754	566	507	294	532	726	970	378	664	834	950	624	623	498	828	926	602	517	654	620
AT1G13740.TAIR10	242	238	412	280	417	227	316	128	325	355	494	327	276	367	337	304	231	228	393	480	265	297	262	347
AT1G13750.TAIR10	810	379	382	840	295	214	430	181	172	366	392	377	330	521	330	443	271	475	911	569	637	466	355	1394
AT1G13755.TAIR10	0	0	0	0	0	0	0	0	0	0	0	0	0	0	0	0	0	0	0	0	0	0	0	0
AT1G13760.TAIR10	0	0	0	0	0	0	0	0	0	0	0	0	0	0	0	0	0	0	0	0	0	0	0	0
AT1G13770.TAIR10	196	284	378	199	428	269	251	140	188	452	571	146	274	400	509	256	264	359	490	536	407	373	351	545
AT1G13780.TAIR10	127	98	156	153	192	145	124	71	146	240	283	98	199	223	264	165	160	197	289	301	206	198	198	251
AT1G13790.TAIR10	196	170	259	136	296	186	206	69	199	214	302	151	203	261	239	214	153	129	237	335	170	193	238	223
AT1G13800.TAIR10	33	14	29	6	65	24	48	1	38	52	96	18	42	48	51	33	33	27	47	43	25	19	30	35
AT1G13810.TAIR10	105	113	124	120	153	124	111	21	95	124	155	54	102	130	190	103	109	75	214	151	99	89	104	142
AT1G13820.TAIR10	804	1039	1411	797	1550	1089	879	557	683	1545	1770	529	945	1422	1504	1070	928	1249	1692	2104	1233	1377	1360	1496
AT1G13830.TAIR10	60	76	47	134	90	76	98	52	18	36	41	13	33	54	58	22	33	40	140	77	87	48	72	83
AT1G13860.TAIR10	491	439	438	362	674	402	425	171	452	729	780	336	565	656	764	580	470	534	751	689	507	400	582	683
AT1G13870.TAIR10	239	305	362	258	414	249	269	188	260	435	502	213	333	419	487	318	303	378	496	601	398	309	374	448
AT1G13880.TAIR10	518	603	709	597	897	547	529	314	562	785	920	536	666	811	933	642	551	722	1036	1183	885	716	689	1019
AT1G13890.TAIR10	0	0	0	0	0	0	0	0	0	0	0	0	0	0	0	0	0	0	1	0	0	0	0	0
AT1G13900.TAIR10	729	699	910	792	1210	675	767	428	671	1070	1137	531	852	982	1243	760	634	852	1221	1355	983	729	719	1040
AT1G13910.TAIR10	54	97	92	120	113	89	69	69	68	159	169	69	119	112	163	118	93	126	178	181	109	97	130	151
AT1G13920.TAIR10	106	113	72	105	182	89	107	83	121	119	141	87	122	126	132	100	109	78	111	143	105	106	97	146
AT1G13930.TAIR10	21232	27601	28981	31078	41970	30000	33815	30486	21881	35897	43742	21353	23372	30585	34287	25635	22082	25036	50782	45234	32350	30702	32143	41769
AT1G13940.TAIR10	468	450	698	422	846	490	420	300	543	814	1072	443	747	832	1051	644	601	681	878	999	700	550	483	771
AT1G13950.TAIR10	210	208	343	346	352	230	270	159	267	423	417	161	395	533	471	283	317	402	931	621	475	385	517	477
AT1G13960.TAIR10	588	554	668	671	978	446	527	283	370	817	1027	399	709	746	913	645	532	768	1231	1083	908	712	753	1030
AT1G13970.TAIR10	77	116	107	225	125	83	81	23	77	149	150	48	156	174	165	101	122	86	247	166	145	92	181	159
AT1G13980.TAIR10	1335	1388	1752	1227	2512	1106	1515	883	1490	2010	2642	1209	1899	2061	2749	1660	1356	1725	2352	2590	1827	1422	1395	2137
AT1G13990.TAIR10	1447	1365	1289	1568	1266	1123	1198	928	856	1548	1665	1473	1084	1249	1451	1143	577	1181	2483	2023	1527	1466	1400	2465
AT1G14000.TAIR10	1480	1181	1534	1359	1942	1191	1312	614	1172	1829	2042	1281	1628	1884	1883	1416	1208	1416	2463	2275	1760	1456	1633	2218
AT1G14010.TAIR10	579	580	772	684	907	625	681	341	618	1027	1120	432	746	1010	1133	720	743	682	1697	1353	1053	832	1033	1168
AT1G14020.TAIR10	333	345	421	354	591	309	345	138	258	415	552	221	342	404	490	377	328	293	496	552	325	299	326	411
AT1G14030.TAIR10	1021	1314	1553	794	1735	1241	1200	649	1300	1917	2365	1003	1501	2061	2162	1515	1287	1490	1881	2654	1546	1515	1548	1723
AT1G14040.TAIR10	134	161	122	232	223	165	173	77	168	175	236	69	208	267	206	119	131	102	280	222	204	108	261	220
AT1G14048.TAIR10	0	0	0	0	0	0	0	0	0	0	0	0	0	0	1	0	0	0	0	0	0	0	0	0
AT1G14060.TAIR10	177	115	135	226	182	167	202	66	219	223	252	166	246	258	325	243	189	120	341	253	214	159	200	257
AT1G14070.TAIR10	69	76	79	242	169	38	108	50	51	91	91	29	102	138	119	70	80	79	291	156	166	105	143	179
AT1G14080.TAIR10	34	68	23	97	86	43	67	9	45	72	41	16	62	67	29	18	61	11	103	43	71	29	69	88
AT1G14100.TAIR10	0	6	10	4	5	2	0	0	8	8	11	2	2	11	4	7	0	4	13	11	8	10	11	7
AT1G14110.TAIR10	0	0	0	0	0	0	0	0	0	0	0	0	0	0	0	0	0	0	0	0	0	0	0	0
AT1G14120.TAIR10	315	427	371	871	616	398	642	185	229	528	556	266	340	454	514	326	296	326	1177	617	644	439	552	550
AT1G14130.TAIR10	177	165	291	253	379	121	272	290	225	406	556	342	258	291	371	213	202	344	708	463	412	350	412	400
AT1G14140.TAIR10	279	324	488	296	467	382	374	252	310	460	575	300	421	495	569	394	352	391	592	553	365	310	363	407
AT1G14150.TAIR10	1051	1477	1861	1151	2268	1494	1408	918	750	2436	2809	603	1149	1834	1983	1322	1462	2062	2564	3479	2005	2479	2364	2549
AT1G14160.TAIR10	17	64	24	237	80	44	88	17	49	39	36	2	138	61	31	22	59	18	94	58	47	22	45	33
AT1G14170.TAIR10	317	234	316	498	305	243	356	90	327	436	535	253	466	656	586	406	348	281	740	600	482	329	426	497
AT1G14180.TAIR10	96	117	137	60	217	174	89	49	153	207	318	129	145	247	270	191	193	118	259	322	182	183	215	221
AT1G14185.TAIR10	34	89	90	132	158	36	96	30	59	67	108	40	64	57	130	75	75	75	156	126	72	79	78	58
AT1G14190.TAIR10	90	66	84	102	137	79	99	45	82	158	136	45	87	152	160	104	103	80	178	171	100	102	102	122
AT1G14200.TAIR10	370	334	302	397	421	235	286	198	288	413	434	431	377	469	453	339	240	318	726	616	497	442	338	567
AT1G14205.TAIR10	73	76	139	46	113	93	77	33	111	185	176	73	131	215	218	197	128	188	284	309	185	170	169	245
AT1G14210.TAIR10	298	308	428	435	500	182	358	160	219	590	687	211	402	494	677	310	534	440	1015	791	648	474	508	721
AT1G14220.TAIR10	13	27	31	64	30	16	13	2	5	18	13	5	8	8	19	1	7	2	60	17	20	13	28	27
AT1G14225.TAIR10	0	0	0	0	0	0	1	0	0	0	0	0	0	0	0	0	0	0	0	0	0	0	0	0
AT1G14230.TAIR10	391	390	534	603	627	444	504	362	464	732	729	284	518	686	707	501	449	485	906	797	599	517	571	789
AT1G14240.TAIR10	223	553	204	365	357	332	553	44	329	454	298	177	229	300	194	263	227	117	512	437	481	154	368	312
AT1G14250.TAIR10	525	1219	957	969	1287	1085	539	539	482	1103	1222	522	182	665	511	639	203	361	746	1706	753	1242	1237	1166
AT1G14260.TAIR10	34	20	22	10	42	8	19	10	24	45	44	10	36	59	64	28	28	28	41	34	25	25	32	27
AT1G14270.TAIR10	1073	1502	1872	1053	2138	1825	1411	782	1416	1825	2282	915	1390	1776	2004	1449	1330	1575	1921	2721	1547	1612	1619	1956
AT1G14280.TAIR10	868	1563	2166	1387	2669	1339	1401	1124	2534	3348	3840	2026	3399	3717	4710	3282	2801	3229	4111	4689	3212	3428	2810	4484
AT1G14290.TAIR10	575	545	1138	567	1713	658	841	535	1125	2720	2954	690	1821	2163	3299	1813	2186	2757	3225	3962	2436	2430	2143	2263
AT1G14300.TAIR10	194	218	313	231	392	236	305	118	222	320	428	182	255	382	448	327	295	234	493	463	301	243	301	406
AT1G14310.TAIR10	218	326	366	213	422	281	266	160	261	460	502	202	344	494	538	356	346	376	578	636	433	463	443	498
AT1G14315.TAIR10	0	0	0	0	0	0	0	0	0	2	0	3	0	3	0	0	2	5	0	1	0	0	0	0
AT1G14320.TAIR10	5228	6348	8348	5331	10077	7838	7789	3178	7869	9642	11412	4843	9162	10652	12634	8212	8542	6131	12174	12949	8090	6536	9865	8210
AT1G14330.TAIR10	564	348	526	391	822	327	524	309	664	689	734	382	676	745	873	551	485	554	870	967	644	640	651	676
AT1G14340.TAIR10	258	386	387	358	449	326	419	172	346	561	555	271	567	567	592	374	372	381	834	586	490	382	508	541
AT1G14345.TAIR10	1324	1339	2150	1206	3495	1768	1505	1148	993	2407	2600	577	1167	1643	2061	1446	1744	1917	2588	3444	2044	2213	2392	2429
AT1G14350.TAIR10	343	196	469	288	596	225	300	199	310	545	781	276	475	601	841	570	464	472	677	576	466	284	400	490
AT1G14360.TAIR10	536	436	532	410	567	458	485	194	375	579	564	301	532	599	699	507	480	367	732	662	513	326	415	488
AT1G14370.TAIR10	649	269	349	403	621	285	337	141	228	427	420	196	218	432	313	251	177	249	663	450	344	344	456	690
AT1G14380.TAIR10	916	1097	1260	958	1790	971	1069	598	1302	1635	1787	1214	1565	1587	1846	1414	1153	1062	1612	1859	1245	1085	1117	1364
AT1G14390.TAIR10	71	78	72	81	108	49	73	33	50	91	132	48	85	75	108	61	79	55	135	121	90	58	80	98
AT1G14400.TAIR10	2314	2898	3975	3260	4678	2683	3437	1762	1586	3837	4712	1215	2271	3013	4018	2255	2519	3395	6213	5447	3930	3518	3769	5301
AT1G14410.TAIR10	317	299	460	350	568	492	356	176	371	525	713	211	393	603	613	468	460	313	544	657	418	386	497	505
AT1G14420.TAIR10	9	1	3	0	4	8	4	0	3	10	8	1	4	4	1	5	1	3	4	8	2	2	1	5
AT1G14430.TAIR10	114	149	364	128	314	191	130	128	100	183	222	79	106	132	261	110	121	70	199	241	126	123	130	144
AT1G14440.TAIR10	195	250	411	166	502	363	247	61	226	415	689	207	295	411	567	335	279	288	413	566	351	308	418	531
AT1G14450.TAIR10	641	876	997	1183	1489	1060	988	624	480	1538	1609	278	661	1061	1192	697	1082	1200	2712	2201	1458	1462	1709	1687
AT1G14455.TAIR10	0	8	5	31	1	8	8	11	0	8	9	0	4	7	3	2	7	2	17	6	4	3	7	4
AT1G14460.TAIR10	621	607	658	425	1055	630	549	319	810	911	1050	553	857	1029	1126	805	564	683	794	1010	634	571	598	764
AT1G14470.TAIR10	23	31	44	29	59	30	28	10	29	34	78	14	49	44	56	39	27	37	31	57	35	29	33	53
AT1G14480.TAIR10	58	63	74	53	61	61	44	17	81	50	83	45	65	59	48	64	45	57	70	83	68	46	50	88
AT1G14490.TAIR10	18	22	45	64	48	26	59	30	15	28	45	5	13	19	15	20	15	7	26	37	26	15	31	32
AT1G14500.TAIR10	0	2	0	0	4	0	4	0	3	0	0	0	0	0	1	0	0	0	1	4	5	0	0	1
AT1G14510.TAIR10	772	771	943	759	1189	774	921	371	802	1181	1642	756	1170	1158	1621	1064	1027	1056	1595	1604	1118	948	1044	1448
AT1G14520.TAIR10	93	83	66	99	249	106	135	88	127	257	217	111	220	309	256	259	217	193	332	288	212	248	272	281
AT1G14530.TAIR10	72	82	113	121	231	78	112	54	86	169	193	72	135	184	203	127	120	107	228	233	155	154	141	228
AT1G14540.TAIR10	13	6	0	0	69	0	81	9	27	26	3	0	21	54	27	9	5	2	24	36	10	28	172	16
AT1G14549.TAIR10	0	0	0	0	0	0	0	0	0	0	0	0	0	0	0	0	0	0	0	0	0	0	0	0
AT1G14550.TAIR10	0	0	0	0	26	0	16	0	2	1	0	0	2	1	2	0	1	0	4	12	2	4	68	2
AT1G14560.TAIR10	363	341	413	371	462	345	342	211	283	442	575	248	404	467	543	357	343	389	609	593	424	384	439	528
AT1G14570.TAIR10	1295	1490	1972	1686	2245	1324	1382	803	1070	1994	2465	822	1356	1705	2159	1353	1319	1504	2665	2506	1791	1454	1669	2329
AT1G14580.TAIR10	635	766	1035	609	1282	905	560	529	449	931	1112	328	393	580	719	415	409	620	991	1196	753	805	759	1066
AT1G14590.TAIR10	198	172	247	242	327	228	209	192	184	313	395	140	242	322	418	253	212	253	491	416	275	243	247	348
AT1G14600.TAIR10	114	84	63	84	98	107	67	57	40	159	185	36	87	123	108	76	68	97	172	168	152	131	139	164
AT1G14610.TAIR10	2700	2670	3307	2694	4894	2563	3048	1224	3001	3474	4490	2551	3959	3991	4614	3323	2419	2544	3533	4225	2927	2573	2785	3485
AT1G14620.TAIR10	249	315	304	306	436	430	334	87	211	398	530	135	278	407	526	319	407	262	633	580	413	293	432	485
AT1G14630.TAIR10	105	83	116	116	141	89	144	39	50	180	160	48	69	157	122	103	124	110	196	136	147	69	113	137
AT1G14640.TAIR10	189	202	242	170	290	167	191	136	198	229	217	188	256	266	340	187	101	223	226	254	213	166	176	287
AT1G14642.TAIR10	39	52	23	20	38	13	24	25	14	38	38	17	40	40	50	30	35	31	70	59	39	29	29	47
AT1G14650.TAIR10	2050	2043	2937	2209	3406	2028	2306	1381	1829	2496	3398	1691	2450	2489	3208	2209	1693	2082	2832	2988	2179	1827	1996	2622
AT1G14660.TAIR10	222	269	325	229	356	224	214	84	190	314	393	174	202	269	360	221	212	259	390	451	242	254	234	360
AT1G14670.TAIR10	2915	2469	3780	3036	5595	2661	2877	2086	1642	3702	4418	1037	2344	3091	4111	2649	2223	2749	4577	4838	3503	2613	3130	4221
AT1G14680.TAIR10	33	34	42	19	43	21	33	0	60	61	90	46	61	81	103	68	49	46	79	86	56	49	36	53
AT1G14685.TAIR10	1090	898	1522	1162	1748	1190	1180	701	1219	1776	2424	848	1325	1827	2026	1371	1241	1337	2322	2319	1550	1472	1432	1936
AT1G14686.TAIR10	0	0	6	0	5	0	0	0	5	1	0	7	1	1	6	4	1	6	14	10	4	2	2	4
AT1G14687.TAIR10	19	19	25	49	72	14	44	33	50	39	58	46	36	52	54	45	28	22	78	88	56	30	58	46
AT1G14688.TAIR10	0	0	0	0	0	0	0	0	1	0	1	0	0	0	0	0	0	1	0	0	0	0	0	1
AT1G14690.TAIR10	822	768	1067	817	1255	755	896	371	784	1379	1791	717	1135	1391	1728	1240	990	1188	1733	1753	1239	1084	1174	1467
AT1G14700.TAIR10	677	710	1307	763	1513	803	719	709	829	1998	1917	596	1440	1358	2418	1086	1328	1612	2445	2252	1469	1462	1265	1443
AT1G14710.TAIR10	1774	1894	2414	2211	3406	1872	2014	1194	1663	2525	3039	1299	1961	2393	2767	2091	1791	1659	2853	2843	2019	1802	2183	2567
AT1G14720.TAIR10	1325	1262	1911	1304	2684	1588	1681	884	1285	2606	3254	1146	1772	2564	2991	1849	1829	1970	3384	3279	2250	2134	2107	2709
AT1G14730.TAIR10	195	304	164	464	431	266	410	73	138	310	184	50	159	226	200	137	190	154	285	265	347	127	253	302
AT1G14740.TAIR10	3608	2503	3277	2741	5098	2011	2526	1493	3069	3659	4357	2938	3729	3988	4591	2863	2465	3005	4945	4606	3322	3202	3553	4767
AT1G14750.TAIR10	32	29	42	32	57	13	13	0	30	48	34	16	18	31	36	42	24	14	30	47	17	30	23	32
AT1G14755.TAIR10	0	0	0	0	0	0	3	0	0	0	0	0	0	0	0	0	0	0	0	0	0	0	0	0
AT1G14760.TAIR10	3	1	19	0	0	7	20	0	0	6	34	2	3	11	6	15	8	3	10	13	8	3	4	6
AT1G14770.TAIR10	108	156	208	129	229	130	158	67	171	216	251	113	186	199	262	191	183	158	260	299	174	185	158	237
AT1G14780.TAIR10	103	77	88	272	100	74	107	21	24	64	63	18	50	85	51	24	45	30	189	62	115	74	100	117
AT1G14790.TAIR10	1059	595	882	576	937	599	603	452	607	862	1003	719	834	994	1089	886	636	796	1103	1048	772	672	701	1152
AT1G14800.TAIR10	0	0	0	0	0	0	0	0	0	0	0	0	0	0	0	0	0	0	0	0	0	0	0	0
AT1G14810.TAIR10	1296	1095	1527	991	2433	1309	1473	767	1309	1662	2035	954	1424	1753	2196	1467	1326	1127	1767	2187	1194	1160	1698	1295
AT1G14820.TAIR10	189	234	307	317	339	291	286	89	242	406	456	202	217	368	453	326	258	257	570	568	355	306	382	486
AT1G14830.TAIR10	1484	1676	2020	1734	2823	1462	1807	929	1931	2470	2982	1454	2351	2624	3228	2045	1699	1813	2919	2821	2124	1716	1961	2504
AT1G14840.TAIR10	690	795	1039	692	1382	848	696	444	970	1198	1479	833	1201	1322	1463	1018	831	878	1076	1283	838	841	850	1042
AT1G14850.TAIR10	783	827	1079	814	1370	878	910	448	683	903	1305	439	891	1012	1228	830	586	630	919	1063	764	595	733	948
AT1G14860.TAIR10	52	65	42	233	202	83	100	59	116	138	132	63	191	165	125	55	113	34	314	178	173	106	189	137
AT1G14870.TAIR10	662	681	536	2267	1696	584	1776	576	987	1334	502	447	1543	1608	949	474	785	279	2159	1496	1105	786	2174	1302
AT1G14880.TAIR10	5024	200	27	59	21	3	371	11	0	16	5	69	5	152	4	41	4	37	62	24	15	10	20	108
AT1G14890.TAIR10	768	854	949	781	1221	906	832	669	498	980	1283	439	622	628	1164	565	703	629	1273	1340	919	783	746	1225
AT1G14900.TAIR10	409	544	856	678	922	737	747	368	371	732	1298	374	781	823	1073	653	757	566	1089	1042	748	468	795	819
AT1G14910.TAIR10	1428	1455	1875	1354	2428	1281	1419	935	816	1609	2111	590	1169	1530	1986	1320	1137	1460	1784	2158	1443	1205	1274	1916
AT1G14920.TAIR10	1556	2248	3384	1859	3656	2240	2452	1936	1988	2661	3468	1550	2914	2917	4189	2776	2412	2879	3282	3967	2688	2299	2183	3029
AT1G14930.TAIR10	0	6	10	0	2	0	1	1	1	6	6	1	2	0	0	0	1	2	17	5	6	10	4	23
AT1G14940.TAIR10	0	0	0	0	0	0	0	0	0	0	0	0	0	0	0	0	0	0	0	0	0	0	0	0
AT1G14950.TAIR10	0	0	0	0	0	0	0	0	0	0	1	1	0	0	0	0	0	0	0	0	0	0	0	0
AT1G14960.TAIR10	108	291	143	1099	287	148	488	70	25	117	51	24	85	57	119	86	95	67	270	142	175	82	155	121
AT1G14970.TAIR10	154	188	269	185	333	227	195	123	175	252	403	106	191	276	310	203	188	169	261	335	265	211	258	242
AT1G14980.TAIR10	1006	1124	1168	1328	1687	1314	1227	562	1253	1650	2113	944	1562	1875	2150	1551	1595	969	2765	2458	1660	1095	1897	1744
AT1G14990.TAIR10	163	217	273	299	301	293	258	85	119	253	335	86	150	214	302	227	211	189	389	384	300	218	231	319
AT1G15000.TAIR10	682	785	999	641	1287	805	907	691	669	811	908	564	616	635	699	532	511	418	965	905	559	534	734	772
AT1G15010.TAIR10	329	67	124	90	407	89	192	61	34	75	86	35	36	60	42	19	18	38	169	92	91	115	292	312
AT1G15015.TAIR10	0	0	9	0	0	0	0	0	0	0	0	0	0	0	0	0	0	0	0	0	0	0	0	0
AT1G15020.TAIR10	495	581	743	593	876	482	583	414	416	669	839	407	639	717	860	645	468	641	940	821	669	543	576	839
AT1G15030.TAIR10	1162	855	1299	961	1565	1010	1036	563	891	1650	2064	718	1151	1625	1920	1238	1123	1469	2193	2250	1489	1489	1474	1984
AT1G15040.TAIR10	169	86	55	122	233	76	154	37	89	223	102	399	51	132	76	194	44	30	301	115	152	127	178	214
AT1G15045.TAIR10	0	0	0	0	0	0	0	0	0	0	0	0	0	0	0	0	0	0	0	0	0	0	1	0
AT1G15050.TAIR10	4	2	10	3	15	0	11	17	10	14	15	9	14	18	26	9	18	19	32	18	6	7	17	6
AT1G15060.TAIR10	728	935	1182	693	1480	852	839	619	538	1009	1197	507	850	860	1184	623	590	936	1147	1224	889	866	820	1162
AT1G15080.TAIR10	109	102	169	137	218	153	132	79	86	142	205	66	106	155	196	129	105	105	174	162	123	85	118	133
AT1G15100.TAIR10	177	342	289	589	394	371	389	189	153	306	299	111	302	301	286	127	230	179	474	332	311	194	332	313
AT1G15110.TAIR10	352	373	433	566	568	295	468	212	227	334	491	200	340	366	424	311	253	304	637	477	412	303	369	598
AT1G15120.TAIR10	741	666	1202	1049	1250	879	935	441	1674	2828	3460	1166	2088	2723	3237	1902	2280	2279	5024	4302	2964	2558	3267	3779
AT1G15125.TAIR10	15928	3852	12737	7577	8515	2353	8310	7458	1536	4170	7263	3521	1589	3974	4483	1500	2531	2636	12188	8984	7577	5358	5384	13990
AT1G15130.TAIR10	2506	2284	3107	3017	4185	2197	2766	1532	1667	2524	2955	1530	2340	2522	3036	2109	1655	2100	3330	3318	2477	2044	2199	3372
AT1G15140.TAIR10	1883	2017	2846	1492	3702	2290	2074	1610	1333	2331	2535	916	1413	1860	2298	1524	1485	1619	2457	3193	1813	1920	2237	2152
AT1G15150.TAIR10	33	13	45	3	71	77	43	53	21	56	85	10	30	44	76	40	22	14	44	45	24	16	26	12
AT1G15160.TAIR10	2	0	5	0	0	0	0	7	0	0	1	0	0	0	1	1	0	0	1	1	3	0	0	0
AT1G15165.TAIR10	83	97	112	52	151	76	85	43	94	119	163	71	67	110	170	88	90	108	137	203	103	92	105	125
AT1G15170.TAIR10	292	262	427	403	565	270	300	219	176	339	334	98	203	270	288	177	165	213	580	477	349	336	330	431
AT1G15180.TAIR10	724	1096	1795	923	2501	1551	1256	952	918	1380	1928	503	1068	1520	1700	1112	1077	1326	1348	2083	1279	1282	1340	1469
AT1G15190.TAIR10	13	12	6	5	34	8	26	13	11	5	13	0	1	5	4	3	1	4	13	6	12	6	7	4
AT1G15200.TAIR10	2103	1748	2483	2256	3447	2162	2056	1089	1634	1987	2501	1568	2082	1975	2478	1725	1554	1387	2682	2430	1560	1517	1777	2115
AT1G15210.TAIR10	260	682	449	1383	759	569	625	205	419	432	295	116	532	677	406	184	312	130	554	370	546	196	483	509
AT1G15215.TAIR10	130	174	294	160	291	214	235	68	223	349	401	122	274	312	409	263	240	290	408	415	269	279	287	373
AT1G15220.TAIR10	111	159	237	157	189	187	128	83	102	207	271	97	156	161	251	151	158	168	319	278	201	175	171	267
AT1G15230.TAIR10	676	725	825	811	928	663	588	442	608	777	966	695	800	783	1016	648	592	653	1341	1104	813	680	681	972
AT1G15240.TAIR10	1140	1104	1582	1187	1871	1050	1188	713	1132	1621	2163	1134	1568	1700	2031	1454	988	1397	1985	2091	1443	1349	1195	1984
AT1G15250.TAIR10	160	262	286	206	367	313	328	112	287	374	595	185	329	411	505	331	355	322	585	570	376	299	423	397
AT1G15260.TAIR10	409	462	880	605	881	586	372	332	330	1080	1433	315	712	1033	1388	793	964	1137	1842	1761	1175	1101	992	1534
AT1G15270.TAIR10	1779	1669	1674	1847	2449	1522	1794	1108	1219	4385	4632	1074	2041	2796	3702	2261	2602	3177	6134	5715	3827	3488	4396	5228
AT1G15280.TAIR10	1864	1888	2172	1786	2899	1648	1903	801	1481	2049	2672	1434	1852	1965	2517	1713	1246	1575	2265	2616	1853	1597	1654	2471
AT1G15290.TAIR10	4132	3840	6209	2976	7607	3782	3803	2162	4510	6758	8858	3608	6409	7231	8899	6462	4234	6338	5745	8075	4791	5092	4729	5969
AT1G15310.TAIR10	144	220	182	273	213	177	179	71	151	188	238	163	177	230	236	193	130	147	324	224	155	134	143	215
AT1G15320.TAIR10	0	0	0	0	0	1	0	0	0	2	1	0	0	0	0	3	1	0	0	0	0	0	0	0
AT1G15330.TAIR10	0	0	15	0	12	2	11	0	10	9	18	8	18	7	22	3	8	16	24	11	4	11	5	15
AT1G15340.TAIR10	4932	5342	6785	5268	8736	5418	5588	3586	5158	5086	7096	6516	5963	5377	6407	4563	3634	4293	6239	6899	4611	4342	4508	5968
AT1G15350.TAIR10	523	627	829	711	826	451	684	441	385	929	1048	422	740	726	1177	572	724	942	1777	1254	1051	938	769	1262
AT1G15360.TAIR10	4	6	6	3	1	9	4	5	5	3	8	1	0	3	6	3	2	2	15	11	8	6	2	17
AT1G15370.TAIR10	691	624	943	1019	1152	686	822	531	740	1201	1431	595	1018	1114	1525	822	940	1010	2001	1634	1221	1078	1167	1500
AT1G15380.TAIR10	48	124	130	203	381	163	274	35	274	358	167	70	604	605	543	196	446	344	446	325	357	147	439	192
AT1G15385.TAIR10	0	0	0	15	0	0	0	0	1	3	2	0	4	1	4	0	3	3	2	1	0	1	7	1
AT1G15390.TAIR10	365	470	537	339	783	545	490	332	775	614	810	474	693	891	852	579	556	452	718	965	484	534	583	595
AT1G15400.TAIR10	965	981	1316	1511	1370	982	1123	968	1183	2307	2469	1287	1879	2238	2721	1542	1602	2028	4075	2855	2360	1902	1972	2721
AT1G15410.TAIR10	512	674	830	469	850	571	555	192	507	737	924	556	705	747	994	565	563	677	887	1023	747	675	573	846
AT1G15415.TAIR10	4	8	0	0	9	2	4	0	4	4	10	1	1	4	11	4	4	12	17	12	8	5	19	10
AT1G15420.TAIR10	221	278	370	313	435	290	363	103	550	485	743	433	595	604	673	453	447	303	783	644	448	358	481	573
AT1G15430.TAIR10	237	262	294	249	499	267	278	138	248	294	329	210	280	296	344	238	253	242	416	347	249	213	262	348
AT1G15440.TAIR10	414	456	570	588	835	620	555	197	407	431	672	303	482	511	646	412	372	254	508	627	454	288	508	475
AT1G15460.TAIR10	1	29	12	37	22	22	38	0	10	13	4	1	40	8	5	22	16	7	19	10	9	5	12	10
AT1G15470.TAIR10	302	369	468	320	581	379	369	211	356	486	544	288	420	558	548	409	353	284	537	555	392	366	332	436
AT1G15480.TAIR10	271	251	316	297	471	291	297	137	190	277	436	195	312	340	460	280	291	152	358	379	274	199	259	372
AT1G15490.TAIR10	205	389	466	361	579	419	317	270	178	320	354	173	358	382	434	246	244	214	451	483	333	289	282	361
AT1G15500.TAIR10	4928	6141	8748	5392	10600	6169	5997	3562	4462	7039	10462	3290	6636	7783	10006	5842	5605	7076	8453	9867	6543	6297	6346	7979
AT1G15510.TAIR10	159	197	202	95	309	187	168	31	151	220	336	88	191	229	273	195	154	119	195	253	178	153	182	242
AT1G15520.TAIR10	496	5	7	12	19	8	176	0	2	6	8	43	5	6	6	4	1	4	10	5	4	5	13	12
AT1G15530.TAIR10	1046	890	1116	930	1711	833	898	692	486	699	848	455	630	781	864	580	548	635	1008	1084	696	683	640	875
AT1G15540.TAIR10	1	14	5	33	38	18	47	10	5	10	0	0	17	20	14	14	14	2	29	1	19	0	5	6
AT1G15550.TAIR10	103	148	208	171	186	249	257	28	84	131	181	38	84	175	137	136	120	69	173	191	155	130	88	110
AT1G15570.TAIR10	250	219	490	260	517	341	403	121	293	481	771	166	352	524	647	424	336	285	504	601	386	292	490	464
AT1G15580.TAIR10	15	20	38	13	60	7	38	43	40	62	92	29	37	23	56	38	34	44	112	75	37	59	59	26
AT1G15590.TAIR10	0	0	0	0	0	0	0	0	0	0	0	0	0	0	0	0	0	0	0	0	0	0	0	0
AT1G15600.TAIR10	0	0	0	3	0	0	1	0	0	0	1	0	0	0	0	0	0	0	0	1	1	0	0	2
AT1G15610.TAIR10	0	0	2	0	0	0	0	0	0	4	0	0	0	0	0	0	0	0	13	2	1	3	0	6
AT1G15620.TAIR10	0	0	0	0	0	0	2	0	0	0	0	0	1	1	2	2	0	0	1	0	0	2	0	3
AT1G15630.TAIR10	8	0	0	0	0	0	0	6	4	6	4	2	0	4	12	1	2	1	24	14	8	1	11	9
AT1G15640.TAIR10	0	8	6	33	25	15	19	3	5	10	7	2	8	12	7	0	10	2	28	14	21	8	22	9
AT1G15660.TAIR10	303	277	448	343	567	403	450	157	355	485	637	276	452	581	639	440	375	293	519	535	410	321	449	501
AT1G15670.TAIR10	934	517	998	838	966	404	658	573	395	479	731	387	522	592	755	422	444	539	1220	938	815	503	677	1068
AT1G15680.TAIR10	0	0	0	0	0	0	0	0	0	0	0	0	0	0	0	0	0	0	0	0	0	0	0	0
AT1G15690.TAIR10	15784	21058	25581	16022	34427	20638	18114	12450	15105	20492	25349	10452	20147	23072	28011	17420	15394	18269	20562	28964	18525	16919	17355	21486
AT1G15700.TAIR10	158	203	210	125	290	187	166	69	195	234	370	195	278	280	372	221	235	238	401	301	233	196	213	261
AT1G15710.TAIR10	311	394	470	413	849	433	343	295	329	525	622	212	373	445	556	365	341	370	677	693	454	367	456	600
AT1G15720.TAIR10	71	73	119	40	146	102	132	46	88	102	129	71	78	96	151	86	91	61	120	138	69	44	70	82
AT1G15730.TAIR10	1148	1673	1827	1064	2348	1551	1311	778	1508	1934	2384	1390	1749	1936	2139	1566	1301	1490	2173	2637	1467	1585	1651	1973
AT1G15740.TAIR10	3039	3160	3912	3237	4631	2483	3030	2087	2304	4947	5657	2177	3799	4480	5656	3397	3130	4609	6721	6533	4979	4288	3730	6343
AT1G15750.TAIR10	2657	2874	4012	3224	4900	2713	3032	1557	2155	3307	4211	1739	3867	4096	5232	3189	2365	3182	3672	4009	2985	2172	2601	3751
AT1G15757.TAIR10	0	0	0	0	0	0	0	0	0	0	0	0	0	0	0	0	0	0	0	0	0	0	0	0
AT1G15760.TAIR10	12	33	30	25	32	27	28	0	15	29	58	27	31	30	47	38	27	14	32	30	29	11	27	33
AT1G15770.TAIR10	0	0	0	0	0	0	0	0	0	0	0	0	0	0	0	0	0	0	4	0	0	0	0	0
AT1G15772.TAIR10	9	0	2	0	3	10	7	0	2	8	5	6	1	1	2	0	4	4	4	7	3	4	3	3
AT1G15780.TAIR10	1177	1159	1716	1573	2627	1091	1301	682	694	1635	1986	582	1053	1380	1559	1066	774	1185	1647	1853	1455	1186	1262	1964
AT1G15790.TAIR10	186	72	130	134	86	67	119	49	66	145	122	65	98	161	167	139	148	156	329	224	172	123	157	262
AT1G15800.TAIR10	166	161	240	159	274	165	171	150	152	242	315	154	129	192	245	116	128	152	382	326	254	214	254	284
AT1G15810.TAIR10	391	447	589	466	707	453	469	180	434	692	854	368	544	691	850	528	514	547	1025	893	654	531	665	756
AT1G15820.TAIR10	128784	188694	215556	143526	288869	200248	155936	150763	158305	167271	194186	172166	186918	184594	197977	143564	127678	144911	175591	222098	142493	154623	142038	176182
AT1G15825.TAIR10	34	0	27	12	29	22	10	26	0	20	20	2	1	8	22	4	10	9	22	16	5	8	12	14
AT1G15830.TAIR10	1001	1202	1865	1047	1953	1352	1228	940	841	962	1302	1170	1626	1359	1634	1183	936	1208	976	1504	912	970	732	1106
AT1G15840.TAIR10	0	1	0	0	0	0	0	0	0	2	0	0	0	0	0	0	0	0	2	1	0	0	0	0
AT1G15850.TAIR10	0	0	0	0	0	0	0	0	0	0	0	0	0	0	0	0	0	0	0	0	0	0	0	0
AT1G15860.TAIR10	514	510	685	594	796	380	427	230	371	952	1058	308	593	817	994	574	583	723	1377	1342	992	796	930	1301
AT1G15870.TAIR10	4	23	22	17	12	9	9	2	8	25	30	5	17	30	45	22	25	13	29	30	25	12	27	42
AT1G15880.TAIR10	760	774	1152	965	1166	866	890	599	509	1220	1527	509	834	1032	1439	820	901	1070	1853	1713	1228	1110	1054	1636
AT1G15885.TAIR10	75	67	88	45	89	64	74	82	57	197	220	33	94	137	171	97	129	182	328	254	171	204	199	265
AT1G15890.TAIR10	431	213	311	243	277	131	253	133	112	308	305	223	228	362	312	239	167	270	482	371	323	284	294	472
AT1G15900.TAIR10	37	5	8	43	37	17	12	12	4	27	30	13	10	17	19	12	21	22	51	33	25	16	24	43
AT1G15910.TAIR10	845	782	982	895	1490	824	818	393	864	1039	1379	987	1220	1224	1530	1094	920	920	1260	1325	889	753	879	1178
AT1G15920.TAIR10	324	441	571	495	600	332	523	318	339	726	866	260	598	694	918	518	480	673	974	931	688	607	663	911
AT1G15930.TAIR10	2079	2452	3636	2438	4138	3206	3282	1618	2166	3095	3991	1215	2903	3127	4132	2470	2846	2086	4684	4678	2932	2247	3589	3296
AT1G15940.TAIR10	968	766	1066	855	1385	821	868	483	971	1095	1475	963	1163	1133	1392	1040	763	741	1147	1160	855	767	819	1236
AT1G15950.TAIR10	2535	3098	3433	3315	3836	2795	2759	1528	1990	3106	3620	1733	2939	3147	3703	2443	2217	2672	4088	3669	2746	2489	3082	3513
AT1G15960.TAIR10	229	175	196	167	290	183	211	90	142	402	326	124	171	178	281	238	158	257	222	478	271	265	346	466
AT1G15970.TAIR10	240	269	363	367	391	302	358	140	441	512	675	260	448	587	603	453	361	351	622	617	424	361	483	532
AT1G15980.TAIR10	2853	4224	4662	2828	6732	4468	3243	1725	3758	6349	6812	3054	4501	6454	6421	4870	3939	5397	5571	8615	4903	5825	5587	6132
AT1G15990.TAIR10	0	0	0	0	0	0	0	0	0	0	0	0	0	0	0	0	0	0	0	0	0	2	0	0
AT1G16000.TAIR10	148	195	231	204	319	208	233	85	182	377	492	87	226	372	488	293	301	196	718	579	313	331	456	507
AT1G16010.TAIR10	863	1023	1124	1135	1438	1023	883	579	757	1055	1255	622	1000	1071	1355	900	714	907	1509	1286	1043	865	887	1179
AT1G16020.TAIR10	403	400	481	298	703	413	420	176	479	645	780	350	591	637	719	449	437	502	746	825	568	474	524	645
AT1G16022.TAIR10	18	41	20	19	46	21	31	0	3	30	26	1	13	16	33	21	21	35	26	31	16	14	20	29
AT1G16025.TAIR10	0	0	0	0	0	0	0	0	0	0	0	0	0	0	0	0	0	0	0	0	0	0	0	0
AT1G16030.TAIR10	173	203	245	219	239	165	194	56	210	207	244	211	203	269	298	208	149	134	245	229	204	165	166	199
AT1G16040.TAIR10	238	300	388	253	465	257	369	201	255	533	518	187	332	425	553	333	350	384	748	652	483	354	424	585
AT1G16060.TAIR10	223	162	220	299	266	222	230	108	159	322	375	104	200	309	336	233	168	194	424	290	246	140	268	205
AT1G16070.TAIR10	35	47	92	63	97	63	51	19	47	95	74	33	90	106	107	92	62	43	106	90	60	45	76	80
AT1G16080.TAIR10	1435	2131	2278	1806	2715	2328	1541	865	2170	2203	2581	1781	2323	2876	2819	2334	1576	1705	2330	2934	1833	2032	2137	2402
AT1G16090.TAIR10	112	64	88	56	109	78	65	55	79	105	138	53	91	123	137	89	83	83	101	123	73	89	91	126
AT1G16110.TAIR10	1292	742	831	797	1179	575	641	295	438	710	802	582	533	901	748	720	409	667	1200	861	713	667	770	1262
AT1G16120.TAIR10	18	25	4	48	24	15	19	31	21	20	7	5	26	28	23	6	8	8	43	24	23	20	18	14
AT1G16130.TAIR10	384	176	234	308	475	141	209	93	93	231	150	155	120	222	129	173	118	142	342	225	231	189	281	354
AT1G16150.TAIR10	10	23	10	29	17	7	30	7	13	24	11	6	12	12	13	4	16	6	22	31	15	12	8	20
AT1G16160.TAIR10	4	1	1	13	0	0	3	0	4	2	2	3	16	12	8	3	9	1	1	10	5	4	7	9
AT1G16170.TAIR10	306	405	607	478	844	469	514	362	260	797	978	191	507	643	1034	562	704	807	1309	1131	771	755	791	808
AT1G16180.TAIR10	4912	5330	6241	5379	8023	4928	5492	4617	2711	4908	5629	1926	3760	4374	5631	3383	3409	4190	7050	6520	4962	4230	4643	6230
AT1G16190.TAIR10	285	376	465	344	649	427	481	206	257	530	560	168	313	443	574	382	334	342	631	716	442	372	564	608
AT1G16210.TAIR10	1356	1169	1465	1576	2006	1240	1302	662	1501	1819	1978	1829	1868	1983	1923	1419	1166	1218	2446	2233	1514	1328	1532	1916
AT1G16220.TAIR10	69	77	135	105	164	95	87	25	94	134	168	67	107	198	174	132	93	58	137	130	72	81	114	113
AT1G16225.TAIR10	0	0	6	0	0	0	3	0	1	1	5	2	6	2	1	3	3	0	8	1	1	1	13	4
AT1G16230.TAIR10	0	0	2	18	0	0	0	0	0	0	0	1	4	1	3	0	1	0	1	6	1	1	3	6
AT1G16240.TAIR10	1213	1577	2030	1511	2157	1306	1553	808	1214	2590	2982	1298	1901	2252	2837	1856	1790	2241	3917	3270	2456	2273	2284	3215
AT1G16250.TAIR10	444	418	579	386	785	380	397	312	404	555	792	362	549	559	728	454	384	496	804	789	582	509	451	684
AT1G16260.TAIR10	1179	426	736	445	679	490	513	266	354	764	830	405	647	877	787	750	527	768	1079	831	622	643	584	1216
AT1G16270.TAIR10	763	874	1044	864	1511	820	723	292	638	920	1185	469	843	943	1060	817	544	687	990	1295	741	683	775	1099
AT1G16280.TAIR10	177	192	209	114	273	164	197	83	193	281	357	144	218	299	326	220	221	180	324	352	271	183	242	307
AT1G16290.TAIR10	6	0	0	3	2	0	1	0	0	1	2	2	2	0	0	0	0	0	3	0	3	0	0	0
AT1G16300.TAIR10	99	157	199	295	250	156	233	80	105	165	176	58	140	228	220	135	119	82	224	216	173	83	199	186
AT1G16310.TAIR10	60	100	66	103	115	54	125	26	56	77	112	46	81	76	118	60	64	61	79	93	74	39	91	92
AT1G16320.TAIR10	632	751	1054	697	1138	623	514	361	410	1595	1726	431	665	958	1228	799	769	1248	1904	1819	1314	1383	1148	1677
AT1G16330.TAIR10	49	33	62	64	96	71	74	14	73	101	129	39	84	129	151	109	111	64	68	108	72	41	80	88
AT1G16340.TAIR10	330	364	466	327	473	321	336	271	351	583	697	307	456	567	619	445	455	510	722	779	503	447	487	572
AT1G16350.TAIR10	1335	1625	1775	1542	2418	1766	1425	568	1348	1390	1754	971	1609	1761	1928	1404	1169	898	1659	1787	1182	950	1353	1441
AT1G16360.TAIR10	4	0	6	10	9	4	0	0	2	2	8	4	2	2	6	1	4	6	9	4	4	2	1	7
AT1G16370.TAIR10	99	43	116	157	189	68	86	76	45	135	138	68	95	73	134	64	81	121	357	144	201	143	158	186
AT1G16380.TAIR10	0	0	0	0	0	0	0	0	0	0	0	0	0	0	0	0	0	0	0	0	0	0	0	0
AT1G16390.TAIR10	277	263	930	489	1082	328	290	346	302	653	863	267	490	442	1105	376	592	560	881	863	795	571	476	794
AT1G16400.TAIR10	276	145	204	238	624	202	362	240	333	477	499	241	572	465	727	284	270	394	344	396	265	210	403	139
AT1G16410.TAIR10	5939	2171	5433	1247	10255	5277	6947	5297	4781	11516	10514	4255	4871	5792	12101	8908	4418	4572	8284	7572	3823	4195	6530	2265
AT1G16420.TAIR10	54	11	5	8	6	8	8	0	1	7	12	9	13	13	5	7	3	8	14	5	7	1	6	3
AT1G16430.TAIR10	22	49	63	68	100	61	42	38	44	91	129	32	77	96	85	55	74	56	128	130	82	71	87	97
AT1G16440.TAIR10	33	45	30	148	61	34	24	18	18	20	22	3	57	44	29	8	30	14	90	33	29	20	34	32
AT1G16445.TAIR10	91	51	121	58	115	78	84	44	62	101	114	51	61	100	106	84	70	49	126	116	87	79	90	109
AT1G16460.TAIR10	1382	1524	2254	1278	2376	1497	1768	880	1387	2360	2443	1152	1736	2372	2662	1954	1644	1847	3159	3022	2184	1861	1913	2461
AT1G16470.TAIR10	853	998	1317	1022	1545	1057	1011	556	918	1736	2043	662	1192	1589	1921	1244	1311	1223	2347	2286	1608	1390	1741	2003
AT1G16480.TAIR10	78	46	70	76	88	56	58	24	52	73	100	51	74	83	75	70	60	50	93	107	56	51	51	88
AT1G16490.TAIR10	20	13	15	31	25	11	23	0	25	33	32	26	30	26	35	31	27	22	27	40	24	20	23	16
AT1G16500.TAIR10	80	77	89	127	94	63	87	21	42	63	89	82	85	98	93	66	79	72	130	85	77	56	64	116
AT1G16510.TAIR10	86	98	79	132	81	61	56	65	25	42	48	24	37	33	74	41	39	54	116	78	51	36	47	101
AT1G16515.TAIR10	3	1	4	5	12	1	10	0	4	8	15	1	8	7	6	11	9	11	6	14	14	8	19	13
AT1G16520.TAIR10	228	192	403	465	449	290	368	116	274	364	467	193	328	431	475	393	321	205	455	456	316	166	325	334
AT1G16530.TAIR10	9	40	16	41	52	56	54	6	30	42	54	5	16	91	48	51	40	26	52	36	32	28	41	27
AT1G16540.TAIR10	299	232	260	247	339	196	265	132	229	337	413	225	319	361	411	246	190	301	440	421	359	232	271	399
AT1G16560.TAIR10	1073	1091	1329	1253	1643	1145	1250	838	755	1509	1566	513	994	1235	1577	1030	1035	1143	1844	1821	1282	1071	1310	1630
AT1G16570.TAIR10	424	468	490	431	622	427	460	175	271	518	684	205	378	534	611	374	391	402	776	711	534	413	478	662
AT1G16590.TAIR10	113	134	116	130	135	132	116	87	80	142	151	60	125	129	170	122	106	119	211	198	163	129	117	183
AT1G16610.TAIR10	1182	1327	1674	1380	2373	1403	1496	1053	728	1177	1520	535	927	1187	1505	1014	947	814	1455	1581	983	915	1082	1457
AT1G16630.TAIR10	172	138	262	182	524	256	209	65	200	288	407	188	335	357	446	322	217	132	246	267	201	124	250	140
AT1G16640.TAIR10	9	10	8	12	39	9	10	2	17	47	69	24	17	32	40	29	21	23	45	57	38	39	41	44
AT1G16650.TAIR10	234	163	206	242	294	172	124	107	160	236	276	148	189	235	258	157	175	150	315	312	256	203	190	271
AT1G16670.TAIR10	494	243	326	397	385	199	339	199	216	367	432	253	286	418	360	294	219	331	660	481	391	293	373	637
AT1G16680.TAIR10	555	571	644	512	838	590	543	258	552	793	971	509	734	816	998	701	571	613	926	934	734	508	560	747
AT1G16690.TAIR10	196	209	267	204	286	215	213	97	155	223	305	96	156	230	244	167	190	185	346	300	188	181	214	246
AT1G16700.TAIR10	739	1094	1276	1493	1462	1113	1238	711	1262	1412	1806	1023	1476	1808	1868	1402	1205	1091	2099	1914	1416	1219	1427	1678
AT1G16705.TAIR10	19	32	12	24	12	5	13	9	18	19	43	4	24	40	63	33	26	42	48	34	30	27	19	35
AT1G16710.TAIR10	1231	970	1293	909	1630	816	1068	467	1083	1433	1850	938	1372	1547	1670	1240	721	1175	1323	1738	1132	1070	1021	1640
AT1G16720.TAIR10	4416	6744	8127	5298	10383	6421	5509	3854	5053	8681	9276	5002	8120	8169	10176	6577	5547	7869	8445	10721	6911	7789	6454	8211
AT1G16730.TAIR10	97	93	100	72	154	83	56	88	46	166	150	91	108	137	183	139	78	117	321	157	146	138	148	199
AT1G16740.TAIR10	383	439	469	560	708	484	505	293	407	681	748	445	576	668	771	570	505	462	877	823	589	532	700	807
AT1G16750.TAIR10	263	286	363	214	442	266	261	263	178	360	522	169	258	349	467	270	258	424	505	459	334	301	258	448
AT1G16760.TAIR10	0	0	0	0	0	0	0	0	0	0	0	0	0	0	0	0	0	0	0	0	0	0	0	0
AT1G16770.TAIR10	0	0	4	0	5	5	1	0	4	2	8	0	5	5	5	2	1	5	5	3	3	4	2	3
AT1G16780.TAIR10	610	590	826	404	1078	643	638	357	489	779	1040	362	596	787	967	647	465	565	732	892	620	570	520	758
AT1G16790.TAIR10	150	129	170	124	252	176	149	110	166	248	380	89	180	271	245	178	208	177	320	349	198	231	248	246
AT1G16800.TAIR10	149	175	247	175	359	194	185	134	229	337	415	165	258	313	329	232	165	206	291	353	208	194	226	304
AT1G16810.TAIR10	894	795	1298	1242	1647	967	1031	721	1271	1963	2630	1241	1777	1959	2412	1481	1577	1586	3093	2730	1906	1741	1851	2433
AT1G16820.TAIR10	70	48	105	45	125	67	99	32	58	154	167	42	82	106	177	121	109	136	203	194	141	126	104	144
AT1G16825.TAIR10	63	82	87	59	177	138	125	48	87	141	158	34	65	111	135	67	104	129	240	201	156	123	159	163
AT1G16830.TAIR10	21	40	34	56	44	53	20	7	30	32	45	12	21	45	40	50	30	15	44	47	27	19	42	24
AT1G16840.TAIR10	1099	1377	1510	1302	1719	1245	1335	1136	738	1498	1654	537	786	1133	1452	935	994	1293	2336	1960	1483	1454	1410	2026
AT1G16850.TAIR10	51	109	70	131	69	96	121	57	148	155	141	112	113	125	124	103	65	65	302	170	176	108	172	228
AT1G16858.TAIR10	0	0	0	0	0	0	0	0	0	0	0	0	0	0	0	0	0	0	0	0	0	0	0	0
AT1G16860.TAIR10	0	0	0	0	0	0	0	0	0	0	0	0	0	0	0	0	0	0	0	0	0	0	0	0
AT1G16870.TAIR10	339	447	493	489	649	532	463	211	450	575	867	220	521	706	771	513	426	445	654	745	519	402	492	631
AT1G16880.TAIR10	4637	5582	7720	4385	9493	6080	4792	3269	6571	10452	11539	4504	7850	10014	11391	7426	6715	10020	12144	14022	8745	9368	9249	11004
AT1G16890.TAIR10	1571	1712	2193	2074	2737	1591	2074	847	1202	2944	3430	1008	1889	2403	3065	1916	1985	2329	4294	3701	2677	2511	2745	3622
AT1G16900.TAIR10	431	308	472	373	710	425	449	197	243	545	681	121	332	427	553	355	376	367	580	645	473	378	492	575
AT1G16905.TAIR10	4	7	0	41	3	10	22	0	1	4	0	0	0	5	1	1	0	0	3	4	1	0	4	7
AT1G16910.TAIR10	0	0	1	7	4	0	0	0	3	5	3	2	4	3	15	1	3	0	6	2	4	1	2	3
AT1G16916.TAIR10	129	154	212	148	245	174	174	137	91	253	292	55	147	179	289	152	197	216	445	383	244	312	271	412
AT1G16920.TAIR10	494	547	818	508	1038	670	600	442	772	946	1279	495	876	954	1387	753	778	711	1305	1243	782	730	875	951
AT1G16930.TAIR10	96	77	157	180	158	110	104	75	89	249	314	110	197	245	305	171	127	200	371	319	275	206	246	325
AT1G16940.TAIR10	0	0	0	0	0	0	0	0	0	0	0	0	0	0	0	0	0	0	0	0	0	0	0	0
AT1G16950.TAIR10	0	0	0	0	0	0	0	0	0	1	0	0	0	1	0	0	0	0	0	2	0	0	0	0
AT1G16960.TAIR10	243	292	265	323	368	232	216	98	295	550	692	293	324	451	519	306	279	408	814	793	507	561	412	815
AT1G16970.TAIR10	257	260	320	438	415	271	258	119	253	386	562	214	353	473	439	344	276	277	514	521	358	295	372	491
AT1G16980.TAIR10	0	0	0	0	0	0	0	0	0	0	0	0	0	0	0	0	0	0	0	0	0	0	0	2
AT1G17000.TAIR10	2	0	0	0	3	0	0	0	0	1	0	0	3	1	1	2	0	0	0	1	0	0	0	3
AT1G17010.TAIR10	3	0	0	0	0	0	0	0	0	0	0	0	0	0	0	0	0	0	0	0	0	0	0	0
AT1G17020.TAIR10	139	143	105	241	194	136	259	96	97	141	149	93	200	248	139	135	143	74	352	219	209	97	155	144
AT1G17030.TAIR10	45	61	54	70	76	38	49	8	45	57	32	38	69	63	61	59	38	31	53	79	56	48	61	42
AT1G17040.TAIR10	132	150	171	155	261	143	143	93	132	235	320	94	235	237	276	174	168	203	305	370	183	159	224	256
AT1G17050.TAIR10	370	511	571	415	792	504	398	313	547	831	913	456	740	939	1159	614	644	794	871	1002	761	794	700	983
AT1G17060.TAIR10	117	139	215	136	253	106	134	72	292	325	397	173	315	317	329	189	198	222	437	527	313	361	336	401
AT1G17070.TAIR10	422	468	497	340	569	378	416	220	276	372	485	241	389	450	474	348	221	257	475	448	350	260	316	415
AT1G17080.TAIR10	996	1035	1234	1309	1895	1027	1385	992	557	1230	1356	499	839	1042	1246	765	810	947	2469	1746	1507	1265	1324	1871
AT1G17090.TAIR10	15	17	40	40	48	5	23	0	34	53	61	16	64	64	70	54	49	29	80	83	58	45	70	51
AT1G17100.TAIR10	581	1051	1207	731	1156	1067	835	549	478	916	1066	383	726	877	1123	720	651	848	1191	1190	795	843	895	1106
AT1G17110.TAIR10	1246	1136	1489	991	1915	1054	1082	526	1160	1730	2387	896	1344	1778	2050	1334	1127	1383	1674	2071	1428	1259	1409	1973
AT1G17120.TAIR10	858	822	1166	742	1596	810	892	720	629	960	1220	384	797	1030	1245	731	721	909	1196	1317	898	797	749	1120
AT1G17130.TAIR10	642	591	864	675	1023	691	650	355	710	1002	1222	621	850	992	1161	790	721	782	1242	1172	777	785	901	1095
AT1G17140.TAIR10	1474	1442	2095	1686	2576	1589	1372	1075	1654	1713	2466	2023	2195	2092	2562	1716	1618	1340	2429	2208	1544	1393	1334	1957
AT1G17145.TAIR10	403	432	670	546	892	413	523	212	481	929	1276	459	640	950	1096	694	628	830	1367	1348	934	876	875	1164
AT1G17147.TAIR10	429	301	387	462	334	229	237	139	63	299	419	138	106	205	236	183	190	276	693	544	355	286	315	552
AT1G17150.TAIR10	0	0	0	0	0	3	0	0	0	0	0	0	0	1	0	0	0	0	0	0	0	0	0	0
AT1G17160.TAIR10	812	901	1049	844	1048	797	923	686	571	821	1060	500	753	866	1157	729	609	765	1159	1222	919	751	713	1066
AT1G17170.TAIR10	126	314	80	513	308	201	454	30	250	138	87	92	448	336	165	108	227	67	168	218	166	75	372	154
AT1G17180.TAIR10	98	275	88	504	301	224	416	30	173	82	48	36	287	217	99	72	119	29	224	163	121	82	363	168
AT1G17190.TAIR10	245	471	336	919	510	372	471	174	282	434	429	181	306	249	368	179	272	155	588	570	419	324	441	441
AT1G17200.TAIR10	972	1093	2210	1237	2326	1696	1397	1357	781	1688	2412	670	1189	1418	2246	1059	1490	1661	2865	2527	1679	1630	1618	2261
AT1G17210.TAIR10	1972	2212	2563	1913	3367	2010	1997	1213	1718	2389	3050	1365	2281	2547	3319	1867	1557	2097	2663	2791	2088	1852	1855	2791
AT1G17220.TAIR10	7976	9267	11034	6690	13876	8492	7641	4992	10334	10751	13261	8417	11034	12007	12812	9758	6681	9038	9248	13225	7777	8595	8141	10228
AT1G17230.TAIR10	248	195	357	192	398	205	250	93	179	369	437	131	235	261	448	291	196	302	313	392	264	262	271	336
AT1G17235.TAIR10	0	2	0	0	0	0	3	0	0	0	2	1	0	0	0	0	0	0	0	0	0	0	3	1
AT1G17240.TAIR10	35	12	33	19	49	15	28	17	16	36	19	25	36	31	33	24	21	26	46	54	27	17	30	29
AT1G17250.TAIR10	74	18	33	11	20	15	40	1	4	24	19	3	8	25	19	24	7	10	46	18	25	16	39	28
AT1G17260.TAIR10	62	54	86	66	86	21	53	15	46	79	58	40	44	57	68	56	23	57	88	68	42	42	55	94
AT1G17270.TAIR10	129	161	220	125	253	175	126	58	124	239	258	111	179	223	279	178	143	163	282	330	218	181	218	206
AT1G17280.TAIR10	550	642	878	790	989	650	781	280	572	1287	1504	650	823	1017	1250	764	793	1055	1981	1633	1274	1163	1110	1603
AT1G17285.TAIR10	0	2	0	7	6	6	5	0	16	10	9	0	21	9	1	1	7	0	12	16	5	9	20	22
AT1G17290.TAIR10	5314	4928	5580	4526	9006	4799	4224	2759	4308	6784	7698	3314	4384	6321	6199	4772	3812	5048	7832	8530	5507	5697	6332	8041
AT1G17300.TAIR10	0	9	7	34	8	12	7	0	2	7	2	0	11	8	3	2	5	1	6	5	12	0	7	11
AT1G17310.TAIR10	5	5	0	1	3	4	7	0	0	2	1	0	4	3	2	1	3	1	3	2	2	2	9	4
AT1G17330.TAIR10	398	288	381	286	433	225	255	124	280	422	461	252	331	451	503	332	288	390	725	618	412	391	401	578
AT1G17340.TAIR10	789	736	1105	851	1362	584	799	469	600	1122	1207	505	901	1122	1217	823	604	969	1406	1412	1045	964	1003	1358
AT1G17345.TAIR10	0	16	32	5	13	22	22	1	18	25	34	4	8	14	23	16	14	18	45	46	43	17	44	45
AT1G17350.TAIR10	165	249	236	264	326	235	210	93	351	405	520	276	376	438	471	303	360	277	541	498	372	289	330	398
AT1G17360.TAIR10	870	724	970	709	1549	714	758	274	986	1339	1637	742	1187	1489	1427	1173	792	1100	1122	1485	898	974	1088	1214
AT1G17370.TAIR10	1470	1753	2145	1550	2588	2077	1768	1200	1296	1897	2318	1161	1678	1639	2281	1515	1333	1462	2440	2303	1631	1546	1750	2136
AT1G17380.TAIR10	418	83	126	54	301	51	322	110	140	369	367	173	67	62	105	146	49	158	606	233	173	249	600	260
AT1G17400.TAIR10	16	10	22	26	27	12	9	11	8	26	37	11	32	30	42	27	22	22	42	46	40	21	24	19
AT1G17410.TAIR10	90	146	172	130	210	138	118	72	110	198	304	91	189	212	316	163	169	230	417	354	219	192	221	291
AT1G17420.TAIR10	3777	1630	2867	1499	4783	965	2194	1046	734	1790	2324	1565	323	515	304	242	188	426	4394	1669	1604	1940	3333	3016
AT1G17430.TAIR10	281	102	252	232	293	156	334	144	189	325	277	176	233	278	286	306	234	214	423	391	306	251	264	439
AT1G17440.TAIR10	1238	858	1282	981	1967	758	1027	597	469	1336	1516	436	611	943	1301	891	741	1096	1605	1514	1177	1013	1256	1886
AT1G17450.TAIR10	588	633	608	429	794	455	548	258	480	830	974	405	682	765	970	594	393	627	814	1013	646	566	634	953
AT1G17455.TAIR10	122	108	155	111	144	113	111	79	275	504	527	207	262	429	471	323	305	318	687	670	436	394	399	546
AT1G17460.TAIR10	174	219	215	143	211	153	137	61	188	265	309	162	189	241	294	218	150	169	293	268	192	224	228	286
AT1G17470.TAIR10	1560	1693	2150	1635	2240	1602	1779	1056	1482	2490	3101	1349	2005	2433	2965	2007	1930	2015	3256	3508	2131	1941	1960	2802
AT1G17480.TAIR10	66	83	106	82	194	71	95	50	67	111	143	47	106	135	157	99	95	70	141	133	91	72	87	74
AT1G17490.TAIR10	224	152	174	221	319	151	186	167	321	592	600	252	309	460	509	347	352	459	954	756	540	480	578	790
AT1G17500.TAIR10	860	784	953	886	1498	670	815	318	856	1111	1439	600	1007	1206	1244	971	689	852	1271	1250	925	742	1063	1193
AT1G17510.TAIR10	144	166	200	151	280	146	178	103	114	232	258	95	132	215	263	158	162	176	408	302	238	224	234	292
AT1G17520.TAIR10	243	348	352	361	488	268	288	177	330	484	631	316	480	500	583	366	320	380	653	689	426	434	421	610
AT1G17530.TAIR10	725	789	1017	810	1197	722	951	777	778	972	1392	711	1052	1093	1410	901	799	1005	1653	1421	1062	868	914	1285
AT1G17540.TAIR10	0	0	2	0	0	0	4	0	0	4	9	3	2	3	2	1	0	0	1	0	0	0	1	0
AT1G17545.TAIR10	0	0	0	0	0	0	0	0	0	0	0	0	0	0	0	0	0	0	0	0	0	0	0	0
AT1G17550.TAIR10	1288	1127	1322	1341	1903	1138	1158	693	1132	1600	1943	1088	1452	1722	1907	1403	998	1165	2006	1938	1387	1240	1211	1858
AT1G17560.TAIR10	92	113	151	149	225	147	122	12	77	194	208	90	180	167	250	151	199	138	254	246	194	112	140	190
AT1G17580.TAIR10	883	1017	1279	924	1644	774	854	492	993	1413	1930	781	1166	1403	1693	1238	786	1120	1421	1882	1204	1090	1107	1681
AT1G17590.TAIR10	191	202	187	159	213	124	192	64	119	248	308	64	181	288	274	225	183	160	471	333	257	181	266	300
AT1G17600.TAIR10	245	43	135	80	119	63	107	43	72	105	119	62	87	149	83	118	56	82	106	133	87	99	138	209
AT1G17610.TAIR10	139	19	38	26	39	47	34	10	45	63	42	42	31	87	46	47	26	40	55	93	51	79	42	119
AT1G17615.TAIR10	3	0	0	0	0	0	0	0	1	0	0	0	0	0	0	0	0	0	0	0	0	0	0	4
AT1G17620.TAIR10	1573	1328	1746	2384	3561	1165	1795	1175	1591	2044	1984	822	1251	1420	1664	1265	1063	1216	3265	2671	1950	1975	2495	2482
AT1G17630.TAIR10	27	45	64	65	94	58	34	40	67	76	84	33	55	65	90	66	51	58	90	87	44	44	62	71
AT1G17640.TAIR10	148	196	263	178	459	212	182	107	243	263	312	190	228	306	328	222	176	198	315	364	233	223	202	277
AT1G17650.TAIR10	541	776	1163	686	1547	1001	782	440	947	1404	1583	569	1010	1447	1566	1054	959	995	1125	1924	1038	1073	1221	1217
AT1G17665.TAIR10	59	29	46	75	42	38	93	33	90	80	78	36	52	62	46	60	30	29	145	119	97	44	71	52
AT1G17680.TAIR10	624	635	903	576	914	476	598	300	611	871	1127	507	825	887	1010	681	482	740	1030	1133	774	715	708	939
AT1G17690.TAIR10	366	292	454	314	565	336	388	163	436	614	782	333	599	672	716	584	457	418	617	803	456	414	483	588
AT1G17700.TAIR10	265	221	381	300	612	239	220	339	102	369	356	71	138	166	360	138	251	223	672	422	301	232	258	361
AT1G17710.TAIR10	287	74	128	135	201	34	510	29	8	291	304	1194	40	61	34	301	28	66	335	113	335	140	569	385
AT1G17720.TAIR10	1365	1111	1399	1375	2034	1103	1266	652	1172	1881	2381	1012	1445	2060	2292	1542	1125	1459	2304	2282	1543	1467	1556	2048
AT1G17730.TAIR10	417	593	679	654	850	580	664	322	573	915	1012	595	768	853	932	648	559	696	1234	1144	858	773	931	1068
AT1G17744.TAIR10	6	0	5	1	1	2	18	0	0	3	6	0	0	3	4	6	0	2	2	1	1	0	2	6
AT1G17745.TAIR10	3724	2154	1813	4482	2352	1623	2722	1237	1135	1234	1332	1599	1249	1756	1031	1261	664	544	2758	1636	1591	974	1718	2202
AT1G17750.TAIR10	122	61	80	51	140	73	64	21	79	89	87	31	70	83	85	55	64	41	100	89	73	55	98	84
AT1G17760.TAIR10	447	529	701	502	777	468	584	319	420	706	805	301	552	626	780	530	462	520	871	890	619	546	567	855
AT1G17770.TAIR10	0	0	0	0	0	0	0	0	0	0	0	0	0	0	0	0	0	0	0	0	0	0	0	0
AT1G17780.TAIR10	250	208	319	302	356	188	212	188	346	571	661	270	411	498	618	414	365	526	832	711	514	513	445	709
AT1G17790.TAIR10	164	212	363	246	372	287	262	93	250	395	507	194	363	407	466	308	265	326	501	468	329	345	362	389
AT1G17800.TAIR10	0	0	0	0	0	0	0	0	0	0	0	0	0	0	0	0	0	0	0	0	0	0	0	0
AT1G17810.TAIR10	0	0	0	0	0	0	2	0	0	1	0	0	0	0	2	0	0	0	2	0	3	0	0	0
AT1G17820.TAIR10	507	391	493	475	568	342	327	291	416	433	576	348	429	583	573	439	327	417	626	652	451	401	507	595
AT1G17830.TAIR10	87	64	71	115	77	62	72	11	68	107	127	67	55	85	109	86	77	55	201	117	102	97	132	192
AT1G17840.TAIR10	1994	2407	3476	2240	4003	2465	2204	1830	1786	3217	4076	1488	2538	3463	4302	2801	2367	2809	3981	4188	3102	2505	2579	3460
AT1G17850.TAIR10	564	563	802	461	984	646	523	156	611	839	1108	408	725	931	1111	743	577	686	770	1102	694	615	743	824
AT1G17860.TAIR10	486	656	732	1607	1451	777	1249	346	743	1264	985	317	1477	1888	1127	707	1128	757	2750	1747	1514	978	2081	1478
AT1G17870.TAIR10	56	72	97	40	138	109	85	65	118	116	111	46	94	105	156	107	70	83	93	117	69	67	71	111
AT1G17880.TAIR10	1868	1837	2830	1895	3179	2151	2314	811	2682	3734	4941	2089	3360	3971	4717	3155	3085	2484	4543	4713	3078	2612	3511	3351
AT1G17890.TAIR10	738	769	894	917	1226	676	841	506	706	1016	1027	552	922	1084	1143	744	766	618	1315	1289	899	721	1016	1102
AT1G17910.TAIR10	0	0	0	0	0	0	0	0	0	0	0	0	1	0	0	0	0	0	0	0	0	0	0	0
AT1G17920.TAIR10	113	84	172	62	229	111	108	20	132	225	304	88	167	247	309	199	178	164	245	343	208	144	180	239
AT1G17930.TAIR10	341	258	383	241	406	240	263	126	251	363	549	237	333	384	477	329	274	289	505	461	356	268	358	401
AT1G17940.TAIR10	281	251	349	339	444	244	398	139	460	512	690	324	497	658	776	603	486	450	739	767	518	482	425	636
AT1G17950.TAIR10	20	49	10	34	36	17	23	2	20	29	29	4	40	49	18	12	25	24	47	24	41	23	35	29
AT1G17960.TAIR10	36	27	47	60	45	25	55	26	37	44	38	25	56	55	108	44	45	56	78	43	44	22	47	38
AT1G17970.TAIR10	769	642	1233	752	1531	756	971	764	799	1313	1411	617	1152	1348	1601	1155	933	1206	1729	1856	1276	1154	1090	1412
AT1G17980.TAIR10	953	866	1261	746	1630	694	983	347	784	1183	1515	630	1020	1115	1411	892	703	934	1406	1489	1125	1101	1158	1594
AT1G17990.TAIR10	2943	1353	1937	1972	2666	1783	1549	1128	1533	2658	3049	1108	1843	2547	1954	1570	1597	1788	3452	3726	2063	2162	1900	3884
AT1G18000.TAIR10	653	605	833	651	1126	617	683	580	381	742	944	298	482	689	804	603	456	675	798	1055	722	739	647	983
AT1G18010.TAIR10	719	628	844	617	1033	610	642	577	405	732	945	346	455	691	841	521	449	649	838	1011	713	717	583	896
AT1G18020.TAIR10	2178	1729	2313	1242	2623	965	1379	624	1534	2130	2074	1364	1372	2199	2560	2453	1353	2393	3242	3256	2561	2727	2646	3287
AT1G18030.TAIR10	375	357	488	351	633	306	352	199	384	529	621	332	428	498	546	417	342	441	685	795	455	493	468	702
AT1G18040.TAIR10	133	153	251	174	316	165	186	87	121	278	368	92	216	249	317	218	216	203	275	331	242	179	267	296
AT1G18050.TAIR10	0	0	4	0	0	0	0	0	0	2	0	6	0	0	0	2	0	2	4	0	3	0	2	5
AT1G18060.TAIR10	1227	2032	2733	1742	3435	2255	1783	1145	2022	3103	3220	1595	2609	3016	3368	2336	2090	2523	3348	3704	2456	2857	2527	3062
AT1G18070.TAIR10	2644	2321	3203	2391	4853	2507	2544	1249	2552	3427	3795	2048	3082	3413	3860	2680	2328	2243	3688	3968	2530	2400	3008	3165
AT1G18080.TAIR10	5330	7057	9136	6109	12275	9590	8814	4248	7452	7222	9151	4799	8726	8717	10296	6779	6858	4625	7727	8995	5775	4258	6859	5506
AT1G18090.TAIR10	88	141	123	103	186	169	92	23	149	174	262	111	174	224	226	162	146	160	183	322	156	158	186	159
AT1G18100.TAIR10	54	189	39	366	146	127	192	112	17	56	42	24	71	37	37	28	33	17	178	75	104	38	149	78
AT1G18130.TAIR10	0	0	0	0	4	0	0	0	0	0	0	0	0	0	0	0	0	0	0	0	0	0	2	0
AT1G18140.TAIR10	123	205	80	358	200	170	183	31	67	98	62	35	67	100	95	65	46	48	105	84	123	30	124	80
AT1G18150.TAIR10	1413	1442	1684	1323	2259	1347	1458	950	1404	1899	2306	1084	1602	1808	2063	1306	1122	1395	2305	2182	1713	1544	1541	2009
AT1G18160.TAIR10	1742	1682	2307	1656	2466	1372	1760	1194	1438	1940	2401	1363	1982	2108	2673	1634	1372	1756	2470	2532	1863	1626	1503	2494
AT1G18170.TAIR10	859	984	1288	755	1784	1046	871	718	892	1496	1658	912	1232	1322	1653	1076	931	1224	1705	1922	1176	1227	1273	1478
AT1G18180.TAIR10	83	99	134	161	169	118	158	30	110	154	157	67	212	233	265	169	180	177	197	221	139	116	132	172
AT1G18190.TAIR10	560	620	611	575	946	475	482	254	609	785	831	579	835	958	999	680	560	648	961	996	646	598	593	852
AT1G18200.TAIR10	82	86	81	120	168	114	105	40	65	149	107	48	86	126	79	34	41	54	372	198	182	145	216	250
AT1G18210.TAIR10	1408	1077	1255	1171	1788	913	1281	599	652	1049	1339	579	750	1097	1057	756	728	645	1852	1386	1127	928	1330	1840
AT1G18220.TAIR10	0	0	0	0	0	0	0	0	0	0	0	0	0	0	0	0	0	0	0	0	0	0	0	0
AT1G18250.TAIR10	586	512	962	517	1301	968	919	282	237	784	945	174	385	653	713	579	686	377	912	776	578	379	818	649
AT1G18260.TAIR10	1435	1483	1749	1468	2215	1253	1458	1207	1171	1734	2045	1186	1698	1833	2180	1525	1217	1458	1880	2095	1560	1300	1305	1771
AT1G18265.TAIR10	85	129	125	101	271	97	134	107	194	397	413	251	390	393	484	323	265	369	527	429	275	314	254	322
AT1G18270.TAIR10	1344	1537	1705	1708	2410	1155	1536	871	1331	1896	2148	1094	2348	2205	2607	1607	1369	2105	2474	2600	2041	1666	1579	2466
AT1G18280.TAIR10	0	0	0	0	0	0	2	0	4	0	1	0	0	0	0	0	0	0	1	0	1	0	3	0
AT1G18290.TAIR10	8	2	5	25	27	10	4	10	8	5	10	0	12	19	7	3	11	2	25	11	18	13	18	18
AT1G18300.TAIR10	704	205	368	341	668	312	141	107	369	320	366	224	304	307	355	261	163	210	348	366	202	235	262	315
AT1G18310.TAIR10	0	0	0	0	0	0	0	0	0	0	0	0	0	0	0	0	0	3	0	0	0	0	0	0
AT1G18320.TAIR10	12	21	23	57	22	39	55	7	31	26	53	14	52	50	61	22	24	19	58	31	25	13	27	57
AT1G18330.TAIR10	353	721	1033	425	1006	653	524	363	678	1320	1561	651	1296	1264	1873	830	1053	1236	1081	1505	1035	932	723	874
AT1G18335.TAIR10	106	159	208	156	265	207	147	60	169	318	366	163	275	333	399	237	210	271	356	387	240	250	267	294
AT1G18340.TAIR10	276	176	332	254	428	242	282	177	204	356	562	157	282	388	505	301	311	302	474	485	341	310	363	396
AT1G18350.TAIR10	42	52	56	102	53	28	22	69	19	46	64	30	25	11	28	12	13	40	80	63	47	47	43	79
AT1G18360.TAIR10	698	990	1039	721	1436	931	758	612	927	1362	1642	656	999	1436	1341	1099	803	1090	1221	1820	1075	1094	1128	1260
AT1G18370.TAIR10	275	277	530	226	759	523	595	145	459	616	865	348	791	916	958	739	618	317	555	530	398	255	502	434
AT1G18390.TAIR10	739	511	488	771	738	361	643	226	258	480	402	294	341	505	393	248	239	291	831	621	612	405	559	701
AT1G18400.TAIR10	105	102	228	205	232	88	117	47	176	341	260	123	140	189	242	164	208	138	329	328	305	205	200	376
AT1G18410.TAIR10	12	21	19	35	22	21	18	1	7	28	32	9	20	35	37	29	13	20	60	36	25	17	23	19
AT1G18420.TAIR10	46	93	63	181	81	49	107	23	34	44	34	15	76	72	67	28	61	16	89	70	81	33	76	47
AT1G18440.TAIR10	262	333	368	335	473	295	255	123	182	494	595	152	291	401	517	332	299	366	609	640	471	431	440	549
AT1G18450.TAIR10	861	1156	1449	1230	1582	1219	1235	549	947	1220	1850	726	1181	1386	1751	1137	981	956	1756	1697	1254	1036	1030	1464
AT1G18460.TAIR10	1200	1270	1957	1197	2689	1296	1282	913	1213	2107	2627	911	2023	2078	3002	1542	1683	2227	2307	2904	1932	1873	1571	2062
AT1G18470.TAIR10	1405	1443	1943	1614	2449	1243	1503	1087	1056	1952	2048	1075	1428	1695	1890	1312	1126	1554	2830	2459	1798	1754	1893	2541
AT1G18480.TAIR10	435	383	448	454	599	431	437	297	361	468	546	313	489	447	513	345	327	327	595	589	400	380	409	511
AT1G18485.TAIR10	352	371	401	326	608	397	302	203	535	464	666	310	477	605	534	423	303	405	421	646	376	393	403	428
AT1G18486.TAIR10	0	0	0	0	0	0	0	0	0	0	0	0	0	0	0	0	0	0	0	0	0	0	0	0
AT1G18490.TAIR10	194	406	448	314	443	431	368	199	305	452	596	284	440	500	622	423	388	456	602	664	399	399	414	491
AT1G18500.TAIR10	2507	2155	2796	1929	4196	2016	2048	1427	1848	2667	3608	1833	2274	2802	3024	2148	1883	2140	3212	4008	2640	2307	2341	3342
AT1G18510.TAIR10	0	0	0	0	0	0	0	0	0	0	0	0	0	0	0	0	0	0	0	0	0	0	0	0
AT1G18520.TAIR10	0	0	0	0	0	0	0	0	0	0	0	0	0	0	0	0	0	0	0	0	0	0	1	0
AT1G18530.TAIR10	1	1	6	0	0	1	3	0	2	7	5	1	1	10	1	1	2	7	3	3	7	9	3	10
AT1G18540.TAIR10	2464	2895	4005	2705	4873	3738	3848	1242	4719	5539	6789	3451	5416	6329	7089	5255	5185	2955	6572	7145	4589	3243	5559	4665
AT1G18550.TAIR10	160	169	207	197	373	166	210	112	194	293	370	184	296	308	413	236	208	193	283	284	207	165	200	268
AT1G18560.TAIR10	120	117	132	110	183	138	107	80	66	159	218	66	123	123	135	104	102	115	207	172	117	95	134	210
AT1G18570.TAIR10	2527	874	1218	999	1433	694	724	556	598	1316	1315	813	493	852	818	556	540	916	2059	1375	1161	1029	1077	1813
AT1G18580.TAIR10	387	402	540	431	648	345	419	288	375	633	718	288	452	605	713	438	425	517	728	729	532	464	491	615
AT1G18590.TAIR10	1047	428	824	343	1806	661	1064	793	1000	2155	2283	1154	1069	1079	2165	1458	896	1072	2397	1426	1027	1043	1621	750
AT1G18600.TAIR10	368	351	493	336	580	422	403	332	257	511	555	156	288	495	485	331	359	397	587	594	393	391	433	479
AT1G18610.TAIR10	162	223	274	183	305	206	199	61	177	293	342	180	266	325	353	255	204	260	324	377	266	205	200	304
AT1G18620.TAIR10	2233	2730	3426	1945	4208	2350	2593	1584	3370	4914	5817	3140	4713	5390	5885	4348	3440	4760	4711	6445	4065	4415	3498	5036
AT1G18630.TAIR10	204	204	260	282	382	259	254	168	217	270	346	166	282	298	411	294	274	167	499	381	327	228	293	416
AT1G18640.TAIR10	573	690	807	623	1058	687	712	385	787	924	1057	441	737	944	1185	766	679	633	1245	1174	907	711	821	892
AT1G18650.TAIR10	528	938	1343	666	1997	1277	970	639	704	1476	2091	402	840	1308	1782	1042	1261	1382	1536	1963	1210	1177	1332	1357
AT1G18660.TAIR10	1030	1204	1625	1074	1918	1136	1095	845	1254	1891	2040	1023	1599	1850	2313	1387	1307	1518	2149	2301	1557	1575	1509	2021
AT1G18670.TAIR10	511	690	704	499	974	588	594	242	829	958	1243	605	965	1306	1322	1002	665	780	933	1026	740	627	707	838
AT1G18680.TAIR10	92	96	121	119	220	108	110	134	99	209	216	89	177	217	254	145	160	166	293	294	183	175	163	264
AT1G18690.TAIR10	276	234	329	260	359	206	226	128	151	358	395	150	289	353	463	279	275	350	512	501	344	308	305	489
AT1G18700.TAIR10	740	960	1196	923	1475	789	918	526	815	1240	1648	760	1135	1357	1568	1057	962	1065	1447	1525	1185	1032	1138	1492
AT1G18710.TAIR10	122	409	147	175	267	328	271	356	426	178	642	210	23	104	40	37	21	55	219	336	123	193	284	170
AT1G18720.TAIR10	2305	2066	2344	2461	3786	1933	2770	1628	1485	3507	3669	1025	1897	2575	3139	2103	1977	2693	5264	4510	3341	3152	3773	4625
AT1G18730.TAIR10	2148	2424	3047	2469	4286	2635	2404	1766	3740	6035	6901	2940	4502	5820	6350	4425	3961	5695	7350	7995	5051	5949	5022	6228
AT1G18740.TAIR10	1601	844	1598	794	2856	997	1121	630	1829	1923	2407	1409	1506	1570	1913	1204	1186	1710	2930	2491	1704	1648	2062	2120
AT1G18750.TAIR10	73	82	99	57	142	79	61	27	61	133	188	61	68	159	135	96	101	155	174	236	130	135	109	193
AT1G18760.TAIR10	0	0	0	0	0	0	0	0	0	0	0	0	0	0	0	0	0	0	0	0	0	0	0	0
AT1G18770.TAIR10	0	0	0	0	0	0	0	0	0	0	0	0	0	0	0	0	0	0	0	0	0	0	0	0
AT1G18773.TAIR10	69	137	170	109	169	124	107	82	86	180	303	84	157	177	274	103	167	214	329	297	169	185	186	222
AT1G18780.TAIR10	0	0	0	0	0	0	0	0	0	0	0	0	0	0	0	0	0	0	0	0	0	0	0	0
AT1G18790.TAIR10	0	0	0	0	0	0	0	0	0	0	0	0	0	0	0	0	0	0	0	0	0	0	0	0
AT1G18800.TAIR10	460	505	555	703	702	477	557	221	663	651	857	494	736	790	931	684	667	389	1032	857	627	515	676	778
AT1G18810.TAIR10	217	213	454	220	360	199	209	182	240	510	682	288	334	422	541	334	357	407	697	618	440	411	326	401
AT1G18830.TAIR10	12	2	22	0	31	16	16	17	20	39	32	13	24	15	30	16	7	13	12	28	17	17	22	11
AT1G18835.TAIR10	24	1	13	4	11	13	17	12	2	30	35	11	6	25	83	35	34	9	30	25	14	3	13	21
AT1G18840.TAIR10	755	681	1017	761	1332	710	787	591	1076	1388	1879	926	1408	1582	1861	1343	1157	1189	1710	1754	1171	985	1023	1359
AT1G18850.TAIR10	237	115	210	234	250	204	180	39	170	193	299	144	232	268	317	207	188	139	331	304	229	135	253	261
AT1G18860.TAIR10	37	21	22	173	70	41	87	21	36	76	49	30	60	83	51	20	51	24	149	86	85	35	92	61
AT1G18870.TAIR10	1199	1535	959	2685	889	483	1041	420	381	670	877	481	461	529	668	539	405	545	1806	975	1154	669	633	1388
AT1G18871.TAIR10	0	0	0	0	0	0	0	0	0	0	0	0	0	0	0	0	0	0	0	0	0	0	0	0
AT1G18880.TAIR10	460	650	508	1054	826	498	781	198	392	654	579	299	638	593	758	520	523	340	585	568	509	309	488	645
AT1G18890.TAIR10	1182	1004	1186	1201	1730	846	915	600	904	1405	1495	933	1210	1592	1514	1063	925	1010	2099	1933	1327	1207	1427	1794
AT1G18900.TAIR10	535	364	487	469	646	298	417	186	285	392	524	259	378	478	453	316	272	309	509	440	387	318	389	509
AT1G18910.TAIR10	192	198	232	410	357	168	201	69	204	277	330	86	307	403	329	204	207	177	390	365	288	192	318	365
AT1G18940.TAIR10	28	32	37	58	45	16	43	20	18	42	29	12	46	53	39	19	39	21	67	65	42	31	68	64
AT1G18950.TAIR10	972	950	1209	1086	1618	942	1023	498	866	1297	1790	969	1187	1329	1724	1144	840	1094	1453	1666	1058	988	1021	1304
AT1G18960.TAIR10	0	6	3	0	0	0	0	0	0	3	4	0	0	2	5	3	1	1	1	6	3	2	3	2
AT1G18970.TAIR10	9	30	32	69	109	35	63	64	55	140	46	4	100	129	98	27	51	8	149	110	98	68	105	126
AT1G18980.TAIR10	246	551	449	1681	1041	557	1001	243	275	515	300	48	534	489	346	158	398	196	1103	722	762	369	981	696
AT1G18990.TAIR10	17	13	32	22	50	6	21	0	37	68	51	41	71	93	98	72	75	93	56	77	50	34	37	29
AT1G19000.TAIR10	4638	4768	6381	4922	8084	4624	4847	3576	5303	9551	11075	5222	7466	8549	11047	7208	6141	8487	12457	12480	8790	7999	7325	10704
AT1G19010.TAIR10	160	143	229	177	278	215	169	62	189	215	285	179	185	243	271	179	204	225	284	354	229	187	209	246
AT1G19020.TAIR10	1300	408	537	739	977	240	514	155	180	525	489	470	197	455	200	175	168	296	1612	699	687	498	1105	1222
AT1G19025.TAIR10	64	32	85	55	73	28	49	12	54	76	113	26	66	72	105	71	72	77	130	94	85	85	77	100
AT1G19040.TAIR10	0	0	0	0	0	0	0	0	0	0	0	0	0	0	0	0	0	0	0	0	0	0	0	0
AT1G19050.TAIR10	364	182	436	293	658	249	470	171	366	688	516	289	432	592	531	537	492	355	737	621	518	629	536	515
AT1G19060.TAIR10	0	0	0	0	0	0	0	0	0	0	0	0	0	0	0	0	0	0	0	0	0	0	0	0
AT1G19070.TAIR10	0	0	0	0	0	0	0	0	0	0	0	0	0	0	0	0	0	0	0	0	0	0	0	0
AT1G19080.TAIR10	107	100	204	158	195	123	204	124	128	280	324	84	178	197	291	176	173	189	333	383	234	236	239	319
AT1G19086.TAIR10	0	0	0	0	0	0	0	0	0	0	0	0	0	0	0	0	0	0	0	0	0	0	0	0
AT1G19090.TAIR10	0	0	0	0	0	0	0	0	0	0	1	0	0	0	0	0	0	0	0	0	0	0	0	0
AT1G19100.TAIR10	200	266	305	245	411	208	243	115	179	333	471	153	236	360	423	244	217	278	383	380	297	257	230	395
AT1G19110.TAIR10	1017	1109	1395	1091	2001	1040	1211	620	1178	1754	2262	1053	1843	1917	2466	1466	1304	1641	2052	2345	1570	1437	1436	2098
AT1G19115.TAIR10	0	0	1	0	0	0	1	0	0	0	0	0	1	1	2	0	0	1	4	1	0	0	1	0
AT1G19120.TAIR10	359	342	498	367	624	370	388	198	624	788	1081	467	754	827	1013	618	630	647	1221	1007	722	673	754	967
AT1G19130.TAIR10	887	855	1034	918	1233	760	1047	739	617	1088	1290	398	673	986	1208	814	818	886	1819	1548	1207	965	1045	1437
AT1G19140.TAIR10	311	322	386	409	541	356	287	221	272	433	446	177	383	485	523	302	358	310	579	541	397	322	409	501
AT1G19150.TAIR10	1775	2853	3424	2050	4097	3434	2331	1421	2295	3349	3889	1484	2225	3314	3131	2532	2058	2357	2788	4978	2521	3360	3295	2812
AT1G19160.TAIR10	11	11	3	0	10	5	7	0	6	9	10	6	4	10	12	11	11	6	15	8	11	6	7	16
AT1G19170.TAIR10	387	378	492	374	466	321	489	304	311	494	495	237	390	451	513	358	311	353	505	591	386	369	375	450
AT1G19180.TAIR10	2408	1338	1796	1229	3353	872	1514	786	1660	2186	2812	1263	275	392	364	248	191	510	3238	1878	1184	1213	2471	1840
AT1G19190.TAIR10	38	34	30	102	82	23	56	10	40	34	40	17	53	41	42	17	21	22	54	32	52	23	59	39
AT1G19200.TAIR10	151	55	83	117	113	47	160	58	23	153	141	221	37	68	34	89	25	59	178	121	121	90	167	168
AT1G19210.TAIR10	0	11	2	0	8	0	0	0	0	2	0	0	0	0	0	0	0	0	0	0	1	0	1	1
AT1G19220.TAIR10	528	528	739	583	1117	345	580	247	309	868	1068	335	571	691	1006	583	521	751	1001	1099	804	716	572	961
AT1G19230.TAIR10	255	372	226	896	325	181	276	86	126	176	199	81	266	269	152	120	144	107	336	235	238	88	207	270
AT1G19240.TAIR10	182	176	261	186	204	151	167	140	107	230	282	86	161	196	306	161	197	184	513	361	211	238	257	356
AT1G19250.TAIR10	185	17	3	12	43	8	20	25	26	24	17	5	21	7	3	1	2	2	85	24	48	23	106	68
AT1G19260.TAIR10	0	0	0	0	0	0	0	0	0	0	0	0	0	0	0	0	0	0	0	0	0	0	0	0
AT1G19270.TAIR10	811	623	780	676	966	499	634	236	471	790	846	446	628	786	809	603	462	602	1141	952	782	707	731	997
AT1G19290.TAIR10	191	137	269	162	314	183	130	134	188	223	338	162	215	243	293	227	150	187	220	286	158	175	162	266
AT1G19300.TAIR10	832	519	669	860	1353	536	554	515	159	445	450	151	170	235	293	191	169	267	865	598	429	362	484	565
AT1G19310.TAIR10	839	866	1037	771	1441	899	866	572	458	840	1068	352	592	752	850	597	547	736	1364	1335	918	811	886	1168
AT1G19320.TAIR10	9	14	52	12	36	23	5	0	5	17	33	2	11	7	31	11	17	25	35	59	25	24	27	23
AT1G19330.TAIR10	601	499	787	612	969	539	538	417	669	1179	1338	561	734	1040	1272	826	743	801	1981	1412	1149	1047	1017	1576
AT1G19340.TAIR10	134	176	213	213	276	170	169	61	178	246	348	119	222	251	308	215	180	200	375	311	232	217	187	279
AT1G19350.TAIR10	6517	6143	10159	7450	14287	6335	6604	5282	4353	9819	10354	3429	5591	6683	10282	5848	6456	7149	13600	10560	8292	7821	7286	10131
AT1G19360.TAIR10	808	830	941	1000	1242	774	956	393	656	948	1161	500	877	1054	1227	717	738	764	1559	1260	996	757	979	1289
AT1G19370.TAIR10	746	614	784	657	1033	646	623	328	577	900	1089	390	569	881	875	690	521	616	1066	1138	911	664	742	877
AT1G19380.TAIR10	976	358	630	662	1411	402	430	128	199	421	374	176	170	401	267	226	245	384	1239	565	569	497	839	1193
AT1G19390.TAIR10	12	4	0	7	0	0	0	0	4	3	4	2	6	2	1	1	3	0	1	1	4	2	1	1
AT1G19394.TAIR10	0	0	0	0	0	0	0	0	0	0	0	0	0	0	0	0	0	0	0	0	0	0	0	0
AT1G19396.TAIR10	8	7	17	7	35	3	7	8	17	40	59	15	14	39	45	14	14	46	106	104	40	57	37	40
AT1G19397.TAIR10	0	0	0	0	0	0	0	0	0	0	0	0	0	0	0	0	0	0	0	0	0	0	0	0
AT1G19400.TAIR10	2974	2714	3901	2873	4868	2714	2918	2256	3251	5133	6520	3292	4418	4813	5827	3804	3766	4884	6936	7707	4716	4892	4196	5643
AT1G19410.TAIR10	0	10	4	3	5	0	0	0	5	2	19	3	4	2	2	4	2	5	3	8	6	1	4	11
AT1G19430.TAIR10	718	666	834	778	1099	684	686	375	794	1021	1161	682	1007	1096	1162	824	733	763	1092	1143	760	622	677	950
AT1G19440.TAIR10	231	363	441	457	663	370	405	243	360	547	510	187	413	481	602	481	417	302	527	577	410	317	456	429
AT1G19450.TAIR10	637	920	1240	1076	1878	1050	1023	449	854	1434	1253	498	1264	1392	1433	1096	946	983	1452	1551	1122	1068	1379	1161
AT1G19460.TAIR10	0	0	0	0	0	0	0	0	0	0	0	0	0	0	0	1	0	0	0	0	0	0	0	0
AT1G19470.TAIR10	0	0	0	0	0	3	0	0	0	0	0	0	0	0	0	0	0	2	0	0	0	0	0	0
AT1G19480.TAIR10	145	199	299	247	378	225	207	102	144	259	329	129	208	226	366	193	186	200	343	366	296	235	253	304
AT1G19485.TAIR10	606	685	850	690	966	694	589	275	609	863	1057	470	715	788	966	665	533	681	905	1047	698	743	593	1010
AT1G19490.TAIR10	32	44	99	100	79	50	63	34	52	89	120	58	92	123	132	99	58	78	118	136	91	71	70	110
AT1G19500.TAIR10	0	0	0	0	0	0	0	0	0	0	0	0	0	0	0	0	1	0	0	0	0	0	1	0
AT1G19510.TAIR10	16	16	21	63	22	11	24	9	18	81	130	26	26	41	89	39	57	106	105	117	116	108	81	115
AT1G19520.TAIR10	720	700	856	709	1122	730	749	273	679	760	1049	594	924	940	1103	801	605	538	851	975	686	529	684	829
AT1G19530.TAIR10	109	161	127	205	742	135	285	61	750	443	243	173	249	254	161	160	145	139	604	316	370	191	828	630
AT1G19540.TAIR10	77	86	120	101	174	85	199	18	157	228	266	99	99	152	162	178	117	55	316	226	179	85	204	183
AT1G19550.TAIR10	39	46	39	26	39	28	23	17	38	32	41	38	23	30	31	35	6	9	27	22	13	17	20	22
AT1G19570.TAIR10	8844	11024	11284	13094	13693	10481	13726	7511	7797	14060	16948	6479	6699	11600	12244	11243	7110	8719	26229	17174	15097	11662	14176	18330
AT1G19580.TAIR10	560	726	971	570	1182	715	752	554	587	1001	1242	499	783	896	1091	734	670	714	1217	1246	892	739	966	922
AT1G19600.TAIR10	1146	1532	2058	1467	2196	1302	1700	790	1288	1714	2112	1077	1887	1950	2542	1527	1477	1418	2542	1931	1490	1121	1314	1591
AT1G19610.TAIR10	54	6	5	2	15	13	11	13	11	32	21	7	18	90	30	17	10	19	33	24	15	14	53	27
AT1G19620.TAIR10	44	67	59	55	66	35	42	16	29	57	74	58	52	32	79	15	53	54	51	56	55	32	29	61
AT1G19630.TAIR10	65	50	91	26	51	68	50	31	36	87	129	42	24	53	123	89	42	37	69	98	61	58	67	98
AT1G19640.TAIR10	33	31	8	27	51	32	35	16	24	33	36	9	3	6	3	16	0	9	33	43	35	36	38	24
AT1G19650.TAIR10	576	645	698	437	772	576	543	293	571	928	1027	425	659	805	984	659	514	660	896	1122	767	749	631	937
AT1G19660.TAIR10	5256	6561	7150	5221	8985	5146	5145	3686	6201	9900	11681	6267	9225	9594	12342	7763	5899	9534	12347	12976	9043	9397	7840	12438
AT1G19670.TAIR10	2490	1997	2475	2816	2692	1623	2825	3095	2278	3370	6157	2564	1453	2118	1718	1125	1053	1880	5330	3773	2647	3028	2913	2676
AT1G19680.TAIR10	741	838	1020	799	1210	859	844	489	579	1105	1455	518	1014	991	1364	796	829	1033	1408	1394	952	968	793	1179
AT1G19690.TAIR10	209	304	345	250	389	301	246	211	314	432	551	220	314	483	465	339	320	353	515	521	371	321	360	443
AT1G19700.TAIR10	617	694	770	756	1035	637	588	363	526	1189	1347	523	832	884	1213	730	654	863	1265	1194	986	889	764	1237
AT1G19710.TAIR10	248	272	361	320	487	218	280	155	324	436	558	236	441	528	557	355	322	315	598	495	420	333	390	443
AT1G19715.TAIR10	2476	2560	3517	2208	4111	2548	2488	1394	1981	3231	3963	1673	2532	3113	3821	2603	2126	2942	3446	4306	2673	3071	2618	3654
AT1G19720.TAIR10	2179	1698	2777	1255	4059	1698	1555	1057	2969	3452	4326	2131	3337	4211	4127	3134	1608	3308	2081	4140	2562	2752	2399	3390
AT1G19730.TAIR10	176	208	234	157	241	187	232	89	245	399	448	188	296	409	429	230	273	338	582	556	346	351	377	493
AT1G19740.TAIR10	2328	2963	3949	2588	5680	3333	2530	2157	2644	4025	4271	2400	3004	2935	3765	2609	2193	3038	4897	5261	3450	3687	3740	4619
AT1G19750.TAIR10	14	7	22	39	20	15	22	0	14	15	15	6	24	18	18	17	12	10	16	22	21	31	13	28
AT1G19770.TAIR10	8535	5388	7629	6460	16739	4733	5145	2778	2417	6203	6530	2322	2590	4260	4696	3253	3325	4259	8871	8357	5981	5732	7381	9329
AT1G19780.TAIR10	2	4	17	0	8	10	11	12	9	12	26	7	2	21	25	8	4	9	18	13	3	0	11	8
AT1G19790.TAIR10	10	31	21	11	15	17	21	10	5	14	43	5	6	21	26	22	15	9	25	30	9	5	12	17
AT1G19800.TAIR10	488	693	842	492	1098	759	645	306	498	987	1230	352	583	842	1053	702	696	721	1115	1235	859	790	853	999
AT1G19830.TAIR10	17	18	18	13	19	27	41	10	10	20	32	9	8	23	35	25	12	12	26	32	21	16	34	28
AT1G19835.TAIR10	1711	1923	2253	1984	3668	1819	2095	873	2610	3333	3825	1876	3181	3622	4200	3257	2185	2848	3033	3812	2629	2401	2496	3228
AT1G19840.TAIR10	61	59	69	55	82	52	69	68	45	70	75	17	59	70	105	92	68	32	85	34	30	25	30	35
AT1G19850.TAIR10	530	500	760	521	846	636	793	234	479	714	946	388	598	799	949	810	486	416	565	747	497	322	572	654
AT1G19860.TAIR10	294	285	450	376	653	316	317	200	210	472	597	185	299	482	549	390	335	477	558	644	426	442	412	613
[truncated: 25,418 more rows]
