# Supplementary material for: Expression of a mammalian RNA demethylase increases flower number and floral stem branching in Arabidopsis thaliana
Source: Plant Direct. 2024 Aug 21;8(8):e70000. doi: 10.1002/pld3.70000 (PMC11636547; doi:10.1002/pld3.70000)
Supplement: Supplementary file 4 — Table S4: Gene IDs, sequence, and other parameters for upregulated, downregulated, and randomly‐selected gene lists. [file PLD3-8-e70000-s005.xlsx]

## Sheet: sup_table_4
Supplemental Table 3: Gene IDs, sequence, and other parameters for upregulated, downregulated, and randomly-selected gene lists
Category	gene	position	sense	one_kb_upstream	five_UTR	CDS_sequence	three_UTR	five_UTR_length	CDS_length	three_UTR_length	upstream_C	upstream_G	upstream_CG	five_UTR_C	five_UTR_G	five_UTR_CG	upstream_A	five_UTR_A	CDS_A	three_UTR_A	prom_RRACH	prom_RRACH_per_kb	five_UTR_RRACH	five_UTR_RRACH_per_kb	CDS_RRACH	CDS_RRACH_per_kb	three_UTR_RRACH	three_UTR_RRACH_per_kb	CDS_prop_A	CDS_prop_T	CDS_prop_C	CDS_prop_G	CDS_CG	CDS_num_RRACH	CDS_RRACH_per_kb
Downregulated	AT2G01021	chr2:5571-6570	FORWARD	CCGGTTTCTTAGCCGATTCCTTGCCCGCCGGATCCGTGGTTTCGCGTATCGGCATGCTCGGGAGCTTTTATCTCGGTCTTGTCGTGCGCGTTGCTTCCGGATATCACAAAACCCCAGCACGAAAAGTGTCAAGGAACATGCAAACGAACGGCTGGCATTCGCCTCCCCGGAGACGGAGTGTGGGCGGATGCTGTGCTGCGAACTGAAGTCTAAAACGACTCTCGGCAACGGATATCTCGGCTCTCGCATCGATGAAGAACGTAGCGAAATGCGATACTTGGTGTGAATTGCAGAATCCCGTGAACCATCGAGTCTTTGAACGCAAGTTGCGCCCCAAGCCTTCTGGCCGAGGGCACGTCTGCCTGGGTGTCACAAATCGTCGTCCCTCACCATCCTTTG…	GTACAAACAAAAATTAAGGGTGCGTCAGAAAAAAGAAAAGAAAAGACAGAATATTTTGGGAATCATGGGGAAAGTGAAGCACCGATTTGGTAAATGTAAATAAATGTTGGGTTAGTTTATGTAAATAAAGACAAAATATGGGACCGAAACAAAAAACGAATTCAGGTCTGTGTAACCTCGAAAGTGAGACCGTTGTCGCCCACAAAACACAAACCCTATCTTTTCTTCTTCTTCTTCTTCGTTCAGTCTTCACTTTCTTTTCTTTTCTCCGCCACCACACAAATACATTCTTCATTCTTTGTAACTTTCACGCTATTCTTCCTCAATATATTCATTCGACCTCCTCTCTTCATTCTTAATTTCTCAAAAATCTTATCTTTCTCCCTCATTTTTCCCGTC…	ATGCGTCCTGGTCGGATGCGGAACGGAGCAATCCGGTCCGCCGATCGATTCGGGGCGTGGACCGACGCGGATTACGGTGGCGGCCTAAGCCCGGGCTTTTGA	AACTTTAGAGACTTCCAAGTAAAGGTGGTAATATAATTGAGGGATTGCTTTCTTGTTATGTGCTTAGTGACTCAATTAGCTTGTTGTATTTTTGATTGTTATATCTTGTTTGTATCACCTGAAGTATTTCACTTTCTATACGAGCTTTTACCGCCT	596	102	157	0.257	0.302	55.9	0.221477	0.134228	35.5705	0.237	0.266779	0.156863	0.235669	12		8	0.0134003	1	0.00970874	1	0.00632911	0.156863	0.186275	0.27451	0.382353	65.6863	1	9.80392
Downregulated	ATCG00570	chrc:64062-65061	REVERSE	CCTTTCGAGGTTTTAGGTTTTTTTCTTTCGAGATTATATAGAAAATAGAGTGAAAAACCCATCACCCTTGTAGTTAGTTAAAGAAAGAAAAAAACCTTTGAATTGTGAATTGAATACAACAAAACAATGCACGCATTACAAATATTTAGTCTTTTTTTATTATTTTTATTTGTTGTTCTTTTTAATTGATCCAATCCAATCCAAAACTATTGTTCTTTTTCTTGTTTCTGCAAATTAATTCCTTAAAATGAAACAAAAAGTAAAAGGGGGGATCACATTATCATAAAAAAATCTATTCTACAATTATGCATATGCAATGAAAATGAAATTTATAAATTTTTCATTCAATTAACTTGGGACCATATGAAAATTTGCTTCATGAATTATTAGAATTAGAAA…		ATGACTATAGATAGGACCTATCCAATTTTTACAGTGCGCTGGTTGGCTGTTCATGGACTAGCTGTACCTACCGTTTCTTTTTTGGGGTCAATATCAGCAATGCAGTTCATCCAACGATAA		1	121	1	0.169	0.158	32.7	0	0	0	0.331	0	0.247934	0	11		0	0	2	0.0163934	0	0	0.25	0.333333	0.208333	0.208333	41.6667	2	16.6667
Downregulated	ATCG00550	chrc:63661-64660	REVERSE	AACTTCTTGGATTTTCATTTTATCTAATCTTTAGTTTATTTTCTAGTCCAAAACGAATAAAGGATCAAAGCCCCTATAGATTACAGTAATTTGAAAAAGTGGGACACGGTTATACATCGACAAGCAAGAAAAAAAGAAATTATGTAACACCCCATTTCTATACTAATTCAAATTGCGTTGCTGTGTCAGAAGAAGGATAGCTATACTGATTCGGTAGACTCTAAAAATACCCTTGGTACTTTATTGACGATCTCACAAAGATGCAATCTCAGTGAATTTTAATTTACTTATTCATCTTTTACAGAATCGATTCCCTACGAGAATATCTGGAGTTCAGTATGTCTGGAAGCACAGGAGAACGTTCTTTTGCTGATATTATTACCAGTATTCGATACTGGG…		ATGGCTGATACTACTGGAAGGATTCCTCTTTGGGTAATAGGTACTGTAGCTGGTATTCTTGTGATCGGTTTAATAGGTATTTTCTTTTATGGTTCATATTCAGGATTAGGTTCATCCCTGTAG		1	124	1	0.178	0.181	35.9	0	0	0	0.311	0	0.209677	0	8		0	0	0	0	0	0	0.211382	0.406504	0.138211	0.243902	38.2114	0	0
Downregulated	ATCG00700	chrc:74381-75380	REVERSE	TCTTCTAGATTACCTATCTTTATTGTCTTTTTTTATTTGGTATTTGTATGGAACGGGGACAGGGATTTCTTCTTGTTTTCTTTATTATTGATAGGAATTCTCTTGTTAAGACCCTACTTAACTAATCAATTGAAACCTCAGATTCATACGAGAACCACGATAATTTAATGAAACCTTCAAAGTCCAAAGTTCACTGAGTGAGAACCATTGGATCATCACTTATTCAATAAAAAAAAAGCTATAATGACTAAAAACATAAAATACAAAGAAGCGTTTGTCCTTTGATCCAAATAAGAGTTTAAAAGCAGAAAATTTTTTTGATTTATTAAAGTTTATAAGATAGAACGGAAAGAAGTCCGGCTACGAGGTTTGAGTATTTAAGTATGAATCATAGTTCGA…		ATGGAAACAGCAACCCTAGTCGCCATCTTTATATCTGGGTTACTTGTAAGTTTTACTGGGTATGCTCTATATACTGCCTTTGGGCAACCCTCTCAACAACTAAGAGATCCATTCGAGGAACACGGGGACTAG		1	133	1	0.182	0.158	34	0	0	0	0.336	0	0.270677	0	15		0	0	3	0.0223881	0	0	0.272727	0.280303	0.234848	0.212121	44.697	3	22.7273
Downregulated	ATCG00710	chrc:73485-74484	FORWARD	ACGGAGACGGAATTGTTAGAGCTGACGTCCCGTTTAGAAGGGCAGAATCAAAATATAGTGTCGAACAAGTAGGTGTAACTGTTGAGTTTTATGGTGGTGAACTCAATGGAGTGAGTTATAGTGATCCCGCAACTGTGAAAAAATATGCTAGACGGGCTCAATTGGGTGAGATTTTTGAATTAGATCGTGCGACTTTGAAATCTGATGGTGTTTTTCGTAGCAGCCCAAGAGGTTGGTTTACGTTTGGACATGCTTCGTTTGCTCTACTTTTCTTCTTTGGACACATTTGGCATGGTGCTAGAACCCTCTTCAGAGATGTTTTTGCTGGTATTGATCCAGATTTGGATGCTCAAGTGGAATTCGGGGCATTCCAAAAACTTGGAGATCCAACTACAAAAC…		ATGGCTACACAAACTGTTGAAGATAGTTCTAGATCTGGTCCAAGAAGCACTACTGTAGGGAAGTTATTGAAACCATTGAATTCCGAATATGGTAAAGTAGCTCCCGGATGGGGAACGACCCCTTTGATGGGTGTTGCAATGGCTCTATTTGCGGTATTCCTATCTATTATTTTGGAGATTTATAATTCTTCTGTTCTACTGGATGGAATTTCAGTGAATTAG		1	223	1	0.169	0.202	37.1	0	0	0	0.295	0	0.269058	0	13		0	0	2	0.00892857	0	0	0.27027	0.333333	0.162162	0.234234	39.6396	2	9.00901
Downregulated	AT3G13857	chr3:4560107-4561106	FORWARD	TAACGCGCATAAGCTCTTTGGAGTCAGCAACATCACCAAGATCATTAAATCCCTTACCCCTCCAGAGAAAGACGCAGCTATGCATACAATCATGTTTCAGTCCGATGCTCGTGCCAATGATCCCGTTGATGGATGCTATGGCATCATAAAAAAGCTTCAATACCAGATCGAATACACAAGAAACGAATTGGAGATTGTTCTTCAGCAATTGGCTATGTTCCGTGACCGTGCTCATCAACATCATCATCAAGAACCGCATATCCAGATGCAAGAACAAGAGGATCTCTCGAGTTTTTCGAGTTCTTGTGATCTAAACAACAACAATTCGATTCCTTACAATTACCCTCTGAATCACATTCAAGAACCAAATCAACAACAATATTGTTCTTCCGGTAATAA…	GTTGCCATTGTTTTCCTATAATGGCCAACAAAATTTATTTCAAAACAAAATGAACTACTCTTTATTCTTCTTTGGGTATGTTGAAATAATCGAATAGAAAATGACAAAATGTAATCTTTCCCATTTAGTCGAACAATATTGTAGATTTGTAGTAACAGTCAGAGCATGATCCTCAAATTGCATCGACGACCTCACAAAAATGTTCGGTTCAAATTAATTTGAGATAATTTCCGGTCCGCTAACCGGAAAAACCAGAAGACGCCACGTGTCGATTACACCTCACCCAAAACGGCGATACACACACACTCCATATAAGCTTTCCTCCAACCTTTACGACTTCAACAACGTGTTTGTGACTTTGTGATTGGATTCTCCACTCACTGCTCCAGATTTGAATAA…	CCTTAGGGGACATCCGATAAAATTGGAACGATACAGAGAAGATTAGCATGGCCCCTGCGCAAGGATGACACGCATAAATCGAGAAATGGTCCAAATTTTTTTTGCAAAATTTTCCAGATCGATTTCTTCTTCCTCTGTTCTTCGGCGTTCAATTTCTGGGGTTTTCTCTTCGTTTTCTGTAACTGAAACCTAAAATTTGACCTAAAAAAAATCTCAAATAATATGATTCAGTGGTTTTG	ACGCTGGATCTTTGGTAATAAATGCGCAAAGTGTTAAGTATAGCCGACACGGCGCGCTCTGTTCTTTTTGCGTATTACATGTAACGTCCTGTTACATCTCGTTAGATATACATAGGATTTGCTATCTCGTTGTTCTTATCGTAGTTTGCTTATGTCTCTCTCTCTTTTCTGATAAATAAATATGTTTTGGATATTTTTTTAAGTTCTATATTGGAATTATCTTGATCCGAAGATTACACAAAAACTCAAG	430	239	251	0.205	0.178	38.3	0.223256	0.151163	37.4419	0.309	0.337209	0.292887	0.25498	12		6	0.0139211	2	0.00833333	1	0.00396825	0.292887	0.330544	0.192469	0.1841	37.6569	2	8.3682
Downregulated	ATCG00140	chrc:13508-14507	REVERSE	GATTGGAGAAGAATATGGTCCATGGGTTCCCTTTATTGGAACCCTGTTTTTATTTATTTTTGTTTCTAACTGGTCAGGAGCCCTTTTACCGTGGAAAATTATCCAGTTACCTCAAGGGGAGTTAGCAGCACCAACGAATGATATAAATACGACGGTTGCTTTAGCTTTACTCACATCAGTAGCCTATTTTTATGCGGGGCTTAGCAAAAAAGGATTAGGGTATTTCAGTAAATACATTCAACCAACCCCAATTCTTTTACCCATTAACATCTTAGAAGATTTTACAAAACCCCTATCACTTAGTTTTCGACTTTTCGGAAATATATTAGCCGATGAATTAGTCGTTGTTGTTCTTGTTTCTTTAGTACCTTTAGTGGTTCCTATACCTGTTATGTTCCT…		ATGAATCCACTGGTTTCTGCTGCTTCGGTTATTGCTGCTGGGTTGGCTGTTGGGCTTGCTTCTATTGGACCTGGAGTCGGTCAAGGTACAGCTGCGGGTCAAGCTGTCGAAGGTATCGCGAGACAACCTGAGGCAGAAGGAAAAATACGAGGTACTTTATTGCTTAGTTTGGCTTTTATGGAAGCTTTAACAATTTATGGCCTGGTTGTAGCATTAGCGCTTTTATTTGCGAATCCTTTTGTTTAA		1	247	1	0.143	0.171	31.4	0	0	0	0.297	0	0.206478	0	5		0	0	2	0.00806452	0	0	0.207317	0.341463	0.174797	0.276423	45.122	2	8.13008
Downregulated	ATCG01060	chrc:117564-118563	REVERSE	TCTCGATACGTCATGGTACGGGGTTATTTGGACTACAAAATTAAACCAGATTCTAGAGCAAGATTTAATAAGTAATAGTCAACAAATAGGAATTCATTTATCAACAGATTTTTTTCTGCCATTTGAACTCATTTCAATAATTCTTTTAGTTGCTTTGATAGGTGCAATTTCTGTGGCTCGTCAATAAAAAATGTTCTAAATTATTAAAGACCAAAGAAAACTTTGTGTATGTTATGATTTTTTCCGTTCATTCAATTAAATTTGATTGAATACTATTTCATATTTTAAGGATCAATTTTTATATTTGATATATATTTGTATTTGATATATATTTGAAAATTTTTTTTACCTAAATATTTTTTTTATTCGTACTTTTTTGTTATATTCTAGTTGATGGAA…		ATGTCACATTCAGTAAAAATTTATGATACTTGTATAGGATGTACTCAATGTGTCCGAGCATGCCCTACAGACGTATTAGAAATGATACCTTGGGATGGATGTAAAGCTAAGCAAATAGCTTCTGCTCCAAGAACCGAGGACTGTGTTGGTTGTAAGAGATGTGAATCCGCCTGTCCAACGGATTTTTTGAGCGTTCGAGTTTATTTATGGCATGAAACAACTCGAAGTATGGGTCTAGCTTATTGA		1	247	1	0.129	0.142	27.1	0	0	0	0.335	0	0.291498	0	9		0	0	3	0.0120968	0	0	0.292683	0.304878	0.166667	0.235772	40.2439	3	12.1951
Downregulated	ATCG00580	chrc:64323-65322	REVERSE	TTTTTTTTTATTGACCTTAGAACCTAGAATACGCCTCTTTCTACTTTATTAAAATTGAATTTACTAAAATTTAAACTCATTAGATTAAATTAAATAGTAGAGCAGTTTTCTTCATTTAATCTATCGAATGAGACTAAAAAGAAAAGAGGTATCCTACACGGAGAACGAGATTAGTAAAAAAAAAGATTTATTTATTTTAACTAGATTTTAAACGATAACTAGATTTTTAAAACTTGTAATTAGCAATTTCTATTATCGTTTCCTTTCGAGGTTTTAGGTTTTTTTCTTTCGAGATTATATAGAAAATAGAGTGAAAAACCCATCACCCTTGTAGTTAGTTAAAGAAAGAAAAAAACCTTTGAATTGTGAATTGAATACAACAAAACAATGCACGCATTA…		ATGTCTGGAAGCACAGGAGAACGTTCTTTTGCTGATATTATTACCAGTATTCGATACTGGGTCATTCATAGCATTACTATACCTTCCCTATTCATTGCGGGCTGGTTATTCGTCAGCACCGGTTTAGCTTACGATGTGTTCGGGAGCCCTCGTCCAAACGAGTATTTTACAGAGAGCCGACAAGGCATTCCATTAATAACAGGCCGTTTTGATCCTTTGGAACAACTCGATGAATTTAGTAGATCTTTTTAG		1	253	1	0.144	0.131	27.5	0	0	0	0.365	0	0.249012	0	13		0	0	1	0.00393701	0	0	0.25	0.325397	0.210317	0.214286	42.4603	1	3.96825
Downregulated	ATCG00905	chrc:98794-99793	REVERSE	AAAGAAAAGAACTGTCTTTTCTGTATACTTATGTATACTTTCCCCGGTTCCGTTGCTACTGCGGGCTTTACGCAATTGATCGGATCATCTAGATATCCCTTCAACACAACATAGGTCGTCGAAAGGATCTCGGAGACCCGCCAAAGCACGAAAGCCAGAATCTTTCAGAAAATGAATTCCTATTCGAAGAGTGCATAACCGCATGGATAAGCTCACACTAACCCGTCAATTTGGGATCCAATTCGGGATTTTCCTTGAGGGATATTGGTAAGGAATTGGAATGTAATAATATCGATTCATAATGGATTCATATCGATACAGAAGAAAAGGTTCTCTATCGATTCAACAAGTGCTGTACTTATGGGAAAGCGATAGAGAAAGAGAAAAAAAAAAACGAAG…		ACTATCACCCCCAAAAAACCAAACTCTGCTTTACGTAAAGTTGCCAGAGTACGATTAACCTCGGGATTTGAAATCACTGCTTATATACCTGGTATTGGCCATAATTTACAAGAACATTCTGTAGTCTTAGTAAGAGGGGGAAGGGTTAAGGATTTACCCGGTGTGAGATATCACATTGTTCGAGGAACCCTAGATGCTGTCGGAGTAAAGGATCGTCAACAAGGGCGTTCTAAATATGGGGTCAAAAAGCCAAAATAA		1	259	1	0.155	0.216	37.1	0	0	0	0.361	0	0.328185	0	10		0	0	4	0.0153846	0	0	0.329457	0.255814	0.189922	0.224806	41.4729	4	15.5039
Downregulated	ATCG00330	chrc:37241-38240	REVERSE	GTACTCCCGAAAAACAAATCTTGATCGAACCTATATTTGCCCAATGGATACAATCTGCTCATGGGAAAACTTCATATGGATTTGATGTACTTTTATCTTCGACAAGTGGCCCAGCATTTAATGCGGGTCGCAGCATATGGTTGCCTGGCTGGTTAAATGCTATTAATGAGAATAGTAATTCATTATTCTTAACAATAGGTCCTGGAGATTTCTTGGTTCATCATGCTATTGCTTTAGGTTTACATACAACTACATTGATCTTAGTAAAAGGTGCTTTAGATGCACGTGGTTCCAAGTTAATGCCAGATAAAAAGGATTTCGGGTATAGTTTTCCTTGCGATGGTCCGGGACGAGGTGGTACTTGTGATATTTCGGCTTGGGACGCATTTTATTTGGCAG…		ATGGCAAAGAAAAGTTTGATTTATAGGGAGAAGAAGAGGCAAAAATTGGAAAAAAAATATCATTTGATTCGTCGATCCTCAAAAAAGGAAATAAGTAAGATTCCGTCGCTAAGTGAGAAATGGAAAATTCATGGAAAATTACAATCCCCACCGCGTAATAGTGCACCTACACGTCTTCATCGACGTTGCTTTTCGACCGGAAGACCGAGAGCTAACTATCGAGACTTTGGACTATCTGGACACATCCTTCGGGAAATGGTTCAGGCATGTTTGTTGCCAGGGGCAACAAGATCAAGCTGGTAA		1	304	1	0.163	0.207	37	0	0	0	0.269	0	0.348684	0	8		0	0	4	0.0131148	0	0	0.349835	0.237624	0.181518	0.231023	41.2541	4	13.2013
Downregulated	AT2G07751	chr2:3269008-3270007	FORWARD	CAGAAGGAAGCGCTATAATGACCACTACGCGCGTTTCATTCTCTTCGATCTTAGTCGTAAGCTTCCTATTTTGCTTTCATTTTCATTCCTTTCGTTTGAAAGGGCCGCAGAAAAAGATTATCTATCTCTTTTTGGTCTTTTCCATGGGGTTCGTGGGATCTTTGATCCGGATCGAAGTCATCCACCTAGTGGGGGGTCTGGCTTTGCCCGTGTTGGGACCTTTGGTCTTGAATGCAATAGGGGGGCAAGCACTTCCTTCTACCGGCCCTTCCGGGTCGGGCAGTTCTTCCATGTGGGAGGAAGATTCCTTTGAACTGGGAGTTCTCGAGGAATCCGACTCCCCCCCGGCAGGGGGGTCCCGAACGGAAGAGGGGGAACCCTCGGTAAATCAGGGCAGTC…	CTGAACTATATACCAAATGCCTCAATTTAGACCCGACCCGGCCCAATCTTACCCAGTAAGAGTCGTCGATACGTTCTCTGAAGCGCAAGTCATTTCTGGATTCTCATTTAATTGGCCGTTCGGGGCCAAATAACTCTTTAATTTTCTGCAGTCTCATTTGTTATTCGACCAAAAATAATTTATATCCCTTTCCTCAAGAAATCTTCAGAACCGACTTATTAGAGCTTCGAGTCTCCTCAAATCTTCTTCTACGATTTTTTCTTCTAGGTTTAGAGCTTTTGATTCTCCGATCAATTTCGCGATTTGTTGAACTAGGATCTGAAATTAGA	ATGTCAGAATTTGCACCAATTTCTATCTATTTAGTGATTAGTCTGCTAGTTTCTTTGATCCTACTCGGTGTTCCTTTTCCATTTGCTTCCAATAGTTCTACCTACCCAGAAAAATTGTCGGCCTACGAATGTGGTTTCGATCCTTCCGGTGATGCCAGAAGTCGTTTCGATATACGATTTTATCTTGTTTCAATTTTATTTTTAATCCCTGATCTGGAAGTAACCTTTTTCTTTCCTTGGGCAGTACCTCCCAACAAGATTGATCTGTTTGGATTTTGGTCCATGATGGCCTTTTTATTTATTTTGACGATTGGATTTCTATATGAATGGAAAAGGGGTGCTTCGGATCGGGAGTAA	TCGTGGGCTCGGGTTCACATAGAGAGAAATCATAACCTGGGGCACAGGTTACCATAGATCATCCAATGTCCTAGATTCGTCTGATCGATGGTGGACTATGCCCTCTTTCTTCTCTTTTTTTTTGCAGGATTATTACAGAACATAAATAAATGGCAGAATCATCAGCAAAAATGAAAAAAAACGAGTGGTGCATATGTAGAAGATGTTTCTTCGCGGTATTTTTGACTGCACCCATTGTTTTCTTCAGTATTTAGGTTTTGTAACGTTGTCCTGTGTTAAGATTTGCACAGACATACCCAACTTCTGTATCTTTTTTTTTTACATTGTTTGTACTTAGGAACAAGTATAAAAATGGGAAGAAATTGTTGTCCATGGATGTAATCAAAACATTTGTAGGGA…	329	357	504	0.252	0.287	53.9	0.234043	0.155015	38.9058	0.222	0.261398	0.218487	0.287698	10		4	0.0121212	0	0	5	0.00990099	0.218487	0.397759	0.190476	0.193277	38.3754	0	0
Downregulated	AT2G07676	chr2:3271619-3272618	FORWARD	ACGATGACGATCTTAGTCCGAATAACTGCTTCAGGGTGGGAATGAATAGAAGGCCGGTGCTAAACGCCCAATGCTATTTATACGAAAAGACTGATCGAACCAATGAAGTAAGGCTTTTTAACACTACTTTCAAAGGTAGAGGCAAAAAGCCCACTTTTTAGCGACATGATAGCATGAACTCTTCCCCCGATGTAAACATTTCCTGCCTAACAGATTTGTAGACGTCCAGGAAGCTTAAGATCTTAACAAGAAAGATATAAGGCGATGGCGTCGCCAATTGCATGAAAGAAAGGCCTTTTAGGGGAGTTGGCTCGTGTGTGGAGTGAATTCCTCTGTCCTGTGTGCGGAAGGCATATGAAGTAGTCCAGTAAGGATTCAAGTCAGGTTGTATTTGGATTT…	GGAAGAAGAAGCAAAGAAAAAACAGCAAAGAGAAGTAGAGAACAAACTGAAA	ATGGTAGCTTCTGATTCACGGCCAATGAGACTCCGCTTGCGAGCTGAACTCTTTTTGGCATCATTCGCAGTGAGAGAAGAGAGCATACGCAGTGAAGAAGGGAGTGGAGCTTATATTTCAAAGTATATTAAAGGTATTCTAAAATCAAGATTATCCCGACGTGAGCAGTCACGCTGGAATATAATAGATGATACAACTTATATGGCTTTCTTTGAAGAATTTGCGTCTCTTAATCCAGTTTTTCATACTTTCTTATTTTACGGGAGGAGAGACGGAGAAGATCTTTCTTTTCACATTGTTGGGTTTTTTCGTCTATCGATACGGGGTTACATATTCTTTTTATGGGAAAGCTTTTAG	AGTCGCAAATAAGAAAAAATATATAGGTACATAAAATAATTGGATATAGGTCATAAATTGGTATATGTGTTTGTAAATATTTACTCTTGAGGTATCTCAAATATTGTTTTCGTATAATTGTCATTTGCATACGCACACCTATAGCTTTATCTGAAATAAATAGCTAACCATTTTGTATGTGTTTGGCAAAAATCTATTGTTGTTCAGCACTAGAAAGTCAATTAGCTTTGTAAGGACCAAATCTTCTTTATAACACTTGCTTTAATTTTTTGAATATCAAT	52	357	282	0.213	0.205	41.8	0.0961538	0.25	34.6154	0.295	0.615385	0.271709	0.343972	8		2	0.0377358	2	0.00558659	1	0.00353357	0.271709	0.338936	0.162465	0.226891	38.9356	2	5.60224
Downregulated	ATMG00990	chrm:287044-288043	FORWARD	AGAAGGAAGCGCTATAATGACCACTACGCGCGTTTCATTCTCTTCGATCTTAGTCGTAAGCTTCCTATTTTGCTTTCATTTTCATTCCTTTCGTTTGAAAGGGCCGCAGAAAAAGATTATCTATCTCTTTTTGGTCTTTTCCATGGGGTTCGTGGGATCTTTGATCCGGATCGAAGTCATCCACCTAGTGGGGGGTCTGGCTTTGCCCGTGTTGGGACCTTTGGTCTTGAATGCAATAGGGGGGCAAGCACTTCCTTCTACCGGCCCTTCCGGGTCGGGCAGTTCTTCCATGTGGGAGGAAGATTCCTTTGAACTGGGAGTTCTCGAGGAATCCGACTCCCCCCCGGCAGGGGGGTCCCGAACGGAAGAGGGGGAACCCTCGGTAAATCAGGGCAGTCC…		TGTCAGAATTTGCACCAATTTCTATCTATTTAGTGATTAGTCTGCTAGTTTCTTTGATCCTACTCGGTGTTCCTTTTCCATTTGCTTCCAATAGTTCTACCTACCCAGAAAAATTGTCGGCCTACGAATGTGGTTTCGATCCTTCCGGTGATGCCAGAAGTCGTTTCGATATACGATTTTATCTTGTTTCAATTTTATTTTTAATCCCTGATCTGGAAGTAACCTTTTTCTTTCCTTGGGCAGTACCTCCCAACAAGATTGATCTGTTTGGATTTTGGTCCATGATGGCCTTTTTATTTATTTTGACGATTGGATTTCTATATGAATGGAAAAGGGGTGCTTCGGATCGGGAGTAAA		1	358	1	0.251	0.288	53.9	0	0	0	0.222	0	0.217877	0	9		0	0	0	0	0	0	0.218487	0.397759	0.190476	0.193277	38.3754	0	0
Downregulated	AT2G07675	chr2:3269410-3270409	FORWARD	TCCCGTCCCAAACAGAAGAGGGGGAACCCTCGGTAAATCAAGTGCCCCAGGAAGCTGGGCCTGCGCTTCCAGCTAATCCAGTCCCTCCCGGGGGGGAGGAAGCTGGGCCAGTAGTCCCCTATCCATACAGGAGGGATGAAATGATTGGGGGGGATAGCGTAGAGGCGATAGAACGCCGCCTTCTGGCGAAATACCCCGAAGGCTCTCCCTCTGCGGAGATCATAGAGATGGCCCGAATAGAGGCCGAAGATCTATTCGAGATCAAAGCCCAAATCATCCAACGGATGGCTCTATATGACCCAACCGGCGATTGGATGGCGCGTGGGGCTCGGGCCCTCGATAATCCGAGGACCACTAGTGGGGAAGAGTCCTTGGAGCGTCTTTATGATATATGGAAGG…	GGTGCTTTTTCTATTATCGTGTAGTTAATGCAATATCCAAGTAGGAAGTTTTTCCTAGCAAGTATAAATCTTTAGAAAAAAGCACAATCGTTGCATCGATTTCCGTGAAACTCTCTCTTTTGCGGAAGAGTTTCGTTTCTTAGATCTAGTCCGCTGTTTTTTCTTTGTTCTTCAATCGTTGGTCAAATCTACTCA	ATGCCCACGTTTAATCAATTGATTCGTCATGGTAGAGAAGAAAAACGGCGCACGGACCGTACTCGAGCTTTGGATAAATGTCCCCAGAAAACAGGAGTATGCCCGCGTGTTTCAACGAGAACACCGAAAAAACCTAATTCCGCTCCACGTAAGATAGCCAAAGTACGGTTGAGCAATCGACATGATATATTTGCTCACATCCCGGGCGAAGGTCATAATTCGCAGGAACATTCTACGGTGTTAATAAGAGGAGGTAGAGTGAAAGATTCGCCAGGTGTAAAATCCCATTGTATTCGAGGAGTAAAGGATTTGATGGGAATTCCGGGTCGAAGAAGAGGCAGATCAAAATATGGTGCAGAAAAACCCAAATCGATATGA	GTTTGGTTCCCAAAATGAATAAGTCTACTTTCTCTTATTTATATGTAAAAATTTATAATTGGGGTTGCTTTATACCCAATCAAATTCATAGCTACTGCTTTCTCTTGTTCTTATGTAAAAAAAAAAAAAATATATAATTGGGTTGTTTGTTATCCAATCAGATTCATAGCTTCCACTTTCTCTTATTTATATGTAAAAAAGAAGTTATATTCAATCA	195	378	218	0.222	0.261	48.3	0.184615	0.174359	35.8974	0.247	0.246154	0.338624	0.334862	7		1	0.00510204	6	0.0158311	0	0	0.338624	0.216931	0.195767	0.248677	44.4444	6	15.873
Downregulated	ATMG00980	chrm:287446-288445	FORWARD	CCCGTCCCAAACGGAAGAGGGGGAACCCTCGGTAAATCAAGTGCCCCAGGAAGCTGGGCCTGCGCTTCCAGCTAATCCAGTCCCTCCCGGGGGGGAGGAAGCTGGGCCAGTAGTCCCCTATCCATACAGGAGGGATGAAATGATTGGGGGGGATAGCGTAGAGGCGATAGAACGCCGCCTTCTGGCGAAATACCCCGAAGGCTCTCCCTCTGCGGAGATCATAGAGATGGCCCGAATAGAGGCCGAAGATCTATTCGAGATCAAAGCCCAAATCATCCAACGGATGGCTCTATATGACCCAACCGGCGATTGGATGGCGCGTGGGGCTCGGGCCCTCGATAATCCGAGGACCACTAGTGGGGAAGAGTCCTTGGAGCGTCTTTATGATATATGGAAGGA…		TGCCCACGTTTAATCAATTGATTCGTCATGGTAGAGAAGAAAAACGGCGCACGGACCGTACTCGAGCTTTGGATAAATGTCCCCAGAAAACAGGAGTATGCCCGCGTGTTTCAACGAGAACACCGAAAAAACCTAATTCCGCTCCACGTAAGATAGCCAAAGTACGGTTGAGCAATCGACATGATATATTTGCTCACATCCCGGGCGAAGGTCATAATTCGCAGGAACATTCTACGGTGTTAATAAGAGGAGGTAGAGTGAAAGATTCGCCAGGTGTAAAATCCCATTGTATTCGAGGAGTAAAGGATTTGATGGGAATTCCGGGTCGAAGAAGAGGCAGATCAAAATATGGTGCAGAAAAACCCAAATCGATATGAA		1	379	1	0.222	0.262	48.4	0	0	0	0.247	0	0.337731	0	6		0	0	6	0.0157895	0	0	0.338624	0.216931	0.195767	0.248677	44.4444	6	15.873
Downregulated	ATCG00360	chrc:43752-44751	REVERSE	CCCTTTTTGACCGGAAAATTTGGAAGTAGATAGAAGGTTTTTTTTAATGAGTCCGCTTTTATGTTAGTTCGTACTATACAATTCCTTTGTTTGTGAGAAAATTTTCTCACAAAAGAAAAGGTAAAGGAAATAAAAAGAGTTAGAGAATGGATTACTACCTATGCCAAGATCGCGTATAAATGGAAATTTTATTGATAAAACCTTTACAATTGTAGCCGATATCTTATTACGAGTCATTCCGACAACTTCCGGAGAAAAAGAGGCATTTACTTATTACAGAGATGGTGCGATTTGATTATCATTATTTTTTTTCTCGCCGATTTTGATTGGAATAGAAAGAAAAACGAGTATTGAAAAAAAATCTACGCTTTTGAAGGTGAAGTTTATAATATAAAAAAA…		ATGTCGGCTCAATCTGAAGGAAATTATGCGGAAGCATTACAGAATTATTATGAAGCTATGCGACTAGAAATTGACCCCTATGATCGAAGTTATATACTCTATAATATAGGCCTTATCCATACAAGTAATGGGGAACATACCAAAGCTTTAGAATATTATTTTCGGGCATTAGAACGAAACCCCTTTTTACCACAAGCTTTTAATAATATGGCTGTGATCTGTCATTACCGTGGAGAACAGGCCATTCAACAAGGAGATTCTGAAATGGCGGAGGCTTGGTTCGCTCAAGCCGCTGAGTATTGGAAACAGGCTATAACGCTTACTCCTGGTAATTATATTGAAGCACAGAATTGGTTGACGATCACGAGGCGCTTCGAATAA		1	382	1	0.159	0.187	34.6	0	0	0	0.336	0	0.319372	0	11		0	0	4	0.0104439	0	0	0.32021	0.278215	0.186352	0.215223	40.1575	4	10.4987
Downregulated	ATCG00750	chrc:79377-80376	REVERSE	GAAAGTATTGTTAAAATCCTTTTACGAGAGGGTTTTATCGAAAACGTAAGGAAACATCGCGAAAACAACCAATATTTTTTGATTTTAACCCTAAGACATAGACGAAATAAGAAAGAATCCTACAAAACGATTTTAAATTTAAAGAGAATAAGTCGACCGGGTCTACGAATCTATTCTAACTCTCAACGAATTCCACGAATTTTAGGCGGAATAGGAATTGTAATCCTTTCGACTTCTCAAGGTATAATGACAGACCGAGAAGCTCGACTAAAAAGAATCGGCGGAGAAATTTTGTGTTATATATGGTAATCCTTCTAATATAAAAATTAGATATCTGTAACTTACAATTTGTGAAAAAAGGGGGTTGTGTAATACCACCCCTGTTCAAAAAAGTTTCGG…		ATGGCAAAACCTATATTAAGAATTGGTTCGCGTAAAAATACACGTAGTGGTTCACGTAAAAATGTACGTAGAATACCAAAGGGAGTTATTCATGTTCAAGCAAGTTTCAACAATACCATTGTAACCGTTACAGATGTACGGGGTCGGGTGATTTCTTGGTCCTCCGCAGGTACTTGTGGATTCCGGGGTACAAGAAGAGGAACACCCTTTGCTGCCCAAACCGCAGCAGGAAATGCTATTCGAGCAGTAGTGGATCAAGGTATGCAACGAGCTGAAGTAAGGATAAAAGGCCCTGGACTCGGAAGAGATGCGGCATTACGAGCTATTCGTAGAAGCGGTATACTTTTAAGTTTCGTACGAGATGTAACCCCTATGCCACATAATGGTTGTAGACCCCCT…		1	418	1	0.146	0.171	31.7	0	0	0	0.379	0	0.313397	0	10		0	0	5	0.0119332	0	0	0.314149	0.244604	0.191847	0.2494	44.1247	5	11.9904
Downregulated	AT2G07768	chr2:3272584-3273583	FORWARD	TTAATCTTCCCAATTGACTAAGTGCAAGTTAGAACATGGTAGCTTCTGATTCACGGCCAATGAGACTCCGCTTGCGAGCTGAACTCTTTTTGGCATCATTCGCAGTGAGAGAAGAGAGCATACGCAGTGAAGAAGGGAGTGGAGCTTATATTTCAAAGTATATTAAAGGTATTCTAAAATCAAGATTATCCCGACGTGAGCAGTCACGCTGGAATATAATAGATGATACAACTTATATGGCTTTCTTTGAAGAATTTGCGTCTCTTAATCCAGTTTTTCATACTTTCTTATTTTACGGGAGGAGAGACGGAGAAGATCTTTCTTTTCACATTGTTGGGTTTTTTCGTCTATCGATACGGGGTTACATATTCTTTTTATGGGAAAGCTTTTAGCTACCGA…	TCTCTTCGATCCATTTCGTCAAGCAATCTACCGAACCGACTCAGAGCTTTTGAGTCTTCTAAATCTCTATCGAATTTTTCTAGGGTTAGGGCTCCTGATCGATTTCGCGAGCTCTGCGATTATTTTAAGTATTAGGATCCGAAATTAGAA	ATGGAAAGAAAGAGACCACTACTTCGCCTCTTTGTTGGACCGCCGGCGCGAACACAGTGGTCGGGGTGGCTGGTGGTTTCGGGATCCCGTAGAAATGCTTCTTTTATGCCTCGGGTATTAGCCACAGCTCGTATTCATTCTGTAATTTTACCCCTTCTTCATTCTTGGACCTCGTTTCTTAATATTGTGACTTTTCCATGCTGTGTCTCAGGAACCTTTTCAATACGGTCCGGATTGCTAGCTCCCGTTCATAGTTTTGCTACAGATGATACACGAGGAATCTTTTTATGGTGGTTCTTCCTTCTAATGACCGGCATATCTATGATTCTTTTCTACCAGATGAAGCAGCAGGCATCGGTCCGTAGAACGTATAAAAAAGAGATGGTTGTGGCGCGAAGT…	AATAATAATGTTAAAAATTAAAATCCTCTGTTTATGATAATGTCTAACTAAATTCTACTAAATTTTTTTCACTTTTAGTGACGATGTAAATGTTAAATGTAAATTATGCGGCGGTGCAATTATTAAAACTGTAATCATTAAATGCGTAGGCTAATTAAAATATTGTATTTGTGCGATTTAGATTCTAATGCATAGATTGCATATATTCATAATCGTCAACACCA	150	465	225	0.196	0.225	42.1	0.22	0.186667	40.6667	0.283	0.246667	0.215054	0.364444	7		1	0.00662252	5	0.0107296	1	0.00442478	0.215054	0.313978	0.236559	0.234409	47.0968	5	10.7527
Downregulated	ATCG00420	chrc:49154-50153	REVERSE	GTTTTTGATGTTGAAACTGTTTTTCTGTATCCGTGGGCAATGAGTTTCGATGTACTGGGGGTATCTGCTTTTATAGAAGCTTTCATTTTCGTGCTTATCCTAATTCTTGGTTTAGTTTATGCATGGCGAAAAGGAGCATTGGAATGGTCTTAGTTCGTTTACCGAATACTTGATACAATAATAAAAAAAAAAAAAGTAAAAAAAACCATTGAAACAATTATGAATTCCATTAAGTTTCCCATACTTGATCGAACAACAAAAAATTCCGTTATTTCAACTACGTTAAATGATCTTTCAAATTGGTCAAGACTTTCCAGCCTATGGCCGCTTCTTTATGGTACCAGTTGTTGTTTCATTGAATTTGCCTCATTAATAGGCTCCCGATTTGACTTTGATCGT…		ATGCAGGGCACTTTGTCCGTTTGGCTAGCCAAACGCGGGCTGGTTCATAGATCGTTGGGCTTCGATTATCAAGGAATAGAGACTTTACAAATAAAGCCCGAAGATTGGCATTCTATTGCTGTAATTTTATATGTATATGGTTACAATTATTTACGTTCGCAATGTGCCTATGATGTGGCACCAGGTGGCCTCTTAGCCAGCGTGTATCATCTTACGAGAATAGAATATGGTGTTAATCAAGCGGAAGAAGTCTGCATAAAAGTATTTACTCACAGGAGTAATCCTAGAATTCCATCCGTTTTCTGGGTTTGGAAAAGTACGGATTTTCAAGAACGGGAATCTTATGATATGTTAGGAATCACTTATGATAGCCATCCACGACTGAAACGGATCCTAATG…		1	478	1	0.166	0.193	35.9	0	0	0	0.32	0	0.286611	0	13		0	0	1	0.00208768	0	0	0.287212	0.30608	0.176101	0.230608	40.6709	1	2.09644
Downregulated	ATCG00730	chrc:75481-76480	FORWARD	TCATATCTTTAAATAATAAAAAATAATATTGAATGAGAGACAAGTTTAAAACTTTATATTCCATATCTGTTTCAATCAGTATTTGGGTCTTTTTTTGTTTGAGCTGTACGAGATGAAATTCTCATATACAGTTCTTGGAGGGGGAGTAACCTTGGTTTACCTATCTCAATAAAGTTTATGATTGGTTCGAAGAACGTCTTGAGATTCAGGCGATTGCAGATGATATAACTAGTAAATATGTTCCTCCGCATGTCAACATATTTTATTGTCTAGGCGGAATTACCCTTACTTGTTTTTTAGTACAAGTAGCTACGGGATTTGCTATGACTTTTTATTACCGTCCAACCGTTACTGAAGCTTTTGCTTCTGTTCAATATATAATGACTGAAGCTAACTTTG…		ATGGGAGTAACAAAAAAACCAGATTTGAATGATCCTGTATTACGAGCTAAATTAGCTAAAGGTATGGGTCACAATTATTACGGGGAACCCGCATGGCCCAACGACCTTTTATATATTTTTCCAGTAGTTATTCTTGGTACCATTGCCTGTAACGTAGGCTTAGCGGTTTTAGAACCATCAATGATTGGTGAACCTGCGGATCCTTTTGCAACTCCTTTGGAAATATTACCTGAATGGTATTTCTTTCCTGTATTTCAAATACTTCGTACAGTGCCTAACAAATTATTGGGTGTTCTTTTAATGGTTTCAGTACCAGCGGGATTATTAACCGTACCCTTTTTGGAAAATGTTAATAAGTTTCAAAATCCATTTCGTCGTCCAGTAGCGACAACCGTCTTT…		1	484	1	0.155	0.191	34.6	0	0	0	0.28	0	0.268595	0	5		0	0	4	0.00824742	0	0	0.269151	0.339545	0.192547	0.198758	39.1304	4	8.28157
Downregulated	AT2G48121	chr2:19680637-19681636	FORWARD	GAGAAGGACGCCATCAGAAGTCTTGATCTTTTGTATAGAAGAGTCGAGGTAATTGTTTCTCTTCATTCTTTTCTATGCTATAAGATCTTGAGCTGCTGATGCTTTATATCACCATCTTCAAACTTACTCATTTGTCAAGGAAGATTATCAACTCGTATTAGTCAGCTTTAGGTGAAAGTGAATCCTTATATCGGGTGTTTCTCTATCCAGACAGAGATCTTAAAACGGCAAGCAAGTCCTGCAATGAAACTGCTGAATGATCTTCTAAATATGCATGATGGCTTTGAAGACGATGCTTGGCTCAAGGACTGCAGAAAACGAATGGCTGAGACCTTCCCCCGAGAAGACCCCTTCAGCATTCTAATGCCACCGGGATTCGACATTGATATGGTGCGTCCC…	TTTTAATTCGCTACCTTGTCCGAAAACCTCAACACAAAAAGGATTTCAAAAGGTTAAAAAGAAAAAGAAATCTCCGCCGGTTTCTTCTCTCGCCGGCGTTTTGACAGTCGTCGTCACTGTTACCGTCTCAAAAGCTTACTATTTCAGTTATAAAAAAAACAATCAAAGAGCTAAGAGATCTTCTTCTTTCATCCTCGTCTTTCTTCTTCGATTTTCTTATTATTATTTTAATAATTTCCTAGAGATCTCCACAATAAAAAAATTGGGGGTTATCGTTGCCATCATAACGTGTATTAGTAAAGCAGTAGTAGTGCTGATGTATTTGCTCACGACTAAGTCCCATTCCTCGTCTCTTCTTTTTCTTCTCCTTAATTAGTTTGGGCAACACGATCACAGTTG…	CAATACTATGAGATTTTAAGTGACAGCTCTGCTTCTTGCATCCTTCAAAGCATAAGTTTGAACACCCGCGGTTTTGTTTTGAGCGGCTGGAATATGTAGGACAGAAGATACAGGACATAGCAATGGCTGAACGTTTTGGACGCACCAGGGAAGTGGTTGCAAGAGAAGCATAGATGTCTATTAATGAACAAATTCTGCGGCCGGTATCTTAGAGAAAAACGTCTTCACAACTTTATAATATACTCAGAGGAGGTTCATGATCGGTATGAACATAACCGGAGACTTAGGAATCCGGCGACAACCGCTGTTCAACAAGCCATTCACGGCCTCGCCTACACCATCTACGGGAAACCCGATGTTCGGCGGCTCATGTTTGAGGTTTTCGACTTCGAACAAATC…	ACAAGGAGGGAAAGACAACTGAAACACATGAGGACCCGGCATTGTAAATAAAAAACCGAAGAGAATTAGTAGCAGAAATATTGATAAATTATCAGAGCTAGAGAAGATTATTATTGTTTGAGCTGTGTACTATATATATAAAACAAAGCTGGCTGTGTTATCTCTGTTTTCCATTACCGGAGCATGTGCAATATCCCAATGTAACATTACATGAAAACATATATATATATATATATATTGATCATTTGAACCAAAACGGATCGTTTAGCTCCC	570	494	274	0.214	0.2	41.4	0.214035	0.154386	36.8421	0.29	0.278947	0.287449	0.383212	13		4	0.00700525	8	0.0161616	7	0.0254545	0.287449	0.283401	0.208502	0.220648	42.915	8	16.1943
Downregulated	AT2G31141	chr2:13272535-13273534	REVERSE	AAACCATGCTTATTGTTTCTTGAGAAATCAGGATTATTTCTCCTATGGCCTGAAGAACTTGCTCAGCACACAAAGGAAGTTTTGTTAGTAGCAGATTGTAGATGTCCATTCTCGATGCAACGTTTGTTAATTCGACAGGACGAGCAAGGCAATACGGCGAGGGTTCTTTTTGACACAGCAGATTTAGAGACGCTCCTGCTATCTGAAGCTCCATAAACTGTATTTAACAAATCAATACCATACAGAGTAAGCCAAACCGCTACATATATAAGTATATAACTAAGAACTTCAGAGTATAATCTGAAACAGATACCAGACGACAAAGAGATTTGAACATTTTGATACAAAACAAGTATATTGAAGCTTAACAAAATCATAAAGTATAAAATCTTTTCACTT…	AAAAGTTGAGATTTTAGTAATAGAATAAAAATAGTAATGAAGTAATATTTACACCAACTTTACGTGTAAGCCATCCCCACACACACATCAACCTCCTATATAAACCTAAACACATACCTCAAACAACCAAAAGCAAAAACCTCATCGACATAAAAAGAAAA	CGAAAACAGAGATACTAAACAATTCTGACTATGAGAGAGAGAGGAAGACTAAGAATTTATCAGGAACGTAGTCAGAAGTCAGCTGCAAAGTTCCTGAAAACGCCGTTAACAGATTCAGACAGAGCACATAGAGACACTTCTTCTTCTTCTTGCATTTGCTTTCCCCTCTCCTATCTCAAAAACTGTCTCTTCATATTTTTAGAGCTCTTTGCGTTAAATAGGGCTTTTCATCAGTCTATAATGGGCCTGAAAGAGCTTGTGACCCGAGTGGGGACAATAAGGTGGTGGAACAGTGCAGCGACTACTTCCCTCTTACAGCAGTGGATGGATCATAGTTCGAAGTCTCTCAGATCCACTATGGCCCGCTGGTTCGATCTCTCCTGGACCACCACTTTTTTT…	GGAGTCTTTATTTGACATATTGTTTCTCTGTATATAAAGGATTATTATTGTTTCATTCACATTACATTTATATCAACTCACTCTAACCTTCTTTCTTTTACCTAGTCAAAGTATCAATTTCGGTAGCCTGATTTCATACTCTTCATTATTGTTTTTAACTCACTCTCTTGGATTTAAAGATTTGTAGCATGAAAAGTTAAAGAACACAAACAATTGAG	161	528	219	0.196	0.156	35.2	0.223602	0.0869565	31.0559	0.375	0.478261	0.304924	0.296804	18		4	0.0246914	11	0.020794	2	0.00909091	0.304924	0.304924	0.198864	0.191288	39.0152	11	20.8333
Downregulated	ATCG01080	chrc:118908-119907	REVERSE	TTTACCTATTTCCCTTGGTAATCTATTATTAACCACTTCTTTCCAACTCTTTTCACTCTAAATTTAAAATGAATCTAATATATTCATTATTTGTTTTAAACAAGAGACAGAAACAAAGATAAAATTATTCAGAGATAATTACAATATGCTTCCTATGATAACCGGGTTCATGAATTATGGTCAACAAACCCTACGAGCTGCAAGGTATATTGGTCAAGGTTTCATGATTACCTTATCCCACACAAATCGTTTACCTGTAACTATTCAATATCCCTATGAAAAATTAATAACATCGGAACGTTTCCGCGGTCGAATCCATTTTGAATTTGATAAATGCATTGCTTGTGAAGTATGTGTTCGAGTATGTCCTATAGATTTGCCTGTTGTTGATTGGAAATT…		ATGGATTTGCCTGGACCAATACATGATTTTCTTTTAGTTTTTCTGGGATCCGGTCTTCTAGTAGGGGGTCTGGGAGTGGTATTACTTCCCAACCCAATATTTTCAGCCTTTTCCTTAGGATTTGTTCTTGTTTGTATATCTTTATTGTATATTCTATCAAATTCCCATTTTGTAGCTGCTGCACAACTCCTTATTTATGTGGGGGCCATAAATGTTTTAATCATATTTGCTGTGATGTTCATGAATGATTCAGAATATTCCACAGATTTCAATCTGTGGACCATTGGGAATGGGATTACTTCGTTGGTTTGTACAACTATTCTTTTTTTATTAATGTCTACTATTCTCGATACGTCATGGTACGGGGTTATTTGGACTACAAAATTAAACCAGATTCTA…		1	532	1	0.138	0.133	27.1	0	0	0	0.364	0	0.253759	0	12		0	0	5	0.00938086	0	0	0.254237	0.403013	0.163842	0.178908	34.275	5	9.4162
Downregulated	ATMG00080	chrm:22285-23284	FORWARD	AGCATCCGAAATACGCCGGGGTTGTAAATGACATAGCGTTCCTGATAGAAAATGACGACTCCTTCAAAAAAACGAAGTTATTCAAGTTATTTTTCCAAAATAAGTCCCGCTCCGACGGCCCGACGAGTTATCTACGGACCCTCCCTGCAGTGCGCCCCTCCTTGAATTTTTTGGTCATGCAATACTTTTTTAATACAAAGAACCAAATTAATTTCGACCCCGTCGTAGTTCTCAATCATTTCGTGGCACCGGGCGCCGCTGAACCATCTACGATGGGGAGAGCGAATGCACAGGGAAGAAGCTTACAGAAGAGAATACGTTCTCGTATCGCTTTTTTTGTAGAAAGCTCGACCAGCGAGAAAAAGTGTTTGGCCGAAGCCAAAAATAGGTTGACCCACT…		TGTATTTAACCATAAAATCGATTATGCTCCTGCGGAAGTATCTACTCGTTACGGAATCTCAGGTGTCAAAGTGTGGATTTCATATAGTCAAAAAAAAGGGAGACGTGCTATATCCGAAACGTACGAAATATAGTAAATATCGTAAAGGCAGATGTAGTAGGGGTTGCAAACCGGATGGTACAAAACTGGGTTTTGGAAGATATGGCACTAAAAGTTGTAAAGCTGGTCGTCTTTCATATCGAGCCATTGAAGCAGCGCGTCGGGCTATAATCGGACACTTTCATCGTGCTATGAGCGGACAATTCCGAAGAAATGGTAAGATATGGGTAAGAGTTTTCGCGGATCTCCCTATTACCGGGAAACCCACAGAAGTAAGAATGGGAAGAGGAAAAGGAAATC…		1	541	1	0.199	0.207	40.6	0	0	0	0.326	0	0.306839	0	14		0	0	7	0.0129151	0	0	0.307407	0.255556	0.17963	0.257407	43.7037	7	12.963
Downregulated	ATCG00520	chrc:58772-59771	FORWARD	GATGCAGATCTATAGAGAGTCTTCCATCTTTTTGCATTTCCCGAAAATTCCCTGTTGTTAGATCAGATTCTAATTTCTAATCAATTTTGTAGAAATTTGTAATGGAAGAAAAATTTTTCTTTATTAATGACTATTAACTATTATAAGATATTAAGACAAAAAGAATAATAAATCTAACAAGGGGATTATGATACATCTAGTTGTAGTTGATTTTGAAAGATGAATAAGTCCATTTATTTAGTTTGGCTTTTTTTGTACCTATTTTTTTATTCTATTTCTATTTCTATTCGGTTCTATTCTATATATTTCTATTAGGTTGTATATTAATATTAGATATATATTTACTTAAAGATACTTAGTATAATTATATAATAGATATAATAGAAATAATAAAAATAC…		ATGAGTTGGCGATCAGAATCTATATGGATAGAATTTATAACGGGGTCTCGAAAAACAAGTAATTTCTGCTGGGCCTTTATCCTATTTTTAGGTTCATTAGGATTCTTATTGGTTGGAACTTCCAGTTATCTTGGTAGAAATGTTATATCGTTATTTCCGTCCCAGCAAATCATTTTTTTTCCACAAGGGATTGTGATGTCTTTCTATGGGATCGCAGGTCTCTTTATTAGTTGCTATTTGTGGTGCACTATTTTGTGGAATGTGGGTAGTGGTTATGATCTTTTCGACCGAAAAGAAGGAATAGTGCGTATTTTTCGTTGGGGATTTCCTGGAAAAAGTCGTCGCATCTTTTTACGATTCTTTATGAAAGATATTCAGTCCATCAGAATAGAAGTTAAA…		1	556	1	0.127	0.131	25.8	0	0	0	0.361	0	0.255396	0	8		0	0	2	0.00359066	0	0	0.255856	0.365766	0.14955	0.228829	37.8378	2	3.6036
Downregulated	ATCG00130	chrc:12799-13798	REVERSE	GCTGAAAAAATGATAAAAAAAGAACGAAGAATTCAAAGAATGGTTCATAAAAAAAATGGCATAAAAAAGTCGTATATATATTATGGATTTTTAAAAATCCCGCGGATAGGAACTACTATCAAAGTAATTCTTATGATTCAATAATTTTATTATATTATTTCATATTTCAATTAAAGTTTTTGGTTTTTTTGGCTGGATTAATCTTAGCGATTACTTAATTAGAATTACGTCCTAAGTCATTGGATGATTGTATCATTAACTATTTCTTTATTTTGGTGTGAGGAACTTATCATGAATCCACTGGTTTCTGCTGCTTCGGTTATTGCTGCTGGGTTGGCTGTTGGGCTTGCTTCTATTGGACCTGGAGTCGGTCAAGGTACAGCTGCGGGTCAAGCTGTC…		ATGAAAAATTTAACCGATTCTTTCGTTTACTTGGGTCACTGGCCATCCGCCGGGAGTTTCGGATTTAATACCGATATTTTAGCAACAAATCCAATAAATCTAAGTGTAGTTTTCGGTGTATTGATCTTTTTTGGAAAGGGAGTGTTAAATGATTTATTAGATAACCGAAAGCAGAGGATATTAAATACTATTCGAAATTCAGAAGAACTGCGTGAAGGAGCTATTCAACAATTAGAAAATGCCCGGGCGCGCTTGCGTAACGTAGAAACGGAAGCGGATAAGTTTCGCGTGAATGGATACTCTGAAATCGAACGAGAAAAATTGAATTTGATTAATTCAACTTATAAAACTTTGAAACAATTAGAAAATTACAAAAATGAAACCATTCTTTTTGAGCAA…		1	556	1	0.128	0.179	30.7	0	0	0	0.319	0	0.359712	0	10		0	0	6	0.010772	0	0	0.36036	0.293694	0.145946	0.2	34.5946	6	10.8108
Downregulated	ATMG00070	chrm:23665-24664	FORWARD	GGAAGAGGAAAAGGAAATCCTACGGGTTGGATTGCTCGTGTGTCCACGGGACAAATCCCATTTGAAATGGATGGTGTGAGTTTGGCAAATGCTCGACAAGCCGCTACATTAGCGGCTCATAAACCATGTTCGTCAACCAAGTTTGTTCAGTGGTCGTAACGTAATTGGTTAATGGGGATAAAGCGGGCCGAGAATCTTATGTCAAAAGTAAGGACCAAGGATAATCTTTTCGGAAAGGAGGAGTAGGAGGAGTCAGACGGAATCAAATGATTACGAGATAGACAATGTTCGAATCCGAACTGTTGCCAATGGTCGAACCTTTTCTTGGAGTAATCCAGGAGGTGGGACAAGGAATTGTCCCTATGCTGCAAGTTCCACAGACTTTACCCGTGGGGGGGA…		TGGATAACCAATTCATTTTCAAATATAGTTGGGAGACTTTACCCAAGAAATGGGTCAAAAAAATGGAAAGATCGGAACATGGGAATAGATCTGATACCAATACGGACTACCTATTTCAATTGTTGTGCTTTCTCAAATTGCATACCTATACAAGGGTTCAAGTTTCGATCGATATTTGCGGAGTTGATCATCCCTCTCGAAAACGAAGATTTGAAGTGGTCTATAATTTACTGAGTACTCGGTATAACTCACGCATTCGTGTACAAACCAGTGCAGACGAAGTAACACGAATATCTCCGGTAGTAAGTCTATTTCCATCAGCCGGCCGGTGGGAGCGAGAAGTTTGGGATATGTTTGGTGTTTCTTTCATCAATCATCCGGATCTACGCCGTATATCAA…		1	574	1	0.19	0.242	43.2	0	0	0	0.313	0	0.290941	0	17		0	0	7	0.0121739	0	0	0.291449	0.293194	0.190227	0.225131	41.5358	7	12.2164
Downregulated	ATMG00640	chrm:361206-362205	FORWARD	TCTATTGGTTCTCTTTAGCGGCTCAAGAGCCGCTTACGCAGGCGCCAGCACCGGCTGAAGTTGCCCATCCCGTTCCTAACCAATCTCCTCTTGGGGGGAACGGGGGAAATCACTAGATCCCTCATGGGATCAAAAACAACCTATCACCGAAGTCCCACCTATTCAAAAAAATGGTGCCTGAACCGACGGGAAGCTCTTTTTCGCAGGGTCAGAGGGCTGCCGCGCCTTGCCGCAGCAGCGGGGCCTACGGTCGGACAGCTGGGACGTGTCTGTTGTGAGGCTTGCGGGGAAGCTTGCCTGGATTATCGCCCGTGCCTGTTGTCAGGAATGCGCGCGTGTCTCCCTAACCTAAATATCAAGGACTTCAGGTGTTCGGTCGAGCTTGTCATCTAATAACAT…		TGAGATTGAGTTCGACGAATATGGATGCTAGAAAGATGTTATTTGCTGCTATTCTATCTATTTGTGCATTAAGTTCGAAGAAGATCTCAATCTATAATGAAGAAATGATAGTAGCTCTTTGTTTTATAGGCTTTATCATATTCAGTCGTAAGAGTTTAGGTACGACTTTCAAAGTGACTCTCGACGGGAGAATCCAGGCTATTCAGGAAGAATCGCAGCAATTCCCCAATCCTAACGAAGTAGTTCCTCCGGAATCCAATGAACAACAACGATTACTTAGGATCAGCTTGCGAATTTGTGGCACCGTAGTAGAATCATTACCAATGGCACGCTGTGCGCCTAAGTGCGAAAAGACAGTGCAAGCTTTGTTATGCCGAAACCTAAATGTTAAGTCAGCAA…		1	580	1	0.241	0.226	46.7	0	0	0	0.219	0	0.291379	0	8		0	0	3	0.00516351	0	0	0.291883	0.290155	0.19171	0.226252	41.7962	3	5.18135
Downregulated	ATMG00960	chrm:290580-291579	FORWARD	AAAATAAAGGTCCGATCTGATGTTTACGATTTGTTGTGGTTAATCTTCCCAATTGACTAAGTGCAAGTTAGAACATGGTAGCTTCTGATTCACGGCCAATGAGACTCCGCTTGCGAGCTGAACTCTTTTTGGCATCATTCGCAGTGAGAGAAGAGAGCATACGCAGTGAAGAAGGGAGTGGAGCTTATATTTCAAAGTATATTAAAGGTATTCTAAAATCAAGATTATCCCGACGTGAGCAGTCACGCTGGAATATAATAGATGATACAACTTCTATGGCTTTCTTTGAAGAATTTGCGTCTCTTAATCCAGTTTTTCATACTTTCTTATTTTACGGGAGGAGAGACGGAGAAGATCTTTCTTTTCACATTGTTGGGTTTTTTCGTCTATCGATACGGG…		TGGACACGGGGAGGGAGCAGGCGAAGCGTGTCGTTCGTAATGGAAAGAAAGAGACCACTACTTCGCCTCTTTGTTGGACCGCCGGCGCGAACACAGTGGTCTCTGATCAGGACCAGGAACCAATTCGAATTTGGATCTTGACATGTTGGTGGTTTTTAACCGTAGGCATCTTGCCAGGAAGTTGGTGGGCTTATCATGAATTAGGTCGGGGTGGCTGGTGGTTTCGGGATCCCGTAGAAAATGCTTCTTTTATGCCTCGGGTATTAGCCACAGCTCGTATTCATTCTGTAATTTTACCCCTTCTTCATTCTTGGACCTCGTTTCTTAATATTGTGACTTTTCCATGCTGTGTCTCAGGAACCTTTTCAATACGGTCCGGATTGCTAGCTCCCGTTCATA…		1	613	1	0.194	0.217	41.1	0	0	0	0.285	0	0.220228	0	6		0	0	8	0.0130293	0	0	0.220588	0.303922	0.220588	0.254902	47.549	8	13.0719
Downregulated	AT4G33550	chr4:16133366-16134365	FORWARD	CAAGAACGTAGAAAGATTGATCTAAATGTTTTTTTTTTGTGTCTCTGGCAGTGCCTCTCCAGCTCGAGAACGTAGAAAAATTGATCAACCTGGATTTCAATTGGCTAATACCGGGTTAGTGCACTTTGGCTATATATATCTGCTTTACTACTGAAATGGACATTTTGGATGTTGATGGCGGTTTTGTATATCAGGACATGGAAGAAGAGTACATTTCAAAGATGGAGACGAGAAGGCGAAGAATCTGGAAGCACTTGTTCAGAAGCACAGAGAGAAACAACTTGTTTCCTTTAGCAAATCCGGGAAAGCTTAAGATATGTATGCTGATTCTAAACCGGTTAATCAAACTAAACCAGACCGAATGTCTCTACGGCCTGACTGGTCTATGTGTCAGTTAGT…	AAAGAGTTTTCCGTTTTGCTGAGCGGAGGCGAGAGAGGGTTTAGAGTG	GTTATGCTATATATACAAATCTCTCGTCGGACCAAATATTCGCATTCATAGATTTCATTACAAATTAACGAACTATTCACAGAAAGAAATAAAACGAGATGGGAAGTGGCATGATAAGGACATTGGTTATTCTAGCAATAGCTTTATTCATGATCGGTTCCGACAACGTCCACGTGGCAAAAGCCCAGGTCTGTGGAGCTAACTTGTCGGGACTGATGAACGAATGTCAACGCTACGTCAGCAACGCCGGACCAAATTCTCAGCCGCCGTCTCGGTCTTGTTGTGCTCTAATCCGTCCCATTGACGTACCTTGTGCTTGCCGCTACGTTTCAAGGGATGTTACGAACTATATTGATATGGACAAAGTGGTTTACGTTGCTCGTTCTTGCGGCAAGAAGA…	AGAACATAGTTTCTACTGCCTTGGTGTGATGATATGTC	48	617	39	0.175	0.175	35	0.104167	0.395833	50	0.343	0.229167	0.298217	0.230769	15		0	0	8	0.012945	1	0.025	0.298217	0.307942	0.184765	0.209076	39.3841	8	12.966
Downregulated	ATMG00270	chrm:164838-165837	FORWARD	CGCAACACGAGAATCAAATCGAGGATCAACCCCCTCCTATATCATTTAAGCTGTTACAGAGGGCGTTAGCTCAATTCATAGCCTTCCTTCGGGTAGGGTTAAGGCAAGATGAACAATGCGGCTAAGCGTGCAGATTGTTGGTTTGGCGCGAAGAACTATGGTAGAGCAGTTTATGAATGTCTACGTGGTGGACTTTATTTTACCAAAGATGATGAGAATGTGAACTCCCAACCATTTATGCGTTGGAGAGACCGTTTCTTATTTTGTGCCGAAGCTGTTTATAAAGCACAGGCTGAAACAGGTGGAATCAAAGGGCATTATTTGAATGCTACTGCGGGTACATGCGAAGAAATGATCAAAAGAGCTGTATTTGCCAGAGAATTGGGAGTTCCTATCGTA…		TGATACTTTCTGTTTTGTCGAGCCCTGCTTTGGTCTCTGGTTTGATGGTTGCACGTGCTAAAAATCCGGTACATTCCGTTTTGTTTCCCATCCCAGTCTTTCGCGACACTTCAGGTTTACTTCTTTTGTTAGGTCTCGACTTCTTCGCTATGATCTTCCCAGTAGTTCATATAGGAGCTATAGCCGTTTCATTCCTTTTCGTTGTTATGATGTTCCATATTCAAATAGCGGAGATTCACGAAGAAGTATTGCGCTATTTACCAGTGAGTGGGATTATTGGACTGATCTTTTGGTGGGAAATGTTTTTCATTTTAGATAATGAAAGCATTCCATTACTACCAACCCAAAGAAATACGACCTCTCTTAGATATACGGTTTATGCCGGAAAGGTACGAAGTT…		1	619	1	0.185	0.245	43	0	0	0	0.29	0	0.250404	0	11		0	0	6	0.00967742	0	0	0.250809	0.352751	0.187702	0.208738	39.644	6	9.70874
Downregulated	AT5G28450	chr5:10374191-10375190	REVERSE	TAGCCGCCGCGTGATTTGCGAGAATACTAAAGGAGAAGCAGAAGAAGAAGATACGACAAGCGCACTTAGCGACTCGCTCGACGCCCAATCATGTTGCGGGGTATTTTGAAGAGTTTTCACAAATTTGACTACTACAAATTCCTGGCTCTCCGATTTGATTTCCGGCCGTGGGTCAACATCATAAGAAAAACGCCGGAGGAATCGAGAATGGTTGAGCAGAATATAAGAGTTCTGGCGCCGGGAAATTGATAGCATGATACTCATTGTCTAAGGTTTTGAAAAAGACGGCCACCGGGAAAAGTGAGACGACGAACTCTGTTGGCGAATTCAACGTACAAGAAGTTGGGCCCATTTTAAATAATGGGCTTACACATTAGCCCAAATAAACCTTTACAATAT…	AGCAAGTTAGCCATAGCCGCTTGGCGCTGTGTCGTCTTCGTCTTCTTCTTCCTTCTTCTTCTTCATCTCTCTCTTTCGTTTTCTCAGTAAGTGAAGGATTTGCAGAAGTAGATGATTGAATATCCATGGAGGGTGATTGGTTTCAGGAGGT	ATGGCATGTCTGCAGCTCATCGCAAATGTTTTTTTCAGCTCATCTGCCCGGCTATCTCGCAGATCGCAAGACAAACCATTTAGCAACCTATATCCCAGATCGCTCGTCAGATCATCTGAGCTTGCCTTGCAGCTTGTTAGCAAGATCATTTGGTTACGGGTGCCGTTGGCTGGTGTGAGAAGTAGGGCGAGATCAAATGGAAGGAAAGGCAGAGCTCCCGATATCATCAAGCCCGGTAGCGTCAACACTGACCCAGTCTTCCCAAACAACAAACTGACGGGCACAGACATTGGTTACCCAGGTGGGTTATGGTTCGACCCGTTGGGTTGGGGATCCGGTAGCCCAACTAAGATCAAGGAGTTGAGGACCAAGGAGATCAAGAACGGAAGGTTGGCGATG…	AAGAAAAAAGAATCTCGTCAAAGTTTTAGTGCTACCAAAGAATGAAATGATTCAGTTCTTCTTCCTTTATCTACGGAAGAAGTAGTTTGTAATTTCTATTTTGTTGGGTTTGGTTTTTGGCTCAAAGAAACAAAGATTTTGGCTTATATATGTTTTTCTTTAAATTTGTTATAGATTTAGCCATTTAGAGCTTTTGACTGTTATCTCCCTTTGGGAATGGTTTAGTTTTGGTATAACATTTCAATTTTTGGTTTCCTTACTGGATTGAATTCCAAACTTCATCAATGTGCTTCTGTTCCTTTGTCTCCGAGCTTTATGTACTGCTCTGAGACATCAGCTTTTATGGGGCGACAGAACATATTTTCA	151	628	367	0.207	0.182	38.9	0.205298	0.238411	44.3709	0.335	0.178808	0.257962	0.256131	9		0	0	7	0.0111288	4	0.0108696	0.257962	0.265924	0.219745	0.256369	47.6115	7	11.1465
Downregulated	AT2G07689	chr2:3335109-3336108	FORWARD	AATGCTTCTTCAATCCGGAAGTTCTCGCGAAGAGAATAAGATGCTGCTCCCCCTCCCTCTGTCTTTTTTCGCTTTGCTAATCTTCCCCTTCCCCTCTAACGGGGGCCAGGCGGCGGCGGGCGCGGGAGGAAAAAACCTAAGAGAAGACGCTCTTAGGTCCTTCTTTTTTCAGTGCAACATAGGAAAGCGCCCTCTTTTTGTCATTTCTGCAGCTTTCCAGATTTGGTATTGAACGCATGGCGTAGCTAGGACCTTAAAATTATGTTTGAGCCTATGTTCAAACAAAACCCATCCCCCGGCTGGAAAGAATGCCCGCCAAGTTTTGATAAGGAAGGAACAACCCCGGAAAGGCTCGACGAAGGGAGGGAGATGCGGCGGGGTAAGGAAAAGGCTTTCGGA…	TGTAAAGCCACATATTTTTCAGTATGATACGATCCTCATATAATCGATGATCCCTTGGTTGAAGGATCTTTGATTAGTTTAATCTCCTTCATGGCTACTTCTCCACCACACGATCTCTATATAAAATTCTCCACCTCCATTCCTCGCCAAAAAGAATTTTATCTTCCTCTTTTTCCTTCTACTAAAACACACATTTTCCTTAGAAAAATAAACCAAGTCCAAGAAA	ATGTGGGCACCAGATATCTATGAGGGTTCACCCACCCCGGTTACAGCATTCCTTTCTATTGCGCCTAAAATCTCTATTTCTGCTAATATTTTACGTGTTTCTATTTATGGTTCCTATGGAGCTACATTGCAACAAATCTTCTTTTTCTGCAGCATTGCTTCTATGATCTTAGGAGCACTGGCCGCCATGGCCCAAACGAAAGTCAAAAGACCTCTAGCTCATAGTTCAATTGGACATGTAGGTTATATTCGTACTGGTTTCTCATGTGGAACCATAGAAGGAATTCAATCACTACTAATTGGTATCTTTATTTATGCATTAATGACGATGGATGCATTCGCCATAGTTTCAGCATTACGGCAAACCCGTGTCAAATATATAGCGGATTTGGGCGCTCTA…	TGTCACACTCTGTTCCTTCTGTTTCATCTTTTGGACCAGATATTTCTTTAACCATCCATGTCTTCTGTTGCACTTATTACTCAATTATAGCCCACTTAAATATACACATATCTAATGTGATTTAAACATAATTTTCTTTTAGAGATAACTTGAAGAGTTAAAAATAGAAGTTACTCGAATCTGGGATGTATGGTCGCTATTGAAAAGTTGAAGGAATAACTCAAATTATTTACTACTTTGATCAGTCATTCCTGCAAATAA	226	645	262	0.258	0.253	51.1	0.252212	0.0973451	34.9558	0.242	0.309735	0.24031	0.312977	12		2	0.00881057	6	0.00928793	2	0.00760456	0.24031	0.314729	0.226357	0.218605	44.4961	6	9.30233
Downregulated	ATCG00720	chrc:73841-74840	FORWARD	GAATTCGGGGCATTCCAAAAACTTGGAGATCCAACTACAAAACGACAAGCAGTCTGATGCAACATTGCTTTTTTTCTTCTAGTTTCTGTTTGTTATTTTATTTAATAGGTAGGGTACTGTAGGAATCTTTATTTAAATCGCTGCCGTTTCTTTGACTCTTTTTCTTTCTTTATCCTCCCAAGTAAACAAAACGTAAACAAAACAGGTATGAAAGCTATAATTGTAAACCACGATCAAATTTATGGAAGCATTGGTTTATACATTTCTCTTAGTATCCACTTTAGGGATAATTTTTTTCGCTATTTTTTTTCGGGAACCACCTAAAATTTCAACTAAAAAATGAAATAATTTTTCATTATCTTCATTAACGTAATCAGCCTCCAAATATTTGGAGGCTGA…		ATGAGTAAAGTTTATGATTGGTTCGAAGAACGTCTTGAGATTCAGGCGATTGCAGATGATATAACTAGTAAATATGTTCCTCCGCATGTCAACATATTTTATTGTCTAGGCGGAATTACCCTTACTTGTTTTTTAGTACAAGTAGCTACGGGATTTGCTATGACTTTTTATTACCGTCCAACCGTTACTGAAGCTTTTGCTTCTGTTCAATATATAATGACTGAAGCTAACTTTGGTTGGTTAATCCGATCAGTTCATCGATGGTCGGCAAGTATGATGGTCCTAATGATGATCCTGCACGTATTTCGTGTATACCTCACCGGTGGTTTTAAAAAACCTCGCGAATTAACTTGGGTTACTGGTGTGGTTCTGGGTGTATTGACCGCATCTTTTGGTGTA…		1	649	1	0.173	0.182	35.5	0	0	0	0.306	0	0.244992	0	11		0	0	2	0.00307692	0	0	0.24537	0.364198	0.179012	0.21142	39.0432	2	3.08642
Downregulated	AT5G20820	chr5:7047447-7048446	REVERSE	ACAATTTTACGTAAAAAAAGAAGAAGACAAATCTTCCGGAACTCACATGCTGTAACAGTAGAAGCCAATACTACGTAAATAATAAATAAACTTCACAAATGAATAATGTCGGAGTCTAATCTAACCACAACAAAATGACAAAATTTTGCAATTTTATAGTATTTGTTATTGTAACATGTTATGTGTAAAAAAAGAGAAGATAATTTTTTTAATCAAAAGCAGAGATAGCCAATTACTTACCTAACTAATTAGAACTAATAAGCCGCTTTAGAAGTTCATGAACCTCCTTTAGTTGTTGGATTAGTTTATTATAATCAAGTGATTACATAAAGTTCACAGCTTCATTTATATTGTTATGATCTTCATTCAAAGAAATTTATATTTTATATAAACGAGAAA…	ACAATATTCAAATAGTATAAATTAATACAAAAAATAAACATGACACAAAAAAATTACAACATAATTGTTATGTTTGGTTTCCAAATAAATAAAAGTAGGTGGCGGGAAAAGAAGAATATCAGAATATGCGTTAAACCAAACCGGTTTAAATCCGGTTCAAAATCTTTAATTTTCCCAAGTCTCTTATCTCTTATCGACGAAGATGATAAGGTAACAACAACCACCATCATCGTCTCCACTCTCTCATCACCACC	CTACCCTTAGCAAGTTATATAAGAACATCATTCTCCTTTCTCTCTTCGACATCGACATTCCTCTTCCTCGCTTCTCTCTCTCTCTCTCTCTCACCGGAAAACTCACTCGGACTTACATTTCCGACGTCAAACTTCTCCAAACCGAATCGGTAATGGCGAAAGGAGGAAACAAACTGATGAAGCTGAAATCAGTTTTGAAGAAACTCAATTCATTCAACACCAAGCCTAACCAGCCACCAGCTCAAACCAATCACAGCCGATCCTCCGCCGTGAGTGCGTTCCCCTCTGAAGACCTTCAAACTGTCTACGTAGGCCGAACACGGAGGACATACCACGTGAGCTCCGATGTCGTGAGCCACCCGCTCTTCCAGCAGCTAGCGGCGGTGGATGGTGGATGCG…	GACCATCCAGTGCCGACTATAACATGTGACATATGTCTTATGGATTGCGACCCTTTGGCCAAAACAAAAATAACATATGAATAATGAAAGATTGAACCGTACAATTTTTCTTCTTTTCTTTCAGAGATTGTAAGCTCAGACGAGTGAAGAGGTTTAGTTTTTTCAAGGTGGAATGGTTTATAAGTTAATGAACTTTGAAGTCGTTACTGATAAAAGATTTGACTTTTTGCT	254	700	232	0.134	0.143	27.7	0.19685	0.122047	31.8898	0.394	0.409449	0.268571	0.314655	13		3	0.0117647	13	0.0185449	3	0.0128755	0.268571	0.292857	0.248571	0.19	43.8571	13	18.5714
Downregulated	AT4G13395	chr4:7786162-7787161	REVERSE	TTCTAGAAGATCTAATGCATGCACTGATGGAGAAAAAGTAGAGAGTGCTATTGATGGAGCCAAATTAAATAGGAAAAGACAATTGTTATACGTATATTATATGGTCCAAAGTCTGCGCTCCGTAAGGTAGAAGAGTCAAATAAGTATGTAACGATCGATTTGATTCTAGATCTTTTATACATAATAAGATTGGATCCACTAGCGTCAAGTACTTCTCATCTTTTCTTTACTTTTTCTTATATAGAATAATATTCATTCGATAATTCGATTAGTCAAAATTATATAATATTACTAATTAGACGCTAACAAAAGTAATACTAATAATTAGATGTTTGATGAAAAGTGAAAACTATGCTAGCATTAGCATGTTTAATAATAAATGTTAATTATTATTATTTT…	AATTTCAGCTGCTTCTTTTATAATCCCATTTCTCTCAACAAATCTTAAGAGAACACAAAATTAGAAAAAACACAACACAAAAATAAAAAAAACTTAAGAACATTGTTTCGAGAGATTTGGTTTGGAGTGAAA	CACGCTCTCTTCTATAAATATTCTCACATCACTTTTTCTCTCATTCTCAATTCCTTCTTTTTCACATCTACCCAAAATTCCAAAACACCATCGATTTTTTGCTCTCTTGAAATGTGTCTTTTTATGTCCAATTCTTCTCTTCCAACTAAACCGAACCGGAAAACCAGGTTCGGAGATCGGTGTTTACTGATGGCCAAACAGCAACGAACCCGACTTTACATACTTCGACGATGTGTCTCCATGCTGCTTTGCTGGCACGACCACTCTATTTCTGATTAGTTTGCGGTTTCGGTCAGATTCATGAACCGGACGGACCAAGAAGTAGAAATCAGAAGAATGTGATGTCATTTAGAGTTTTTCTTGTTTTCTTTTAGAACTCTTCAAGGAATCTTTTGTAAT…	ATCCGCAATAAAATCCGCCGACTCTACGATGACGAAGAGATCAATAATAGACCATCCAGTCTCGTTCCAGATTGCTAGAACAGATGAAGAAGGTGAAGATGAGAATCTCTATTTGGAGCTTTAGCCTTTTGTATAGCTGTGGTTAAAAATAATTACGCCAAGGTTTTGCCTTTTGTGAGTTTATTTTTACCAATTTTCAGTGTATTACTCCTTTTTTGCCTTTGTGATGGATATGAACAAGTTTGATATGAAAGTGACTCATTACTCATTAGCCCC	132	734	277	0.117	0.149	26.6	0.159091	0.121212	28.0303	0.403	0.439394	0.294278	0.288809	7		4	0.0300752	13	0.0176871	3	0.0107914	0.294278	0.354223	0.182561	0.168937	35.1499	13	17.7112
Downregulated	AT2G07732	chr2:3468900-3469899	REVERSE	TAACCTAGGCAACGAAAAGGGGCCCGATACTTCAACTAGAGGAGCGACCAGTTGGTTCACCAAACCCCTACCCAGCGTCACACGTTCTCCAGGTCCGAAGGGATCCAGTGCCCAACTACCGACTCCTCCCGGAATTTCGTTATCGGAGCCGAGCCGGGAACGGCCGTTAGTGGACACCCACTACTTTTCACCGGTTAGAGAGGCCCTCTTTAATACATTAAGAAAAGATGTTCACAGGGGCCAGAAAGACTCGGTCATAGGAACTTAGACCACCTACGCGCTGGTAAACGAAAACCACCTCGACCGGATCAGAGTGAAACAACAATGTCGAAATCAGGCCGCCCCTTGCCTTGAAAGAATTCACACGCGGCCACCTGCTTTCCCAAAAGAAGGGGAGAT…	CGTTGATGAACGTCTCTTATCTCCTTCCCCGTCGTAGTCGCAGGCTCGCAGCCGGTAAAGCGCATGAAAGGATCTTCACACTTTTTCACCTTCTCTCTATTTCTCTCTCTCTCTCTCTCTCTCTATCTCTAACTTCTGCGGTGGTGATCTAGAAA	ACGCGAGACACGACACTCGCAACACGAGAATCAAATCGAGGATCAACCCCCTCCTATATCATTTAAGCTGTTACAGAGGGCGTTAGCTCAATTCATAGCCTTCCTTCGGGTAGGGTTAAGGCAAGATGAACAATGCGGCTAAGCGTGCAGATTGTTGGTTTGGCGCGAAGAACTATGGTAGAGCAGTTTATGAATGTCTACGTGGTGGACTTTATTTTACCAAAGATGATGAGAATGTGAACTCCCAACCATTTATGCGTTGGAGAGACCGTTTCTTATTTTGTGCCGAAGCTGTTTATAAAGCACAGGCTGAAACAGGTGGAATCAAAGGGCATTATTTGAATGCTACTCCGGGTACATGCGAAGAAATGATCAAAAGAGCTGTATTTGCCAGAGAAT…	CATACAGGTTCATGAACTGATGTCTCTCCATCTGGCTTCTCAGTTATAGAATAAACAGCTTGAATGTGTGTTTTTCAGTAATGATATATTCATCGAATTCATAAAAATTTATATATGATAGGATCGTGAACTTTGTTGATAGAAAAGCCGCATCAATACGGTATTTGTTATCAGTGGTCACTCTTCGTCTTTAACTACCCTTAAACCTATATATCTTGGGTGTTTATCTTTGATAACTTATTTCAAGTTGTT	155	740	253	0.245	0.219	46.4	0.309677	0.167742	47.7419	0.273	0.174194	0.286486	0.284585	12		0	0	10	0.0134953	4	0.015748	0.286486	0.278378	0.194595	0.240541	43.5135	10	13.5135
Downregulated	AT1G35230	chr1:12916070-12917069	FORWARD	AGTGTGGTGGTCTAATTTTACCTGGATCGGGAGATGTCCACTCTGTACCACCTTGATGCATTTTTACTGATACTGATCAGATCAACCGATATAATATATATATAAAAAAAGAAAGTTCGTCCAAAAGGAATCATTATTTTCTTAACCAATAGAATATAGGAAATAATAGGATAAATCTATATTAGTGGACAGGTAATAGAATGCTTTCATTCACATTGAAATCATATTGTAATAAGCACACTTTTCTTATCAAAAAAAAAAAGGCAAAAAGAAATGGCCACGCAATAAAATCATTAGGGTAAGTTGAATTTTGGTCCATAATATTATAAATTAATTTAATCTCGAAAGCTTAATCTTATGATCTCATGTGATCTTTATTGAATTTACTTACTTCCATAG…	CATTTTCTCATAAAAAGATAAACTATTTTTGTAGTCCTCACAAAAAAAAAAAAAAAAGCACATGCGGTTTCCTCTGCTTCTTCCTTCTTACAAGTTGGATGTCTCCGTCTTCCACGGTGCTTATAAATTAGTGAAACAACAAAAGCTTTGGTCAGTATTTATATTATCATGCATTTCTAATCTCTACTTTGTCAATTCCTATACTTTCACTCTCTTCCAATTATATAATCTCTGGTCCATAGAAAACATCGGTCTCTTGTCACCGTTGATTTTATTTGGTCAAAATCATTCTTCTTCTCGCTGAATAATCGTTGATTTCACTTCTTCTTCTGGTCTTAAAAAAATTCAAGATCTATACGAGAAAACACAAAACAAGTAAAACTTTTTCAACCGTTTTTC…	GAAATTTCCAAGAAAATAAGGTTTTACACCTAAACCCTTCCACTATATATATAAACCCCACTTTTGTCTCTATATCTTTACTAATTTCTTAAACCCTCTCAACAATACGTAACAATGGCCTCCAAATCCGTCGTCGTTTTCCTCTTCCTCGCTCTCGTGGCTTCCTCTGTCGTTGCTCAAGCTCCCGGACCAGCTCCGACCATATCTCCCTTGCCAGCCACTCCTACACCGTCTCAATCGCCTAGAGCCACCGCACCGGCACCTTCACCATCAGCCAATCCTCCTCCCTCAGCTCCTACCACTGCTCCTCCGGTTAGTCAGCCGCCTACTGAATCTCCACCAGCTCCTCCGACGTCTACTTCCCCATCCGGAGCTCCGGGCACAAATGTTCCGTCTGGA…	TCAACAACTCCCTTAGGACGTGGACTATATCAGTTATTGATCTTTTTTTGTCAATGTTCAATGTTGAGAAAATTGTTTATCGGAGAACAACATCATCTCTTTTTGTTTTTTGATATGCTTAAAGTTAACGAGTCTCTCAGTGATTGTTAGAGGGGTACGGTTTGTTATGTGTTAGACTTATGTTAGATTCTAGGATGGTTGTTGCTAAGCCAAAGTTCTTGATTAATTTTAAGTATGAGATTTAATCTTCATAAGCTTGTTGATCCTTCGTTTTTATTTTAATGGTCAGACTTGATCCAATGTTTATGTTCATTTGAAGGCGAAGATCTTACCGTTTGTCAAACATAGCTA	462	760	352	0.146	0.154	30	0.199134	0.127706	32.684	0.371	0.305195	0.226316	0.258523	10		6	0.012959	6	0.00788436	5	0.0141643	0.226316	0.332895	0.278947	0.161842	44.0789	6	7.89474
Downregulated	AT2G07771	chr2:3240464-3241463	REVERSE	TTTCCAAAAAATGGCAACTGATTTGGTTTTATGTTATTTCAGTTATTCTCTGTAAATCTTTATTTGCTGTAGGATACTTGTGGATGGACGACTTAAGTCGTGCCATTTCTCAGTTCTACCCGGTGGTATCCGGAGGACTAGGAGGAGGAAATACGCCAATGCCCCCGACAAATCCATCTGAGGGTGGTCTTTTAGAAGGATATTATGCTCATGAGAATGAGCACTCTCACGATCAGCAGAGGGGTTCACCTTTCTGGTCGAAAGAGTACAAGGAAAGTGGCTCAAAACGCCTTTTCTTGAACCTCGAGGTAGAGGATCAAAACACAGATACCATCGGGGAGCAAGTAAAAGCAGAGAGTGATAAATGCGAAAAAATCAAGGCAAAAATAATAGCAAAAA…	TAGCAAGTAGCAATTTAGGGTTTTCATTTTACCCATTTCCTCTCTTTGTACGAACAAAGTGCTTCGAGTTTTTGTTAACCTTTTTCTCTGATCTA	ATGTCCGTTTCGTTATTACAACCTTCTTTTTTGATGTCAAAGACCAGAAGCTACGCGCAAATTCTCATTGGGTCTTGGTTGTTCTTAACAGCGATGGCTATTCATTTAAGTCTTGGGGTAGCACCACTAGATCTTCAACAAGGTGGAAATTCTCGTATTCTCTATGTACATGTTCCTGCGGCTCGGATGAGTATTATTGTTTATATCGCCACGGCTATAAACACTTTCTTGTTCCTATTAACAAAACATCCCCTTTATCTTCGCTCTTCCGGAACCGGTATAGAAATGGGTGCTTTTTTTACGTTGTTTACCTTAGTTACTGGGGGGTTTCGGGGAAGACCAATGTGGGGGACCTTTTGGGTGTGGGATGCTCGTTTGACCTCTGTATTCATCTCGTTT…	TCACACTTCAGTTGGTATGAGAGTTTGTATCATTGTATGAGTGTTTGTGTGTCTAACGACGTCGGAGGAGGATAGAAAGTTTTTTTTTTGTTTCCGGTGAGATTAGTAGAGAAGAGGGAGATTATTTGCGTTCAGCTCAGCTCGCCGGAAAAAAAACGTAACAGTAGTTGTAGAGAATTTCAAGACTTTTGTTTGTGCTGTGTAAATTGACAACTCCGAGAGAAACAAAACAATGAGATAAGAAGAGAGCATATTAATCGATGACCAATCCTTTTAATTTGTTACTCGTTACATCAATTCAAAATTATTA	95	771	311	0.188	0.234	42.2	0.2	0.147368	34.7368	0.291	0.221053	0.233463	0.315113	11		1	0.0104167	10	0.0129534	3	0.00961538	0.233463	0.337224	0.23476	0.194553	42.9313	10	12.9702
Downregulated	AT3G04640	chr3:1261684-1262683	REVERSE	AACACCCCAAAAAATCACAAATTTTACAGCACCCGTTCTACCAAATTCTAATTCAGACTAGAAAAAAATAAAAGAAAGTTTCCAAAGGACATGAACGCAACACAAAAGAGTATTACTTGATTGCTCTGTCCATGAAAATGGACTAATTCGATTCAATTAGCCACATTTGAGCCCAAAAAACTTGACTTTGAAGTGAACTGTGAATATACAAAGGCAAAAACACCCAAAGACCACAAATTTCACAGAACCCATTCTAAGAAACTTTAATTCAGATTCGAAATTATCTAAATTGACGAACCGTATCGAAAACTGTGGACTGGACGCCACGAGCTTCCAGGTTCAATGCGCAGACCAAACCCGCCATTCCTCCACCGATAATTGCCACGTGGGGGTCATCAG…	TGAAAAAAGAAAAGAGAGCCCTACGCTTCCAAAATCACAGTGCGTATTATTTTGCTCATTCCTTTCTCTCGCCCCCTTCCTCTTTTTTTTTTTTTTTTCTTGTTCCTTCTTCTTTCTTCTTCTCCTTCGTCGACCCAAACTAGTTTCAAATCCCATCCTCTCGTACTGATTTATCACTCGCCTCTTCGTATACATATATAGGTACTCAGACCTCTTTTGGTCTAGGTCCAGATTTCGATTCCTGTTAAAATATCAGAAGCGAGATTTTACGTTTGATAGAAGAGAGG	ATATTTTGTAATTAGTCGGATATATTAAAATACGCGTTCAGATATTCAAATTAGAATAGTCATATAGTCACGCGGTTATAAACAATTCGGTGTATAAATTGTAAGTCACACAGAAAAAGAAAGAAACGAAACGAAACGAATTATGGATTTGAAGAAAGCATCTTTGTTTTTATTCCTTCTTCTCTGTCTCCACCTGCAACTGCAACACCACTTTGCTCACGCGGTCTCGCGATCTTCAACAAGTTTAGCCTTCGTTGATCCAAACCATGATGATCTCCCGTTTCAAGAAGTAGAATTGAAGCCAGACGGTGACGTAATCGAAGCCAATTTACCGAAATTAACAGTCGTTGTTAAGAAAGGCGGCGGAGGAGGAGGCAGAGGTGGAGGCGGTTTCGGCGG…	TGGTGCCAATGTTATGGTTATCTGTTGTTGAATGCTTTGGTGCTCACATAGGCAACAAAGTTACTTCTTCTTGTACCAATTACTGATATGACAGATTTTAAATGGAATGCTATCTATCTTCGCATTTGTAATTTTGACTTCCACATCTTCTCTTTTCTCTTAGCTCCCAGGCTACGCACTTCAATATTACAACATCAGCACAATATCCTCAAGTGTAAAATTTGGTGTTTAAGCTTTATCTGTAGATTCTCTATATTTTAGTTCCTTTTGTGTGATTCATGCTTTTTAAGAGGTGTCATCCTCGAGATTGTTCTCTCTTCAATCTCAGGTTTCCCTCAGAGTTTGGAATTGCTTGGATGTTAATTAATC	287	778	370	0.183	0.191	37.4	0.250871	0.139373	39.0244	0.324	0.226481	0.266067	0.235135	22		2	0.00694444	4	0.00513479	0	0	0.266067	0.29563	0.170951	0.267352	43.8303	4	5.14139
Downregulated	AT5G11990	chr5:3873350-3874349	REVERSE	TAAGATGTGCAGAGCTAAGGAAGAGAGATAGACCAGATCTTGGAAAAGAAATAGTTCCAGAGCTTCTCCGATTAAGAAACTTGGGGAAGGACAATGAACCAGGTATATTACTATACATATAAAACCCTAAACAAAGTCTTGAATCTATCAAGTAATACTAACTTAATTGCTTACACTTTCATTAGGATGCCATAAATAACAACCGGGTCTGAAGATCATCATATACTTATTAAATATTTTCAAGACTTTTGTGAGGAACTGAATAGAGAGATTGCTTGCTTCTCAAGGAAGAAAGTAAGAAAGTGGTAAGTGAAGTGCCATGAAGAGATTACTAACTAAAATCTAATCCTTGTTTATATTATATCTCTGTAACATATTACTTCCACCTTTCTAGCTTTC…	CTCATTTCTCACTCTGTGTGGGAGCCTAAACAATGGGGAGACGAAACCAGAG	TTGTCTTTTTGATATTCTCAATTATAATATTAACTTTCCAGCAAAACACAATCCATCAAGAAAGCATCTTAGTATCAAGCCACCTTATGATTTATAAATGTCCAACCAACTCAGCTAAGCAATGAACATTTTACTCCAAACACCATCATCATCATGGGCCTCATCGTCATCATCATTGCATTGGTCATGGTCATGGTAGTTGCATCATCACCGTCCGATCAAACAAATGTCCTCACTCCTCTTTGCATCAGCGAATGCTCCACGTGTCCCACCATTTGCTCTCCTCCGCCCTCTAAACCCTCTCCCTCCATGTCACCACCTCCGTCTCCCTCATTGCCGTTATCCTCTTCGCCACCGCCTCCTCCGCCACACAAACACTCTCCACCACCGCTTTCACAA…	GTCACACTCGAAACCTAGTTATGTATTTGTTTTACCTTACTCTCCTTATTTAAATAGTCATGTATTTGATTATTTGTGAGAATAAGGACTTGTTTTCAAGTCATTATAAACGTCTTATACTTGTGATTAGTATTGAGTTTCAATATATGATTATTCGGTTGCAAAATAAAGAGTGGGTTTCAATATCATTGAGATTACTACTATATATTACCATATTTCATGAAAATTAGTCATCTTCTTCATCCAATTTGTCTAGTTTTCATGTATAATTAGACAAAATTTGCCTTCTCAATATTTTCAATCAACGAGTAAACATTACCTGATTGTGAACCGAAGTTAG	52	787	341	0.14	0.164	30.4	0.230769	0.269231	50	0.388	0.288462	0.245235	0.31085	19		2	0.0377358	8	0.0101523	5	0.0146199	0.245235	0.326557	0.311309	0.1169	42.8208	8	10.1652
Downregulated	AT2G47840	chr2:19595002-19596001	REVERSE	GAGCTTGAGCAGATTGTGAGCCATTGAGGGGAGGATTGCGAGCATACATGTCCTTAAATTTAGGGATTTGGTGTACAGTAAAAAAGATACTAGTAAAAACTCCTCTCACCAAACTAGAAGAAACTAATAAGAGAGTAAATGTCAAAAGCTCATCGGTGGATCGACAGAGATTTACCGGAGAAGCCGATTAGAAAAGCTCTGAGAGAGAAGAAAAAAAGAAGAAGAAGAAGAAGAGATGCTTCGACAGTGATTGAGAGGAGCTTCTTCTTTGGTCGGTCTCTCTCTCTCTCTCTCTCTTCTTTCGCTCTTCAGGAATACCGTACGGTCTGCCCTCTGCACTACTGTTTCTTTTTTTAGCTTTCAATTTCTTTTTCTCATATTCTTTTTTAAATAATAATA…	GCCAATAGGAAATAAGGAAAGTGGACCCACTCTCTCATTCACAGAACGATTTTTTATTTTTTTCTGCATAAATTAAATTAAAAACATTTTTAAGATCTTTTATCAAAAAAAAAAAAAAAGAGAGAGAGAAGAAAAAAACGCGTCTTCCTCAGTGACAGTGTTGAATTCTCTCATCTCTTTCTCTCTCTGCTTCATCAGTTTCTCTCACTACAAAGCTTCTCATCATCTCCCTAAATTAGGGTTAAAGGGTCGAGCTTGGGATTGTTTCGCACGGTAAAAGGAAGGATCTTTTGCTCGTCAATTGCTATATTAGCAGACCTTGCGAGGTGGGTTTAGGGTTTTGTTGTAAAAACATTTTTGGGGATAAGTTACGAAG	ACTGCCGACTAAACAGCGAAAATCCCAAACAAAAAAATAAAAGAATGGCGTCTCTGTGCCTTTCTCTCCACCAAACCCTAACTAATCCCCTGTCGGCTCCCAGATGCAGACCACTCAGCCTCTCCTTCCCCGGATCCTCAACCTTCTCGATCCGCCCCTCTAGCAGACGCGCAACCGCCTTGACGACCCGCGCCTCCTACACCCCGACGCCGGCGACTGAGCGCGTGATTTCGATAGCGTCGTACGCGCTGCCGTTCTTCAATTCTCTGCAGTACGGGCGGTTCCTGTTCGCGCAGTACCCAAGGCTGGGATTGCTGTTCGAGCCAATCTTCCCAATCCTGAACCTGTACAGATCGGTGCCGTACGCGAGCTTCGTGGCATTCTTCGGGCTGTACCTGG…	TCAAACAAACAAAACACACTATTATTCTTTGTAATTACTCTGTTTCTAAATAAACTGATTTTTTGAA	376	815	68	0.209	0.202	41.1	0.172872	0.18883	36.1702	0.282	0.31383	0.218405	0.382353	9		4	0.0106101	9	0.0110294	3	0.0434783	0.218405	0.26135	0.277301	0.242945	52.0245	9	11.0429
Downregulated	AT1G48320	chr1:17855716-17856715	REVERSE	TTTATTAATCTAAGAACGAGAGTGTAGAGATACACTAAGAATTCAATTGTGATTCTTTAACAAACAAAAAAAAAGAATTCAATTGTGATTGTAGAAACAACATCTTTGATTTGATCGAATCATATTCTTTTTCTCTTCTCAAAATCTATTTCATATTCCTTTGTTTTGTTTAGTTTATACATATTCCATCAATTAAAAAAGAAAAGAATTATCGTTTTTACGTTAGTTTTTTTTTGTTTTCTTACGCATTATAGGCAGACTGATTATAGTTGCACCGGCCTATATATGTCCCATATTCTCCGTCTACCCATTTGAGGATGTTTTATTTAGTCTCATATATATAGGAACTTGTCGTCGGATAAAGAGATGAATACATCTGAATTACCCGTTTAGATACTG…	CTTGAATAGAGAAGCAGAAAAACATATAAAAAAAATTGAAAGAAACACAAAACTCAATTTTAATAACAAAAGCAAAAAACGCCACGTCATCGATCCGTGTCGTAAATCAGCACCAAAATACACTTTCAACGGTCAGATTTTAACTATCTCATCTGTCGTCATTTTCGATCTCTCTCTTACACTACTACACACACTCTCTCTCCTCCAACCTAACTATTTTTTATTTTTTATCTTCTCCTTCCACAAAACTTTTTTAATTTTATCTGAAAAATTAAAACAACCGAAACAAAAAAAAAAAACTAAAAATCAAAAATCTCATCACCTTCCTTGCTCTGTATTTTTTCTCTCTCACTAAATCCTCC	AAAACCCATTTCATCGAAATTTCCACTTGACGTTAATCCCAACTACCACCAATTCAATCCATTTCTCAAACTCTCTTATCATCTCTAACACACCCACCCTACCTACCTCCATCTCTCTCTCTGCAACAGAGCACAAAAATGGATTCTGCATCGTCCAACACCAAAGCTATAGACCCTCCACTTCACATGTTGGGTTTCGAGTTCGATGAATTATCTCCGACACGTATCACAGGTCGCCTTCCTGTTTCTCCCGTCTGCTGCCAGCCTTTCAAGGTGTTACACGGTGGTGTATCTGCTTTGATAGCCGAGTCTTTAGCAAGTATGGGAGCTCACATGGCTTCTGGTTTCAAAAGGGTCGCTGGAATTCAACTCTCAATCAACCATTTGAAGAGTGCTGAT…	CGTTTTCTCTCTTCTTCCCTTCATCAACTCATATTTTTTGTGTTACTACTGTTCTTGAGTCTGTTGTCCAATTTTTTGCTAATCATGGAGGGTCTCTGAATTTTACATTTATTAGGGAGTAAAAAACTCGAGAGAGGGTTTTTGGGATTATTGTTTTCTAGAAAGGTAAAAGAGAACAATGATAATATTCTTATGCTTATGATGGTGCATGTATCCCCAATGTAGCTTTGTTGAATTTTCATAAAAGTTTTTGCCTTGGTTTTTCTTTTGTCATTTATGCTCGTCAATTTTGCATCTTGAAGACGAAAAGGACCGTTTCGTTTCCATTCTCGGTGTTTAGTTTTGTCATTGATAAAATGTCTCCTTGTAAAGCTTATTACCATCATGAAAAAGCAAAAT…	362	820	664	0.188	0.138	32.6	0.243094	0.0690608	31.2155	0.302	0.381215	0.286585	0.301205	10		7	0.0192837	10	0.0121803	9	0.0135338	0.286585	0.302439	0.242683	0.168293	41.0976	10	12.1951
Downregulated	ATCG00830	chrc:85844-86843	REVERSE	CCGATGTATCATTTCTGGGTCCAATGGAATTCATAGGTATAGGAAGAAGCCCTTTCAAATAGAGATTTTTGCTTTCGACCATATTTCGATTGTTAATACGATATAGAAGGGCCGCTACTACAAATAGTACTACACCCTTGATCGTGAAATATCGATTGCTTGTTGAACCCTGTGAATTGCGCAAAAGTAGGATACTAAAAATCCGAGGGTCCAAGAGTTTTCTAAAACGTTCTTGGTGGAAAAAAATATGAATGAAAGATCCCACTGAATTGAATTGGGTCCATGAATCTAAGAAATAGTGAGCATTCTTGATCTCTCTCACTATTTCTCTCAATTCGAAAATCCAGGATTTGAATTGATGTCCTTTCATTGATTCCTCCTAAATTGCATTGATTTATC…		ATGGCGATACATTTATACAAAACTTCTACCCCGAGCACACGCAATGGAGCCGTAGACAGTCAAGTGAAATCCAATCCACGAAATAATTTGATCTGTGGGCAGCATCATTGTGGTAAAGGTCGTAATGCCAGAGGAATAATTACCGCAAGGCATAGAGGGGGAGGTCATAAGCGTCTATACCGTAAAATAGATTTTCGACGAAATGCAAAAGACATATATGGTAGAATCGTAACCATAGAATACGACCCTAATCGAAATGCATACATTTGTCTCATACACTATGGGGATGGTGAGAAGAGATATATTTTACATCCCAGAGGGGCTATAATTGGAGATACCATTGTTTCTGGTACAGAAGTTCCTATAAAAATGGGAAATGCCCTACCTTTGACCGATATG…		1	826	1	0.182	0.187	36.9	0	0	0	0.328	0	0.33293	0	12		0	0	12	0.0145103	0	0	0.333333	0.231515	0.184242	0.250909	43.5152	12	14.5455
Downregulated	AT3G06890	chr3:2175788-2176787	FORWARD	GTGTATGAGAACAATGTAGTCTCGTGAAGGAAGCAGCCAAACTCCAGAACAAAAGAAAATGATTGGTCCTACTTTGTAATCTTTTGCTGTCAAAAGGACGCAAGAAACAAAAGTCAAGAGTGTTGCGTGTGTTTGAGGAAAACGTAAGAGAAAAAACCTAACATAGCTTTTTAATCATATGATTCATATTAGTAATTCCTTTTTCACATCCCAGCCATTGTCTCATTATATTATGTGTAGTATAAGTTGACTTTCTCAATTAATACAGTAGTAAACTAGTAACCTGTATATATACTCTTTTTACACATATTGAAACAGCATTACGAAATAATATTAAGGAGGCTATGATTTGTGTGAGTAGTGGAAGAAGACGGTTGATGAGAGTATTAAGTGTAGAAA…	CCGACTTTTGATTATGGACTAAGCCATCGAACCGAACATTCTCGAACCTTTTTAAACGGCTTTCCTTATTTGTTAAAGGAAAAGGAAAAGTAGGAGAAAAGAATCATTCCTGGACCGTCAGATCCAACTCCAAAAGATCGTGCGGTTACATAGCGAGCCATCGAACCTTCTCGAAACTCGAGTACAAGACTCTATATAGACTTCTCCTTCGACCTGATATTTTGGAAAAAAGAAAACAAACCTAGCCGCAATTCACAATTCCTCTTTCACAATCTTTCTTTCGATTTTTTAGCTTAATCCTGAGTAGCGTTAACA	ATGCTTTACACTTTTTCAAAAGACAAACGCGTCCCTCGTTACCCTATATTTTTTAAAAAAAGCAACAAACAAAAACCAATTCGACAAATCTCCATTCCAACTGTAACCAAAAAAAGAGAAAAGCAAAAAAAACACTCTCTGCGATTCACACTAAGTATCTAATGTATCAAGATCGTCAAGGCGTTGTAGGAGGCGGAGGCGGTGGCGGTTCTGCGCCACACGGAATCATACTCGCCGTCGTTGTTGCATTAGTGGTGCTTGTTCCGTTCTTCATCGGAGACAGTGGTGAGGCCATTACAGATGCGATCGCAGAGCTTCTTAGTCCGGTGGGACTTCTATTGCTTCCTATCATCCTCCTCCTCACTATACAGTTTCTCTCGTCGGAACGTGGTTCCTTCG…	CTTTTGGAGAATCCCTGTTTGATACAACATCTGTAGTTCACAAAATTTGTACTTCATAATCCATTTCTATTGTAACAACTAACAAATTTAAGTTATAAATTTTTTCCTAATGATAATTTGTCTGGTATGTTTCCAGACTTTTTATTTGCAAATGTAAAAAGAAAATATTTGATTTTTTCTTGCTTC	315	829	187	0.151	0.187	33.8	0.231746	0.161905	39.3651	0.352	0.320635	0.253317	0.31016	13		10	0.0316456	11	0.013253	1	0.00531915	0.253317	0.328106	0.217129	0.201448	41.8577	11	13.269
Downregulated	AT1G49700	chr1:18390524-18391523	REVERSE	AAAAGGTTAATAGTCATGAGATTGGTGAACTCATTTTGTTTAGGCAGTGTATCTGTAAATCGTTCTGACATTGCAGACGATGTGTTCTTGATAGCTGGATGCATAAATGTTTGAAGATTTAGAGCAATTTGATAGTTTTGAATCTCTTGAGAGTGTGTTAATTAATCTTTAAATTTTTCTTGGGTTGTTGATGCGTAAACACAATTAGTCTCACAAGAAGATTATCAAGTTCTCTTAATAATATTACCAACGAACAAAAATATTACACAGAATTTGTTTTTTTAAAGATATGTAATTAATTTGTAAACTTTTTAATAGTTCGTTACTTTAGAATAAATACGGTTAGAGAATTAGATATTCCCAAAAAAATAGATGACCTATATTCAGCCACTACACTAA…	GTTCCCTTTTCAGTGTCCTTTCAATTTCTTTCGACGAAACTTCATTTCTCAATTTCTTTTGATTTTGATCGCTTCGAAGAACGAATCAATTTAAGCCTGCCACAAACAAACCCTAGAATACGACAACGCACGACGACGAAGAAGTCGAAGAAGACTACTACTATAAACGACGAAGATCATTACTTCAATCTTCAATCGAGCTTTTAAATTTTCAGATCGTAGAAGAAAATCGAACTTTTGATTCCAAAAGCG	ATGAGCAGATACCAGTATATTCTGAGAACCATAGATTATGTCAAGGAAAAAATCGAGAGGAGGTGTATTCAAAAGTACATGAGTTTGGAAGAAACCATGACTTATATGTATGATCATGACCATATTCCTAAACATATCACTGCAACAATTTGGGAACATCTTCAAAGAGAGAACCCAAATTTCTTTAAAGAATACAACAAACGATGCGAATTGGTTCGTCAAATAGTTACACTCAACGACTTGCTTGCTCAGCAAATAGATCTGATGCAAAGACTTAGCCAACTTGATGTTGGTACTACTGCACCAGTAACAAAGTTGCAAGAACCTAATGATCATCATCATGATGAAGTCCAAACTCTTGAACAGTGGTTGGAGACTAATGGTTTTGCTAATATAGAA…	AGAACTCAGGTTTCAAACTTCTTAAAAAACTTCATCGCCGGTTGAGTTTATAGATCGTACTCTAGATCTTGCCTCTACTTAAAACGGTACCCATTTCTTTTGAACTAGTACTCAAAATTTGGGCGTTAGCTTTTTCGTCATACGTTTTGAGGGTTTCCGTAATAACGGCATTGTTCTTTCGATCTTTGTTACTGAGGAGATTGTATTGTATCCCTTTTCATCAATGGGTTATTAAGGGTTTAAGCCTGTTTTTGGATGTGTAATTGAAAAGAGAATGGTTCTTGAGTGTTGGTTCTAGTGTCTTATACATGCCGTAATAGAGAAGAAAAGAGAGAGAGAGTAGTGTATTTGTTCAATGAAATCTTATCGAATGAACAATTCCGTAAACACACATATGGT…	252	840	419	0.129	0.141	27	0.222222	0.146825	36.9048	0.365	0.333333	0.315476	0.279236	12		4	0.0158103	17	0.020214	6	0.0142857	0.315476	0.263095	0.2	0.221429	42.1429	17	20.2381
Downregulated	AT3G10930	chr3:3420933-3421932	REVERSE	CTCCAATATTCTTGGGCTATGGTCAATGTGTTTTCGACCCAACAACCCCATAAAAGCTTAGAGAAACTATCAAGACTATACGCTTTGCTTTCTCGTTACCCTACTTTAGGCTTAAACAAGAAGAAAATATGACTGCTAAGTCATATTTTTCAACTCTCATGAGCAACCGTAAAGTTGCACCGCAATATCCAACAAATGACATTCGTGTTATCTACAATCTAATGTTGAAAATTTGGCTCATCTAATAAAGGAGACAAAAGTTATATCTCTTTCACACACACGTTAATGGAAGTGTAAAGGCGGTGAGAGTGTGGGAGAGACTTGGGGAACAAGAAGAAGGACGCGGTCAAAAAGTGACGGTGGGCTACGGCTTTTCTTGGTAGCAGTTGGAAATTCCAT…	GCCCAATAAAAACCCATGCCCAAAGTAAATAACATCCACGTCACCGTTCTTATTGTTAAAAGAGAGACTAATTCGAATCGATTTAACGAATGAAGCAAGACAACGAAGGAAGACAACTGGAAACTATCGACGGACTAAAAAAAGTCTACGACCGATATTGAAACTGACGGTTAGGCTAAGGGTAATTTCGGTACATCACCGGAAAAATGGTTCACGGGGATAGTTCCGGTAATTATAGTAAAACTAGATGGGCTTTTCCGTCAATACACTTCCTCATCGGATTACGAAGAAATGGGGAAATTACGATACAAACCCATCTTTTACCCCTAAACCGAGCCGGCAACTTTACCGGTGACGGAATCTTACCTCTGACCTACCAATCACGTCATTCCACGTCAT…	CGAACACTTGCCGCGTAAGTTTTCCAACTCCCCCCATTGACCTTTCGCACTTTCACAAACTCCGTATATATATAATGGATACACTCTCTCTTTGATCTTCACCCACTTCATCATTTTACAAACCAAGCAAGACTAATCCAACAAAAAAATAGTCCACAAAAAGATTTTTACAGATGGCGATTAACAGATCTTTACTTTTGATTCTTCTTTTCATCTCTGTTTCTCTATCGACGGCGAGGATCTTACCCGGAGAGTTTGTTCCAGTCATCTTCTCCGGAGAGATCCCTCCTGTTTCTAAGTCGGCGGTGGTTGGTTGCGGAGGCGAGCAGGAGACCAAGACGGAATATTCTTCTTTTGTTCCTGAAGTTGTCGCCGGAAAGTTCGGGTCCTTGGTGTTGA…	AAAGGTTTGTGACAGCATATTGGGTGAAGATGCTTTTTGTGCTTAGTGGTGATTACCTGATTGCAGCTCTTTAATCTCTGGAATGATGAATGTATAGCTGCTTTGACCTATCTGCACTTGACCTGAATGTGCTTTGGTTTCTATAATGAATGATTAGACTAGGATATATTTATGTACTTTTAAATATAGACATACTCGGCAAATGAGTTTTGTTGGTCAGATTAGTGAGTCTTCAATAATATGTTGTATTTTCTCCTACATTGTTTTCTGGTTTATGTCCAGCCACTCTATTGGGCTTCCTGATTGGTGGTTATATTTCTTGAACTTTGATACTTAAATGTTTGTGACTTTTGGATATCTAAACCTTGCTGATTGGTGGTTATATTTGTGACTTTTGAG…	555	852	1417	0.163	0.155	31.8	0.284685	0.169369	45.4054	0.343	0.304505	0.284038	0.278052	14		12	0.0215827	11	0.0128957	18	0.0126939	0.284038	0.349765	0.187793	0.178404	36.6197	11	12.9108
Downregulated	AT1G07135	chr1:2190785-2191784	REVERSE	TTGTACTATACTGTGCTAAAATTACCAAAGCATGATTTATATAAATCATATCCAGTAAGACCATATGTGAATGAATAACAATGGATTATGCTTAGGTTAAGATTTTATTAAATTTATAACACTTTTAAAATAAATTTGGAATAATACAAACATATAAACCATTCCTATAACACCATATTTAAACATAACAATGAATTGCTTGGATTTCAAACTTTATTAAATTTGGATTTTAAATTTTAATTTGATTGAATTATACCCCCTTAATTGGATAAATTCAAATATGTCAACTTTTTTTTTTTGTAAGATTTTTTTATGGAAAAAAAAATTGATTATTCACTAAAAAGATGACAGGTTACTTATAATTTAATATATGTAAACCCTAAAAAGAAGAAAATAGTT…	CTTTTTTGGATATTTTCGTGGCAGCATCATAATGAGAGACTACGTCGAAACTGCTGGCAACCACTTTTGCCGCGTTTAATTTCTTTCTGAGGCTTATATAAATAGATCAAAGGGGAAAGTGAGATATAATACAGACAAAACAAGAGAAAAGATAAAGAAA	CTTTTTTGGATATTTTCGTGGCAGCATCATAATGAGAGACTACGTCGAAACTGCTGGCAACCACTTTTGCCGCGTTTAATTTCTTTCTGAGGCTTATATAAATAGATCAAAGGGGAAAGTGAGATATAATACAGACAAAACAAGAGAAAAGATAAAGAAAATGGGTTTGAGAAGAACATGGTTGGTTTTGTACATTCTCTTCATCTTTCATCTTCAGCACAATCTTCCTTCCGTGAGCTCACGACCTTCCTCAGTCGATACAAACCACGAGACTCTCCCTTTTAGTGTTTCAAAGCCAGACGTTGTTGTGTTTGAAGGAAAGGCTCGGGAATTAGCTGTCGTTATCAAAAAAGGAGGAGGTGGAGGAGGTGGAGGACGCGGAGGCGGTGGAGCACGAAG…	GGTTCAGAGTAATTATTGGCCATTTATTTATTGGTTTTGTAACGTTTATGTTTGTGGTCCGGTCTGATATTTATTTGGGCAAACGGTACATTAAGGTGTAGACTGTTAATATTATATGTAGAAAGAGATTCTTAGCAGGATTCTACTGGTAGTATTAAGAGTGAGTTATCTTTAGTATGCCATTTGTAAATGGAAATTTAATGAAATAAGAAATTGTGAAATTTAAACCTCCCTCAATCTTAAACGTTATATCTTTTAAACGCTAACTTGTTAAAGTGAC	160	908	281	0.132	0.109	24.1	0.15	0.20625	35.625	0.38	0.36875	0.274229	0.30605	13		4	0.0248447	10	0.0110011	2	0.0070922	0.274229	0.298458	0.156388	0.270925	42.7313	10	11.0132
Downregulated	AT4G29020	chr4:14303921-14304920	FORWARD	TCTGATTTGTCATCCTCACCTTCTTCCTGAGTAAACAATTTCCTTAAGAAACGCAACTAATCACCAATTAACTTACGAGCTTCGAGTTTTGTATTAATATTACTTATTACATCATCATTTCTCGAGAAATACTGTTTACTTTATGGATTTGAAAGATTTTTTTAATCTTCCATATTAATCTTTTTGTCTCCCAACCTGTCAATTTAATGCATTTACATGTTCTACTAACTTTGGCCTTTGGGCGCAGCCACATGCTCTGCATGCTCTCATTTATTGCACTTGTAGTGTATACATATATGTACATTAATAAGGTGCTATTTATACTTAACATTTTCGGTTTATTTCTTTACTTTTTGTCAAAAAGTTTATAGAGTTTTGGATTATGAGAACTGATTTTAA…	GTCAACGCCTTACGAGACGCGTCTGGTTCTTGAAAGCAAGTTCTGCGTTATTTCATCATCAATCAAAGTCGCCATTTTATTTTTATTTAAAGTCTCACGTCACGGAATTATCTCTCTGAATTCATCATCTTCATCATTACCTTCTTTTTCTCAATCTCGATTGTTTTCTTCCAAATTC	TTTAACCCTTCACTCTTCTATATAAATCTCCCCCAAGTACTTAACACTCTTCACTACTCTCTCCACTAAACAAAAACACTAGAGTTAAGTTACATATAGAGTAAGGAAGAGATGGCAGTTAGGTGTTTAGCCGTGTTCCTCGTTGCTCTCATGGTGTCTCAAGCAGTCACCGCAACAAGACCGGCTCCAACCAAGAATGTCGGAGCTGGTCTTGACGACCAAAAGAACTTTGTAGCGTTCGCTGGTGTCGGTGGAGCTGCTGGAATTGGTGGAGCCGGTGGTGTTGGAGCTGGTCTTGGTGGTGTCGCCGGTGGAGTTGGTGGTGTTGCCGGAGTTTTGCCTGTTGGCGGTGTAGGCGGCGGAATTGGTGGTCTAGGCGGTGGTGTAGGTGGTCTTGGC…	TTGTGTTGGGATTTCGAAGTTTCACAAGGCGATGGGATGGTTTCTTCAAGAACTCTCGGTAGAATTTCTCAGTTTCTGGGTTTAATTGATGTGTAAATTTGTTAGTTCAATTTCAATTCCTCTTTAGTAGTAAGTAATTCGGATGCTTCTGAAGATCTCATTGTACATGATGGAAATTAAATAACTCGCATTTTAGGATTCATTGTTCATTAACTGATCGCTTTCTTTGATGGCTCTTTAATTTGGTTGATCAGATTGTGATTGTGAATCTTGGGTTAGCAAATTGTAGTGTTGAAATGGAGAAGATGATGAATGGATCATAATAACTCTTGATAGATGAGCTCGTTTAATCTTGTGTGAACCTTAGAATTGAAAACGACAGCTAAACTGTAGCAATGA…	178	921	433	0.176	0.14	31.6	0.241573	0.123596	36.5169	0.331	0.235955	0.208469	0.272517	12		0	0	9	0.00976139	3	0.00691244	0.208469	0.356135	0.160695	0.274701	43.5396	9	9.77199
Downregulated	AT4G28180	chr4:13983718-13984717	REVERSE	ACCATATGATTTATATATGGTATATTTGTTGTTGTTGTTATCTTAAGTACATACACAATGGATGGGTTGCAAAACAAAAACAAAAAGTACATAATGGATAAATGAGAATTAAAGAAAATGTCGCCAGTTTTTTTTTTTGAAGAAAGTGAAATAATTATGTCAACATCTTTACAGAGACATGAATATGAATAAGTTGTCAACACAATTTTTGTATAACAACATCTTTACTTTGAACTTTAAAAACTCTCTTTCCTCCTAGTTGTTCCCAAGAAACTGAAAAAAAGAGTAGCGGATGGGAGTGAACTTATGGATTCAAAACATTTATTATGGGCTTGGGGTTTAGAAGTTTACGAGCCTTGGCCCCTTTCTGATTTCTACTCAAAGTTTTGTCATGTTTTT…	CAGATATTTTGTGGCTACCGTTTTTTTTTCATAATTGGGCTATAAAAATCATATCTTTTTGACTCTTCTCTTCTCTATCCATTCTCTGCCGAACTAGTCGTCAATCGAAATCCCAAAGATCAGCG	GAGAGAGAGAGAGGAATTAGCAAAAGTAGAAAGAAAATGGGATGCTGCTTCAGCGCCGGAAAAGTCACAGCTCCACCAGTCGCCGCCGCTCAAATTCCTCCACCCCTCGAAGAAGAATCCGTCAAAGAAGTCGTTGTTCAATCAGTCTCTGTCTCCGTCCCCATACCCATCTCCGTCCCTGTCCCAGTCCCCGACCTCGTTCCTTCCGCACCAACAGTCTCAGATTCAGAAGCTCAAGTTCCTCTTCCTCTCTCACCTCCAGCTCCGGAGATCTCTCACAGCAAGTCCGACATTTGCAGCGTCTCTGTCTCTCACAGCTACTCCACTGCCACAACTGCTACCGCTGCGTCCATCCTCGAAGACGATGCTCTCAGCAAACCTCACCGTCCTCCTCCTCCT…	ATCTGTTATAGGTTACACCATTCCGGCGGCTTAAAAAGGAACGAAACCAACAGAATTTGGATTTGCTATAAAAATTAATAAAACGTATTAGTATCTGAATAATGATGATGATGGATGTTATCAGGA	125	922	127	0.15	0.186	33.6	0.232	0.136	36.8	0.336	0.248	0.258134	0.377953	13		1	0.00793651	4	0.00433369	1	0.0078125	0.258134	0.236443	0.291757	0.213666	50.5423	4	4.33839
Downregulated	AT3G50800	chr3:18883034-18884033	REVERSE	CAAAATCAGTGTTATTGTCTTCATTTATCATACGCACAAACTAAAAAATAAAGTTTGGCCGAAACGTGGGTGTTCCTAATCCCAAACATATATGAAAAGCAGAGAATATACTATATCTACTTTAATCGTTACATTAATGTTAGTTTAACTAAAATAGGTTTCTTTTGAGAAAAAAAAGTATAAAGTGGTAGGAAATAATAGAGGTTCATAACTTCATATAATTGAAGCTTATGATTTGATATATTGGTTTGGTTGTTACACAAGTATCCGACTTTAGATACTACAAAACAATTCTAAAAAAAAAAACTTCAACGGAAAGCGATATTCTTCAACAAATCAATCCTACTTAAAATATTTAAAATGTAACAAAAAAAAATTCGATACAGCGTTGATGGACCG…	TATAAAAACCCAAAATCCAACAAACTTTGATTACACACACTTACATACAACA	AAAGCCCCACGAGTAGTTTGTATCTCTTTCAAACACACAGACGAGATCTTCTCTCTATCTTTCTCTATCTACAAACTTTCTAAAAGTCACGAGTCAACTCAACGAGTTACGTACAAAGAAGTACTAAAACAATGGGAGCTTGCGCTTCACGTGAATCTCGGAGAACAGAGACGGCGAAGCTGATATTACCAGACGGAACATTACAAGAGTTTTCAACGCCGGTGAAAGTGTGGCAGATTCTTCAAAAGAATCCTACAAGCTTTGTTTGTAACTCCGACGATATGGATTTCGACGACGCCGTTTTAGCTGTCCCTGGAAGCGAGGATCTTCGACCAGGAGAATTGTACTTCGTTTTACCATTAACATGGCTTAATCATCCATTGAGAGCAGATGAAATGG…	TAACACACGAAAAGAGAGAGAGAGAGTCATTGTTTTGTTGAAGGACAAAGTAGAGAGTAGAGAAGAAAGAGGTTATAATAGATTTTGTAAAGCTCTTCAATGGTTTGTTAAACAAAACCCCGCTCTTGTGAAAACTGATGAATTAATTGCAAGTTTACTTTTGAATCTACAACAGCATGAAACAGTTGCACCGGTAAGGTTTCTTCCATATTCAGGATTCCTAGTAGCTATGGTAGTTCTTGATTCGTTCATGAGAAGCATTGAGAATTGTGAAGCAGCAGACAAGTGGGAGCCTCGCCTGTCTCAACAAAAGATCAGGAACTGCAGACGAAGAGATCTGAGTTAATTCAGAGGCTCTTAACACCAGCCATTCTCGTTGAGAGCAAAAACAAAGATTGA…	52	922	560	0.207	0.146	35.3	0.269231	0.0192308	28.8462	0.331	0.5	0.315618	0.339286	16		2	0.0377358	7	0.00758397	11	0.0196078	0.315618	0.276573	0.170282	0.237527	40.7809	7	7.59219
Downregulated	AT2G35790	chr2:15039669-15040668	FORWARD	ACCCAATATAAAGAGTGTTAATTTAAGGATTGTGAAATCAAAATTTGGAGAGAAATGGAGAAACAGAGAGAGATGTACATTTGTTCCAAGAGTAAGGATTGTGGTAAAGAGTTTTGCCATCAGGATTGATTCTAAAAGGTCCGATTTCTTCAGCGGCACCGTAAGCTACGGAGGAACAACCAGGTCCACCGTTGAGCCAGAGGACAAGAGGCTTAGACTCAGGGTTTTCACTCGGTGGTGACTCAGTGAGCCAGTAGAATAGTGCTCTTCCTGCTGACTCGTTGACGGTAATGTAACCAGAGAAGTGAGAGAAGGAGACATCGTTTGGTTCACCGGGAAGGTGAAAGATTCGGTCTTTTTCTTGTTCGTGTCTGGAACAAGAAGCGTAATGGAGTAGAA…	TTTTCGCCTATCTTCCTGGATTTTTCTCTTTCGCTAAAAAGAACCTTCAAGCTCTGTCTCTCTCATCGCTATATAATATAATAAAATCAATCACACACAAGACTCGTGAAAGGGGACGATACGCGTTTTTTATTTTGTACAGACTCAAATTCAATTCAATTCAATTTTATTCATAAGTTCTGGGTTTGAAATTTGAACAATTGACCGAGATTTGGGAACG	AAAACCCTACAACATTCATTTGGAGGAGGAGACCTGAATCTTTGCAATCTCGCAACAGAAACGGCGATGGGAAGATCAGCTCTGATTCACTTGCTTCGCTCCCAATCCCGACGTCTCTCTTCCTCCACCTTCACTTCAGGATATCATCACCGGTCAATAGCAGGATCATGGTCATCATCAGTGAACCCGAAGGTCAGATTCCAGGTTCCATCCCTTAGCCAGAGAAGCTGGGCATCATTTGGAGCAAAGACTAGAGAGGACGATGATGAGCACAAGATCAGCATCGGACCCCAAGAGAAGAAAGAAGAGAAGGATGGAGGTGTGGTTTACTATGGACCAATCTCATCAACCATAAAGAAAGTGAAACTCCTCTCACTCTCCACTTGCTGTCTATCAGTC…	GTTAAAGAGAACTTTATATGGAAAGTGTATCATATAAGGTAGAGTTAGTAATAGGTATTATTGTTCTTTTGTGTTGCTATACTATGATAATGTGTGTTCCTGTAGTTATGATGATGAGTTGATCTTTCTCCTTGTTTATTTTATATGTATGTAAATAGTTATTTACATTCTATTTTATTTTACCTGTTTTAAAC	220	930	195	0.148	0.224	37.2	0.195455	0.15	34.5455	0.358	0.3	0.266667	0.271795	17		4	0.0180995	15	0.0161117	1	0.00510204	0.266667	0.272043	0.247312	0.213978	46.129	15	16.129
Downregulated	AT2G48140	chr2:19685333-19686332	FORWARD	TTCCTGCTGGACGAGCCGGTACCAACGGAGGGAACTGTCTTGGAACCACCTCCAACTCCTGTGTACCGATGTGCAAGGAGAATGTATTCAATAAACTAAAATCAACCGTTGATGGTTTGGTGATATATAGTAAGAGGAGTAAGTACCTGAACGAGCACCCGGCAATGAGGTTGGGGTTAGTGTCACATCTGGGGTCTTTTCCGTCGGTGAGGGTGCGGGAGGCTGTGCTGTTGGACCAGTGGCCGCTAATTCACAAACACTGTTATGAGTGAAACAATATTATAACGCATAGGATAGAAAAATATAGTTAGGTGGGATACCGTTGCATTGTGTGAGGGGAGGCGTCTGAATGTTGCAGGCATTGGGGAGCTGCAAGGCCTGTGTGCGGTTAATGTTAAG…	CACGTGGCAACTTATCCGACGTGGCATTACTGACGTGTCGTGACTCTACCTCCAACCCCTTTTTAAACCTTCACTCTCGAGCGTCGAACACAAACAGTGCTTTCTCTCTCTCTCTAGAAAATAAAAATTCAAACTTTATTTCTCTCTCTCTATCTTTCAAAAGAAACTGAACAGTCTCATTCATCTTCTTCAATCGTAAGAAAAATCTGATCAGCTTCAATTATCTCCGAGAAGGAAACA	ATTAGTTGGAAGTTGTTGAACTCCAATGCACCCATTTTATCATATATAAAACTGAATAATTGTATATCTATAAAGCATCGTCACCGGAAGATTAAGCAGGCCAATTAAAATGGAAGGCTTAACATTGATAGTAGTGATGATGTCAAGCTTTATGTTGGGAGGGCAAGGTCAGCAGATAAGCACGCCATGCACCTCCTCCATGATCTCTACCTTCACTCCATGTCTCAACTTCATCACCGGAAGCAGCGGCGGTTCCGTCACTCCCACCGCCGGCTGCTGCGACTCCTTGAAGACGTTGACCAACACTGGCATGGGCTGTGCTTGCCTCATCCTCACTGCTAACGTCCCGCTGCCTACTGGCTTCATCAATCGGACTCTGGCGCTTGCTCTACCTCGAGC…	CAGAGCTTCCAGGAGAAGTGTGTAGAGTTTAGATCCCAAGTAGAGAAACAGAAGGCGAGCAAAGAATCTGAACTGAGAGAGGACTTATTAGACAGAGACTCGTCTGAAGGGTCTTTAATCATAGAAAGAAGTTGCTGAGTGATTGCTTTTGTTCTTCTTCTTGGTACGGTGTATTATATTAACTCCACAACCTTTTTTTTATACTTTCAGTAACGATTCTCCTTCACTTTCAATTTCATTCCTTTTTTTTATACTCTTTTTCTTTTCTTATAATATTTTTTTTGGTTTTTCTTTCGTTTGTTACTAAAAAAGGAAATGCTCTTTTTGTGAAATATATACACTTCGTTTGTTCGGTTTCTACTTATGTTAATTATTCATAACCTATCTTAATT	240	932	393	0.168	0.266	43.4	0.270833	0.125	39.5833	0.276	0.3	0.251073	0.264631	15		7	0.0290456	8	0.00857449	5	0.0126904	0.251073	0.2897	0.263948	0.195279	45.9227	8	8.58369
Downregulated	AT5G64310	chr5:25720733-25721732	FORWARD	TGGCTTGAAGTTCAAAGGGGATGTTGTGGAGAAGATTGAGTCTGAATCTGAGTCCTAAGCTTAAAAACCAGGACGAACCGAATGGAATCAAGAACTATAGATATAATACTTCACAAAAAACAAGGAAAGAAATTGACACAGAAGAAGAGGAAAAAGACATTTGATCTGTCTGAGAAACTTGATTAGATTGGTTTATGTTCTAATCTAATCTGATTTGATTTTTTTTTATTTTGTCTACGATTCTTGAGTTACGAAATGTTCATCATTTGTTACTTCTTGTTGTCGGGATTGAGTAGTTGCATTTTTTTAGTTGTGGAGCTGTGACAAAGAGGCCAGCTAGTGTGTGGAATGTGGATCATCATCCTTTGGTTGATTCCTTGTAGAATCCTTTTTGTAAAC…		CGTTAGCGCCGTAGTCAAAGGGTTTAAGCCCAACCGCGTTTCTCTTTTTCACCTCTTTCTTTTGTAGCATAATATCTCAGCCGTTAGATTTAAGTCGGTCCTTACTTTTTCATATCAACGGTCACGATTCACTAAACACCTCAATACAGTGTACCCCACTTCTTCTCTCTATATAAAGAACACCATCTCCTAGGTTTCGTTAACAACAACAACAAAGCAAAAACACTCCCAAACCAAAAAAAGAAGAAGAAGAAGCTAAATTCGAATCTCTCTCTTTTTTGAAATATGGCTTTTTCCAAATCTCTAGTGTTTGTTCTTCTCGCTGCTCTTTTGATTTCTTCCGCAGTGGCTCAATCTCCGGCTCCAGCTCCATCTAACGTCGGAGGTAGACGGATCTCA…		1	947	1	0.147	0.169	31.6	0	0	0	0.374	0	0.231257	0	21		0	0	5	0.00527426	0	0	0.231501	0.35518	0.251586	0.161734	41.3319	5	5.28541
Downregulated	ATCG00540	chrc:60657-61656	FORWARD	AATAGAAACACATGCTCGATAGAAATATTAGATCTAATAGAATCAACAAATGAGGTAGGTTCATTAACAACTCACAGATTCAAAATGGCAAAAAAGAAAGCATTCATTCCTTTTTTTTATTTTCTATCTATAGTCTTTTTGCCCTGGTTGATCTCTCTCTGCTGTAATAAAAGTTTGAAAACTTGGATTACTAATTGGTGGAATACTAGACAATGCGAAACTTTTTTGAATGATATTCAAGAAAAAAGTTTTCTAGAAAAATTCATACAATTAGAGGAACTATTCCAGCTCGATGAAATGATAAAGGAATACCCAGAAACCAATTTACAACAATTTCGTCTAGGAATCCACAAAGAAACGATCCAATTCATCAAGATACACAATGAGTATAATATCCAT…		ATGCAAACTAGAAATACCTTTTCTTGGATAAGGGAAGAGATTACTCGCTCCATATCTGTCTCACTCATAATATATATAATAACTTGGGCATCCATTTCAAGTGCATATCCGATTTTTGCCCAGCAGAATTATGAAAATCCACGAGAGGCGACTGGGCGTATTGTATGTGCCAATTGCCATTTAGCTAATAAGCCCGTGGATATTGAGGTTCCACAAACGGTACTTCCTGATACTGTATTTGAAGCAGTTGTTAAAATTCCTTATGATATGCAACTAAAACAAGTTCTAGCTAATGGTAAAAAAGGGGCTTTGAATGTGGGAGCTGTTCTTATTTTACCGGAGGGTTTTGAATTAGCCCCCCCCGATCGTATTTCACCCGAGATGAAAGAAAAGATAGGA…		1	964	1	0.156	0.147	30.3	0	0	0	0.336	0	0.314315	0	8		0	0	7	0.00725389	0	0	0.314642	0.304258	0.17134	0.209761	38.1101	7	7.26895
Downregulated	AT5G51190	chr5:20801438-20802437	REVERSE	TAGATTCTCATCCAATGTTTCTTATTTTGGTGGTAATTGTTTTAATGAAGTTAATTCTACCCTTAGCTCTTCTCCGCCTATGTTTGTAGGTCCTCTCGACCAGCACTTCTCCGACTTACCCGGTGTCCTTGGCATTTGTATCCATCTTGCGTTTCTGTATATTATTCGGGCCTATGCATGGTGACAAAAAATCTTGTATCTTTTTTCTTTTCATTGTTGTTCGTCAACAAGAATTTTTGAAGTAAGTAATTAAGACTTTTGTGATTAACCAACATTCGTGAAATGCTCCTCGTAAAACTTTTATTTCCAGCATTTTGTTTATACTCTTGTGGGGGCCGGAGTTTTTCAAAGCTTGACCATGAATTTATTGAACATCTTCTAATCTGATTTATTTGGCAA…	GTTCCACTATTTTTGAGAGAAATATAAATAAAACGCGAGATTTTTTATTCTACGTCTAAAAAGGCTCTCACACGATTCGTTAAGAGTTTTGGTCTGTTGTTTATCGCAAACCCTAGGTC	CAATCTCAAAAACCAAAATCCATAATCAAAACCACAAAGAAGACTCCAACATAATTCATCATCTATGGCTTCTTCACATCAACAACAGCAAGAACAAGACCAGTCAGCTTTAGATCTCATAACCCAACACCTTCTTACTGATTTCCCTTCCTTAGACACCTTTGCCTCCACCATCCACCACTGCACCACCTCAACTCTAAGCCAACGCAAACCACCTCTTGCCACTATAGCAGTTCCTACTACTGCACCGGTGGTTCAAGAGAATGATCAAAGGCATTACAGAGGCGTCAGGAGAAGACCATGGGGTAAGTATGCGGCTGAGATCAGAGACCCAAACAAGAAAGGTGTTCGTGTCTGGTTAGGCACTTTTGACACAGCCATGGAAGCTGCAAGAGGTTA…	ATCAAAAGTTTTGAACTTTCATTAACCGTTCCACAAGAAGCAAAGTCAGAAAGATTCCGAGAGGTCGATGCTAATCTATTTCATTTTATTTGTTTAATGCTTTGTTATTTTTCTTTAGAATAAAAAGAAAAAATTCTTAGGGGACAAAAGAGAGTTCGTTTGTCTCTCTCTCTGTCTCCAAAGAAAAACAGAGGTGAAAAAAGGTTTCAAAACCTAAGAAACCTTGAATTACCTCACCTCACTTCCTTGATTCTTTACTATTCACAATGAGTAATCGATTTTTTTTTTTCTTGGTAACACTCTCACGCTGAATATATATGTTTTTTAGTAATAATATAATTGGAATACAGAAATGTATTTACACTTGTGAAGTTAGGGAAAGTGTTGTAATTGTTTCTT…	119	965	441	0.2	0.145	34.5	0.176471	0.176471	35.2941	0.337	0.294118	0.327461	0.321995	18		1	0.00833333	23	0.0238095	6	0.0135747	0.327461	0.247668	0.231088	0.193782	42.487	23	23.8342
Downregulated	AT2G07674	chr2:3267932-3268931	FORWARD	CGCGTTGGATCTATGCTTAGGCAGCTTAATCGAGACTTCATATACGTAGATTGCCATGTCTGTATCCGAACGAAAAGACCTTCCTGATGTTCTTGCCCTATTTAAACCCCGGGCAATTTCCAAAAGAAGAGAAAACAACCACCTCGGAACAAATATCATGCATACATAGGAACCCGGCTTCGCTAACCTTTCTTACTTAGTCGTGAAACAACTGTTCCCATCGAACGTAGAGAGATAGTCAAATGACAAAGAAAGGAAAGCAGACCTCGGAACGCGCTGCACAGCACGGAACAGCCATTACATCAGTGATCGGCAAACAAAGATAGATACTTAACAGCAGCTACAAGCAACAATAGCTACACCCGCCTAGGGACCACTCCAGAAGTAAGCTGCGATTAA…	CTAAAAGAACCACTTTGAGGATCAATCCCTTACTGAATGAATGTCCTTTTGATCAGTGATCACAGAAGGAGAAGGCACTGTGAATGAGAACCTCTTTCCTTTCTGGCTACCAAACGTGCTAATAAAAGAGCTTATTCTGAGTTTGAATTCCTCGAATTCTGTAAGCTAGCTTGGTCTACCTGCTTTGTTCTGATTTCATTGTATTCCTCCGTATTCAGCATTCGCGCCGGTGTCACAAAAAGCAAAAGCATATCAATTCGTTGAGGCAACTAGTCTTGGTAAGGTTTTTTCCACTGAATGAGAAGTTTGTATGATCCAGATGTTTTGAAGGCGTGTTTGCCCCTGTGATACGCGTACGAGGAGTCGACGGGGAAGAGCCGTGCTGGGGTTGGAAGAGGT…	ATGAAAAATATGGTTCGACTGTTGTTGCCCCTGCTCGGAGCTTTGGCAGGTAGTTTTTGCGCCCGTTTTCTAGGATCAGAAGGAAGCGCTATAATGACCACTACGCGCGTTTCATTCTCTTCGATCTTAGTCGTAAGCTTCCTATTTTGCTTTCATTTTCATTCCTTTCGTTTGAAAGGGCCGCAGAAAAAGATTATCTATCTCTTTTTGGTCTTTTCCATGGGGTTCGTGGGATCTTTGATCCGGATCGAAGTCATCCACCTAGTGGGGGGTCTGGCTTTGCCCGTGTTGGGACCTTTGGTCTTGAATGCAATAGGGGGGCAAGCACTTCCTTCTACCGGCCCTTCCGGGTCGGGCAGTTCTTCCATGTGGGAGGAAGATTCCTTTGAACTGGGAGTT…	TTAAGAAGTCGTACAGTGTAGCATCAACTCTCCAATGATTTTGATCAACCTTGCATGCATTCTCTCGAATGGCAAAAAAAAAGTGGCTATTGTTGCGAAAATACAAGTCACCCAAACAAAAGAGAAATACTTGCTTGTGTGTAACCGTATCGCTGTTATTTTGTATGATTCTTCTTTTGTTCAACTTCCTTTTTAAGAAAACAACAAAGAGGAAGAAATAGTATCTACTAATAACATGGCTTTCGTTTCTTGTATCTCTTTAGCTAGTCTCCTACCTCTTCTAATACGAATAACTCCATCTAAGACAAGAGACTGCATGTGTACTATTCATGTTCGTGCAACTAACTTATGTTTTCATCATACAACACGCTCTCCCAACACATGGGTGTCCAGATTATG…	604	975	433	0.233	0.2	43.3	0.180464	0.251656	43.2119	0.343	0.261589	0.220513	0.314088	22		3	0.00495868	9	0.00922131	6	0.0138249	0.220513	0.238974	0.252308	0.288205	54.0513	9	9.23077
Downregulated	AT3G12830	chr3:4079628-4080627	REVERSE	AAAACCATGAACATTGTTACGAGTATGAAACCATATATTTAAATGGCTATATACGCTATCTTACAATATAAATTTGTATGCAATTAACTATTTCCATATACAAAATTAACTAACTTTTCCACACTTCATCCATATTTAATTTCTAGCTTATTATTTAATATATTGAAAATATAATTATTAACGAGGGGATCTTTTGATAAAAAAAAACGAGGGGATCTATCTTTCTCTACACCTTATATTTTGAGTAGGATTAAAGAAAGAAATGTAAAAATTGGATATGTAAAAATTTTCCAAAGTGGAATTGGATATCCAGTCTTAGTTGAAGTAGGATAATAGATGATTAGATGAAATGATATTAACTACATGTACATGATATAGGATTACAAAGTATATGGATTA…	ATAATTCCTTCCTTTGCCCCATTTTTATTTTCTTCTTCATCCATAATAACTTCACTCTCTCCCCCCCCCCCCCCCCCAACATGTTCCTGTGACGACGATACACTCTTTCACTGACTTACCCCTACCTCAAAATCACCTTCTTCTTCATCGTCTCAGCTCAGGAATTGCTAACTACCTGTTTTTGAATTTGAGATCTGTTTTTGTTTCTAGAAGAAAACAGCTTGTTTTCACCGTCTCTGATCCTCTGATTTGATCGGAATCTA	TCTCCTTCACAAAATTCTCATTGATTCTCTCTCGAATTCTCAAACATCCGTTTTCAGTACCAATCACCAAAAGTTTCTCTCTTCTCTCTCTCAAAGTCACAACACGAAGACGATGAAGCAACTAATCCGTCGTCTCTCTCGCGTCGCTGATTCCGCTCAATACAGTCTCCTCCGTTCCGATTCACAGCGACCTAGCCGCCGTTCCGAATCCTTCCTCCGTTCTTCGGTGACTCGCCGCTCAAAGAAGCAAACCTCCTCTGTTCCCGAAGGACACGTACCGGTCTACGTAGGTGACGAGATGGAGAGGTTCGTCGTTAGCGCGGAGCTACTTAACCATCCGGTTTTCATCGGTTTACTAAACCGATCTGCTCAAGAGTATGGTTACGAGCAAAAAGGAGT…	TGAAAAGGTTCGAAGCTGCAAACTTTTTGGGACTTCTAAAGTCGTAATCTTTTTTGGTTTTGAGTCTCAAAATATCGGTTGTTTTTTGTTAATGCTGGTGCATATGATCCGTTTGGTTTAATCGAAACTTGCAACAACTAAAACCTCAATGAAAAGTTGCAGAATTTTTGA	263	977	172	0.137	0.12	25.7	0.311787	0.106464	41.8251	0.39	0.212928	0.250768	0.284884	9		1	0.00378788	8	0.00817996	4	0.0231214	0.250768	0.337769	0.212897	0.198567	41.1464	8	8.18833
Downregulated	AT5G59820	chr5:24101814-24102813	FORWARD	CAAATGAAGAAAGTAAAGGGAGTGTGAAAACAAGAATCTTAAGGTATAACGAAGATTTGTTCCGCGTGGAAAAGGCATTAAAAGTGCCACGTCACTCTCTCTTTTTATTTTATGATTTTCGTATCTCTTCTTCTACTTGCTTCCCACGTTTCCATCAAGTTTCCGTACATATCTTCTTGTTATCTGATCCACGCGATCTTTCAACGCGTACTTTTCACGTATTTGTGTTGTCATGCCTTTGCTGGGATTGTGTTAGATGCTCATTGCTGACGGTAGTTTTTAGAGAACATTCTAGAAAGAAACTATTTTTCTAACAAAACCACGAACTTTGTTTTCTAGTTATTCCACTTTCTAGAATACACCTGACCAAATTAGAATTCTAGAAATGAATTTTAAATA…	TTAAAAAAGGGAAAAAGATAAAACAGATATCATTTGACCACACAAACATATACAACACACCCAATCAGAGATCGATCGCCATTAACGTAGACTGTGACTCTCGGCTCTTCTTCACTCTCAATTTCGATCGGC	TTTACCCCTTATCTTTCCACGTATTTACGTTAATACCTACACTCTTCGCTGCCACTTCCTTACCCACCAAGTCACAAGGGTATATTCGTCACTTTCCACACGTCTTTGGTCCACACAAACTCGGTATCTATATATAGTTCCCAAACGGACACGAACACATCATCACAACTACTATCACACCAAACTCAAAAAACACAAACCACAAGAGGATCATTTCATTTTTTATTGTTTCGTTTTAATCATCATCATCAGAAGAAAAATGGTTGCGATATCGGAGATCAAGTCGACGGTGGATGTCACGGCGGCGAATTGTTTGATGCTTTTATCTAGAGTTGGACAAGAAAACGTTGACGGTGGCGATCAAAAACGCGTTTTCACATGTAAAACGTGTTTGAAGCA…	ATTGATTTTGAACTCTTCTTTCTTCTCTTCTTTGTACATGAGGTATAGGCATACACACACACACATATATACACACTAGTAGTCTTCCTTGATTTTTTTTAGATTACACGTTACACAGATTTTGATGCACCAATCATTGTAACTTCACTCATCTCTTGGAGATCCTGTTTATTTATGCTACTTATTCTTGGCTTCATCA	132	981	200	0.173	0.147	32	0.25	0.143939	39.3939	0.338	0.371212	0.278287	0.25	15		3	0.0225564	13	0.0132383	1	0.00497512	0.278287	0.316004	0.194699	0.211009	40.5708	13	13.2518
Downregulated	AT4G25470	chr4:13016236-13017235	REVERSE	ACGAAGACGCTCTAAGTCTAAGCCAAGGGGGAGAAGAAGAGAAGAGGTATGAGGAGGAACCATACTTTTGTTAGAGAGATGCTGGAAATTGTGATCAACTACATGCAAAATGTCTTTTCGCCTAACCACTTACCATATTTGATATTTTCCTTTTGCCAAATTACACAAACCCTATCTTGTCTCTCACATATATATCCAATTAATACACCCCTGCCACTTGTTAATTCTCGACCATGTATGTATACTTATGTAAAGAATATCCAAAAGCTTTCTTTTTGTTCCTTCGATTTTAAGCAACTTGTGTTCTCATTTCTCAATATCTTAAAGAAATCCTGAGTAAAAAAGTTTATAGCCTCCGTGAATCTTAGGAAATTACTCTAGCATATTCAAATTTTTTGA…	TTGGCGTCGAATAAATTCAAATAGATACACATAGAAAGCTATAATAATGAGAGAGTTTATAAGTTCTTGTGAAGGCAAATGATCCAATCTTTCCTTTTCTTCTCCTCAAATTTTCTTTCTTTTCCCACGCGCTTACACACACACTGCAAAAACCACAGAAACACAGAGAAAGAGAAAGACAATTCAAACAAAAGCTTCGATTTTTTACCTTTCTGTTTGATCGGCTTTTTGTTTTTCTGTAAAAAGCCATCTTTTGTGTTTGATCCTTTCTTTTTTTTTACCTGATTAAACAACTTTTCTCCTCTGCATTTTTTCGTGACCCTTTTAAATATCTTGTGGCCGGTCCTAAAAGTTCTTTATGCAAAGGTTTCTTCTTTATAAGATAAACAAAAGGTGAAG…	AACTTCAAACACTTACCTGAATTAGAAAAGAAAGATAGATAGAGAAATAAATATTTTATCATACCATACAAAAAAAGACAGAGATCTTCTACTTACTCTACTCTCATAAACCTTATCCAGTTTCTTGAAACAGAGTACTCTTCTGATCAATGAACTCATTTTCTGCCTTTTCTGAAATGTTTGGCTCCGATTACGAGTCTCCGGTTTCCTCAGGCGGTGATTACAGTCCGAAGCTTGCCACGAGCTGCCCCAAGAAACCAGCGGGAAGGAAGAAGTTTCGTGAGACTCGTCACCCAATTTACAGAGGAGTTCGTCAAAGAAACTCCGGTAAGTGGGTGTGTGAGTTGAGAGAGCCAAACAAGAAAACGAGGATTTGGCTCGGGACTTTCCAAACCGCTG…	TCGGTGGTTTTATAATTAGATTTGAAAGTGTGTTTAGTTTGTTATCATATTTAGCAGCAATTTTGGTTTTCATCAATAGTCATGTACAGTGTCTTTTTTTTTTTTTTACACGGCTTCACAATTGAAAGCTTGTTTCTTCACCGTTTGATGAATTTGATCCAATAAGAGAATGATGGGTTTCTGTAGAATTTAACTTAGTTTGAGGTTTGATTATCATGCCAATTATTAAATTCAATCTAGTCAATTACTGATAGAAATGTTGTCCATTTGTCACTTTAAACATGTTGCTTATGTTACCT	448	986	300	0.187	0.141	32.8	0.1875	0.138393	32.5893	0.36	0.316964	0.280933	0.263333	14		8	0.0178174	14	0.0141844	1	0.00332226	0.280933	0.290061	0.194726	0.23428	42.9006	14	14.1988
Downregulated	AT2G07687	chr2:3312652-3313651	REVERSE	GCTCCTGCGGAAGTATCTACTCGTTACGGAATCTCAGGTGTCAAAGTGTGGATTTCATATAGTCAAAAAAAAGGGAGACGTGCTATATCCGAAACGTACGAAATATAGTAAATATCGTAAAGGCAGATGTAGTAGGGGTTGCAAACCGGATGGTACAAAACTGGGTTTTGGAAGATATGGCACTAAAAGTTGTTTGGGTGTGGTATATTACTTTCTTGTTTTCATAGCCCCGAAGTTAGGGCGAGTTATCTTATTATTGAGACTCTCGTTATGTCTTCTTGGGTTTCTGGAAACCCCCACTTTATTTGTCGTTCCACAGGTAGACCTGCCTGCCGATACGGAGGGTAACGAGATTGCTCTCAATCCCTCCGTATCGTCGTTGTACAACGAAATAGAGAG…	CTGTCCCGATATAATCTCTTTTGACGAAAGTCAGGCAAAGAAAAAAATGAGAATCTTCAAATAAAAAAAAAAGAAGAGACTACGGAGAGTCAAAAACAGTGAGAGCTTTCTTTCATCTTCAGCCAGATCGGAGCAATCTTCTCCATAGATTCCGTGAAACG	ATGATTGAATCTCAGAGGCATTCTTATCATTTGGTAGATCCAAGTCCATGGCCTATTTCGGGTTCACTCGGAGCTTTGGCAACCACCGTAGGAGGTGTGATGTACATGCACCCATTTCAAGGGGGTGCAAGACTTCTAAGTTTGGGCCTCATATTTATCCTATATACCATGTTCGTATGGTGGCGCGATGTTCTACGTGAATCCACGTTGGAAGGACATCATACCAAAGTCGTACAATTAGGACCTCGATATGGTTCTATTCTGTTCATCGTATCGGAGGTTATGTTCTTTTTTGCTTTTTTTTGGGCTTCTTCTCATTCTTCTTTGGCACCTGCGGTAGAGATCGGAGGTATTTGGCCCCCAAAAGGGATTGAGGTTTTAGATCCTTGGGAAATCCCT…	TTGAGAGAGACTTGACAACATCCTCTGTCTTTGATCTTCACCGTACGATTGATTACGATCCTAGTTCTTATTTGTCTTTAAGTTCAGTTTTAAAGTTTTAAGTTATTTTCTTGTAATAAGACAAACTCTTAGCAAAATTTAATAATATTATCATTTATCATCATTCACTAAATTAACAATGAGCAATCTGTTAAACCATGTCAATGAGCTGTTATAAGTCTTTTTCCGAATATAGGCTAAATGCATTTGTAAATCCCTTTGGACTATTGAAGAGCTTCTGGA	161	998	283	0.216	0.252	46.8	0.192547	0.186335	37.8882	0.261	0.391304	0.247495	0.30742	12		2	0.0123457	5	0.00500501	4	0.0140845	0.247495	0.336673	0.199399	0.216433	41.5832	5	5.01002
Downregulated	AT3G46090	chr3:16926884-16927883	REVERSE	ATGATATGATATATGACAGAAGTTACAAAGATTATACAGAAAATCTATTAAAAAGAGAGCAAGAACGTACAACAAATTGACATTGATTAATTTACAAGGTATATCGTAAGGTACATGCCACTATTTATGTGTTGTTTAGAAGTTGACATGAATTAAGATATATATATATATATATATATATATATATATATATGGTATCCAAACAGTCGTATTTCAATCGGTGATCATATGGAGATAATAAACATAACAACACATATAAAGTTGTAGGTAGTTTCGTTAGTCTTAATTTGTCCAGATAATATTGCGTTCTATACCCTAGTTTGGTCTTTTGTTGGAGAGTGTATGATGTATTTATCACAAGATGGTCCCAGCCAAAACATTCCAAAAATGCCTCCGAAA…	GCCCACACGAAATGAAATCGGGCCGTTACAGAACCGGAAGTTGAATAGACGACACCACCGACCGAATTCACTGCTCTCTTCTCCAATTTCCAATTTCCAATTCGTTTGCTTCATCAGCTCCCAAATTCTCCCGCTGACCCCTAAGTTCTACAAAATCCATCATCGTCGATTGAGATTCTTT	ACACAAACTAAAAAACCGATCATAGAAAGGAAAAAAAAAATCAAAACCCTAGAAGTCACTAAGTCGATTCAAAATGGTTGCGAGAAGTGAGGAAATTGTGATAGTGGAAGAAGATACGACTGCGAAATGTTTGATGTTGTTATCAAGAGTCGGAGAATGCGGCGGCGGCTGCGGGGGAGATGAACGTGTTTTCCGATGCAAGACTTGTCTTAAAGAGTTCTCATCGTTTCAAGCTTTGGGAGGTCATCGTGCAAGCCACAAGAAACTTATCAACAGTGACAATCCATCACTTCTTGGATCCTTGTCCAACAAGAAAACTAAAACGTCTCATCCTTGTCCGATATGTGGAGTGAAGTTTCCGATGGGACAAGCTCTTGGTGGTCACATGAGGAGACATAG…	TAGGACTAATAGCAAATCGAATGTTTGATATGCTATATAACAATCTGTATCATTGTTGTTCATCATGTTTATGCAAGACTTTCTGATGAATGTTACTATATATTCTAAAACAAAATTTATCGTCAATGTTCAACAAGTTTTGCAAGAGTTTCTTTTTT	181	1003	159	0.157	0.162	31.9	0.309392	0.149171	45.8564	0.37	0.270718	0.305085	0.320755	12		1	0.00549451	13	0.0129482	3	0.01875	0.305085	0.31007	0.15653	0.228315	38.4845	13	12.9611
Downregulated	AT1G20823	chr1:7237693-7238692	FORWARD	CCGTTTAAAGAATTAATTGATTAAATTATAAACCAATAAACATCGAAAAGTTTATTTGAGTGCAAATTGTAGGATCTGACTTTGGACGGTTCGAGTTAAATTGGCATCTGCAATGCTCTTTCTTTACCAAGGCATCTTTGATCTTCACTAAGACTCTACCTTTTTATGCTTGTTTATATTTTTTCATAGCCTTTTGCAATTTACAACCATCCATGGAGTTTTATTTATTTTACCTTTTTGGTCAAGAGAACATTCACCTTTGCACTTTGAATGGACCATGTGACCAAAAAAAAAACCTACATTCGGTCATAATACATAAAAATAGGTGATTTTTTTCCTTCTTATTATAGTGATATAAGCTAAAGTTATTCCATCGTTTAACCTAAATTTGATTTACAA…	CTCTCATATGGGCGGCTCGAATAAATATCAGAAAAATACCCTCACTACTCTTCAAATTTACACAATATGCCATCACCGTAGAAAACAAATAAGGAAAAAAAAAAGCTATCGTAGAAGGTAAGGACTTGAAGACATCAGAGACCAAGGACCAAAAAAAAAAGAAAAAGCTTTGATTACCAGAAGAAGAAGAAGGACAAAGTTTGAGACTTTGGAAGATTTGAAGAAGGAAGCTCTAAGCTGGTGAGGAGAGAAAATCAAATCCTTTTCTCTTAGTTTCCTTGATTGGATCGGGAAAATCTACAAGTTGAAAGATTCGTTTTTTGAAATCATTTCGAATCTGAACATTCGATTTCGAGTCATGTTTTGCTTGATTTGTCTTAAGCTTTCGTTGAATCGAAG…	TGTAAAATGACTAAAGTAACCTTAACCGACAACGATAGTTTTAAGACCAAACCAGTAGAACTCTCCTCCTTCTATAAATCTCTGCTTCTCGTTGCCTCTCCAAAACCCTCTCAAACTCAAATCAACCTTCTTCCATTTTTCAAATTACAAACATACACAACAACAACAAAACCTCTTACTCACTCCAATGGCTCGCCTTCTCTTTCGTCTTCTCGTAGAATCCAACACTCCGTCTCCGGCGATTGATAACTCCACCGCCGCGTTGAATTCTGATCTCGTCGTCATCCTCGCTGCTCTCCTCTGCGCCTTGATTTGCGTTCTCGGCTTAATCGCCGTTTCTCGATGTGTCTGGCTCCGTCGTCTCGCAGCCGGAAACAGAACAGTCTCCGGATCTCAAAC…	CCAGAAGCCCACGTGCGATATGAATATGATCACATATCATATACTTTGCTGCTTTTATAGTTTGAATTTACCAGTCGAAGAGTTATATGTATCTTCATTTCTTTGGTTTCACCTGCTTGCTTCATTTTTTATTGTTAATATATAATAGTCTTTTTTGCCATTTTTTCTTTTAAGGATTTTTCGAAGAGTGTCCTTTGTTGGTCTCTGCGTAGTGTTTCTTTTTATTTGTGTCTTTGTTTGTTAACTTGAATAATGAATTATTATTTGTCCCTGTGAAAACTTCTATTGTATCTTTGTAATCGTATGGATACATTTCAGATGTTGTTATATTAGATTGATTGGTAATTTTGGG	571	1006	353	0.164	0.134	29.8	0.164623	0.203152	36.7776	0.347	0.350263	0.245527	0.223796	12		10	0.0174825	16	0.0158888	1	0.00282486	0.245527	0.308151	0.259443	0.186879	44.6322	16	15.9046
Downregulated	AT2G21060	chr2:9037783-9038782	REVERSE	AGTTGCGTTGAGGTTCAAATAATAATAAATTAAATAAATATATACAAAATTTTCGTTACTATCGAAACTGTATCACACTTTGCGGTTTTGTCATTATTCAGAGTCAAAACATCTTTACAAACTCTTGGGATTCAAATCATTCATACCTTCATAAATTTAAAAGAGGCACATTTAAAGCTCAATCACTTCTTTAAATATAGGTAGATAGAATCATAATTGATACAGATAAACTTAGTGGCCAAACTACTATTAGTAACCAAACTCATCTTTTCATTGAATTATTTTGGGTAAAACTAAAGATTTCAAAATTGGATACATGTAGTATTTTTTTTGTTTGGAAAGTGTAAATGTGCATTGACAGGTCCCATCGTCATGTCATTTGGACTATGGACGTTACGC…	TGTTCTCTATCACACACACACTTTGTTACTTGTCTCTATATATCATTTTAAAATTAATATCTTTTTTTTTCAGACACACCATCTTTGAATCTTCTTCACTCAAAGCTTTGTCATATTCAACGAAGACTTTCTTTAAACAAAACTTTTACCGCATTTAATACTCGTCAACTACACACACACACACTATACATTTATTCAGCTTGTGTTGTGTATATATATTGTGTTATTCCTCAACTTGGTTGTTGTATTCAATTTCTCATTCCTCCTTAAGTTTTCTCTACACAAGAAGATAGAGATAAAGACTTGACCTTTTTCAAGTCTTCCTTGGTGTTAATACTCTGCAAATTCTTGAGGGTAGTTTGGAGGAAGAGATCGTGTTTAATATTGTTGTTTAATCAG…	TAAAAATGGGAATATGAAAGAAAAAAGAGTAGAGAATATTGGAATAAAAAGTAAATAGTGACGTGGCGGGATACCCTATGCCTTTACACACATATCTCGCAGATATATAAACAGCGTCTGCTTCACGCCAAAGGAGAGAGAGAGAGATCTGATCGGTGATTTACTTTTAGTTCGTCGGAGAGATTTTGATCAGAATGAGCGGAGGAGGAGACGTGAACATGAGTGGTGGAGACAGACGCAAGGGAACGGTGAAGTGGTTTGATACACAGAAGGGGTTTGGTTTCATCACACCTAGCGACGGTGGTGACGATCTCTTCGTTCACCAGTCTTCCATCAGATCTGAAGGATTTCGTAGCCTCGCAGCTGAGGAATCTGTTGAGTTCGACGTTGAGGTTGACA…	ACCCTACAGAAAGAGTGACGAGTGCGAGATAACATACCTCTCCCGAGTCCTGACAGCCGCCTCTAGGTGATCCTCATGTTGTGTACAGAACCAACCAAACCATTCAATTATCGATTGCTATTTACCAACGAGATGGATCAATGAGGGTTTTGAGTTATCGAAGAATTTCACAGGTTAAGTTCATTCAAGTCAGATGATGAAAGGGTAAAGAATTTGTAGTAGTAGTGAGGAGGAAGAGTATTTGTTTTGTAAAAGGGGTTTTCTCATTTTTATTCATATATTTGATTTTCTTCACTTTGCTTTTTTTCTTAGTATTGATTATATATGTGGTATTGGACTTTTGGTGAGGGACACAAACAGGAGAGTGAGTAGGAGGAGGATTTTAGAGGTTGTTTTAGT…	405	1017	622	0.169	0.148	31.7	0.190123	0.128395	31.8519	0.357	0.283951	0.245821	0.287781	13		5	0.0123153	9	0.00884086	6	0.00963082	0.245821	0.265487	0.162242	0.32645	48.8692	9	8.84956
Downregulated	AT5G65260	chr5:26083067-26084066	REVERSE	CAATGTAAGCATATGATAAGCATGAAATGTGGTGGTTAGCTTACTCATTAAAGATCAGTGAATGTATAAAGTTGATGAAGCATCACTGGGAAATGTATAACAAAAGTGTCCAAATTTGTACCAATCATAAAATTATAGAAGCTTAATAACATTGGAATAGTAATATACATAATTCTAGTCTATACATAATTTTGAAATCCCAATCCCAAATTCTCAATGATTCTACCATTTTACTTCAGATCCTCCCAATTTCGTATACAGATCAGTAAGCTTTACTAGAATTCGAAATCCTAAGCAGACCTATCATCTTCCAGATCTAGAGAAACAGTAAAATCTTACGAGATCTAAGTTCAAGCAATTGAAGTAGCTAAAAGTTCCGGGAGAGGTCGGAGATTACCG…		ATCCGAATTGACAAAAAGTGACCTAAGCGTTTTCAGAAGAAAACAAAGCAAACGTCGCGACGGAGAGAGAGCGAGAGAGACGATGGAGGAAGAGGAGCACGAGGTTTACGGTGGTGAAATTCCAGACGTCGGAGAGATGGATGGAGATATGGAGGCTCTCAACCCCGATTTGGATATGGCTGCTGCTGATGATGATGCGGTTAAGGAGTTGGATGAAATGAAGAAACGATTGAAAGAGATGGAGGACGAAGCTGCTGCTCTGCGTGAGATGCAGGCTAAGGTCGAGAAGGAAATGGGAGCTCAAGATCCTGCTAGTATTGCAGCGAATCAAGCAGGCAAGGAGGAGGTTGATGCTCGATCAGTTTTTGTTGGCAATGTTGATTACGCTTGCACACCTGA…		1	1025	1	0.2	0.185	38.5	0	0	0	0.301	0	0.287805	0	5		0	0	12	0.0116959	0	0	0.288086	0.270508	0.179688	0.261719	44.1406	12	11.7188
Downregulated	AT5G60800	chr5:24462596-24463595	REVERSE	ACTCTTTATAACTATGTAGTGAGTCCTCAAACTCCACCAAACATGATTCTTGGAAAGAACGATGATATTGAATCTGATGATGAACATATTAGAGCATGTGCGTGGTGTCATTTTCATTGTTATACTTCAGAATTCAGGGATGTGAAGTATTGTAACCCAAATGATGGTTGTCATTGCGGTGAATACATAGGTGACATTTATAATTATAGACGAAATTAAAATCATAAAAATTATATATATATATATTATAAAAATAAAAACAAGATACATTATATCAACTTGATTTTTTGTTTATTTTTTTTTTCTTTATCTGCATCAATCCAAAGATTATCTACGTATGGACTCGTTGAAAATATAGGACAATTGTTAATTGTTCAAAATATCAGACATTAATACAAT…	GAAGATCTTATTTTATCTCTGTAATTGAACAGTGCCGTTTTTTTCTACTGATACATAAAATTTATAGATTTATTGTCAGTTATTTCCTATCTTAAAAAAAAAACACTTTTTTTTTGGTTGCCCTTTTTTATGTTTTAAAAGAAAGAAAGAGAGAGAGTAAAAAGCGTTTCTTCTAGAGATAAGAAAAAGAGGAGTTTTTAGTAGCCAAGGGAGAGGCTGAGATTACCAAATTGAATGCTTTACCAAACTCACATAACCATCTCTTCTTGACCCTTTTCTTTAATCTTTAATCTCTTTCTTCTTCTTCTTCTTCTTCTTCTTCTCGCCACCGCTCCTTCCTCCCTCCTTCTCTCTGTATCAGTTTTTTTCTCGATAGGAAA	TTCTCTCCCATTTCCTCCGACTCTGTCTCTACCCACTTCCTTCCTTCTCCCACTACTCTCTCACTAACCGATTCATCATGGGCGAGAAGAAGAACGAAGGAGATAACAAGAAGAAAGGAGGAGATAACAAGAAGAAGAACGAAACGCCTTCCATCACCGTCGTTTTGAAGGTCGACATGCATTGTGAAGGTTGTGCTTCTCGAATCGTCAAATGTGTTCGATCTTTCCAAGGTGTTGAGACTGTGAAATCGGAGTCGGCTACAGGGAAACTTACGGTGACCGGAGCATTAGATCCGGTGAAGTTAAGGGAGAAACTTGAAGAGAAGACAAAGAAGAAAGTCGATTTGGTTTCTCCTCAACCAAAAAAGGAAAAAGAGAAAGAGAACAAAAACAAAAACG…	TCGAGCCCATGTTTTTATTTTATCTGTTATCGGAATAATAATAATAATCAGGAACCCCCCAAAAAAAGGGAATTAGGAGAAGAAGACGGAGTTATGAGCTGATGGAGCACAAAGGACTGTTCTGAAACTGGGTTTACGTTTTACACCAGAAACGATGAAAATAAATTGATAGAAAGAGGAAAAAACACTACAATTCTTATTTTCTTTATCAGTTCCTGAAATTGTTACATTCTTTGTTACCTGTTAATTACGCCTTGGTGATATTCATTTTTTTTTTTTAAATCAAAATGTTCGAATTCCGTATCGACCGTGAAAGTTATTTTGCGGTGATAATAGGTATCAGAACACGAGATACAATTTTGAGTTGTGACCATTAGAAAAACAAAATTTGGGTTGTTT…	380	1025	473	0.161	0.14	30.1	0.194737	0.134211	32.8947	0.382	0.273684	0.348293	0.327696	17		3	0.00787402	18	0.0175439	7	0.0147679	0.348293	0.21561	0.177561	0.258537	43.6098	18	17.561
Downregulated	AT2G01080	chr2:76888-77887	FORWARD	GACCTCGGTGAAGCTGGAAATTTACCGCAAGTTCTCAAATGCACTCGCTGTGATGGTTGTTGCCTCTGTTGCGTGGATAGTGTATGAGGTACCATCCTGTCAAGCCTGATTTGATGCTGATTTAGTAAACTCAAATCTTACCTCTAGGAAACAAACTGCTCAACTAAAACTGGCTTTGTTTCAAGCTAGGAAAAAAGAAGCTCCTTCTTTCTTGGAATATACCCAGCTTGCTTGCCTGATGATTTGTCCCCGTGCAGGTGTATTTCAAAGCAACAGATCCATTCAATGAACGATGGCAGACTGCTTGGACTATAACTGCCTTCTGGGATGTTATCGCATTCTTGTTGCTATGTATTATTTGCTATCTCTGGACCCCCTCGCAGAACTCCCAAAGGTATG…	ATTATTATTAGTTCTGGTATGAATGATGATTGAAGTGGTAGTAGCAGTGAAAAACAAAAGCAATCCAATCCCAAACCCATTTGCTCTTAAGATTCTTCACATAGAGAAGTCACATGTTCCTTCTTCTTCTTCCTTCATCATCCCCAAACACACACAAACTAAAAAAAAGGCAAAACCCTAGATCCAAGATCAGACCTAATCTAATCGAAACTCATAGCTGAAAA	GGTGGTTAAAATTGTGAAACATTAATTTGTCAATAATACTAGAGTCCAGACACGGAAACAGGGTCTCTCTCTCTTGTTGTGTATAATTTCAACACCGCTATTACAGAAGAAGAGTGAAAAGGGAGAGGGAGCTTCCTGCTTTCACTTACTATGCCTCCTCCTCCTTCTAGTTCTAGAGCAGGTCTCAACGGCGATCCGATTGCTGCTCAGAACCAGCAGCCGTATTACCGGAGCTACTCATCGTCGTCGTCGGCGTCGCTGAAGGGATGCTGCTGCTGCTTGTTCTTGCTGTTCGCGTTCCTGGCGCTGCTGGTACTGGCGGTGGTGCTCATCGTAATACTGGCGGTGAAGCCGAAGAAGCCGCAGTTCGATCTGCAGCAAGTGGCAGTGGTGTACATG…	TGAAGGAAGCAATACACAAGTTATGGAGCAAAATAAAAGAGTGTTTGTTTCTGTTTTAAAATGTCTTTTTTAAAAGGCAGATAAGTCTGTCTAGGATTAGGTTAAAAGGTGAGTGATCTCATGCAATATATGAGTTTCAGTGGGTTATTCTTACACGCTTAGGCTCCCATGTTTCGCAACTTGCAAGAGTTGAATATTATTGTTTTTGAAAAGGAATAAGAGAGCCTTCTTGCATATTCCCATTACTGACTCCCAAAGACCTCGCAATCTGTTGCATTTCACAAGCGTATTCAGCAGCATCTATACCAATTCTCAGATCATGTTCAAG	224	1043	329	0.167	0.236	40.3	0.227679	0.129464	35.7143	0.292	0.379464	0.25024	0.306991	10		7	0.0311111	7	0.00670498	1	0.0030303	0.25024	0.255992	0.251198	0.24257	49.3768	7	6.71141
Downregulated	AT4G30370	chr4:14859504-14860503	REVERSE	CACAATACTTTTACTCATGATTCGTATTTATTTGTAAGAGTGTTTATCTTTGAAATGTGACATATCTATTTATATATCTGCTATATATTATATGACTAACTCTAAATATGCATGTATTGTAATTGTTTGCCATTGAAATATCTTTGACTGTTCCCATTTTTTAACATGTGTATAGTTGTAAATTTGTTATATTTAATTTCTTCTTATCTGTGTTGACTAAAGGTTTAGAAAGATTGTTATCCTCATTTGATAGCAAATTTACAGCCAAAGACTCCAGAAAACGTTTACTAACTACGCTGATCAAATTTGCCACGTAAATTTATATGAACAATCTCATAAAAACAATTCATCAAAAGGAAAAAAACTCTCCTTTTATAGGTCCTAAATGTAGTGAAATCA…	TTTTGCTCATTCATCTCTCCTCGTGAAGAGACGAGAGAATTCCAGATCTGGTCGTGTCAAAACCCAGAGAGGGAAAAAAAAAACGGAAAAAAGTTTAGCTCAAGTAACTGTAAACTACTGACTCACAGATTCAAACAAATTGGCAAAAGAGGGTTTAATTAATTTTTGATTCCCCTTTTAATTCACGTTCTAGGGTTTTCGATTTTTGATTCGTCTTTGATCGGAGCTTAGCCGCC	AAGGGCCAAAACTAGTTAAAAAGTTATCGTCAAAAACTGATATAAAAAAGATGTCCGAATATTCCCGCATATAAATATCTATCAGACAAACTCTTTTGTACAATATACTTTGAATCCGATAAATTTTCGATCTTCAAAATCCATAAAAATCTCTCCTTTATTTAGCCCTAAAACAGAGTATTAGAGTTTGATTCGTAAAAGAGAATATTTTTAATCTCCGCCGCAAGTCGATGTCGATAACGATTCCCTACGATGGCTCAATCTCCCGCGAGCCATCACCGTCTCCACCGCCGCCAAAAGCGAACACGAAGAATCTACCGACGAAGATTCTCTCTAACTTCCTCATAGGTCTAATCATGATCCCTGTAGCTATAACCGCTTTTATCTTTATCCTCACGT…	TAACATCAAAGAGCAGGAAGTTTTTAACAAGGAATCTGGTCGAGACATCCATGTTCTGGACCAGACAGTTTTTTGGTTTAGCCTTAAAATTCCAAGGTTGTATAAGAAGAACACACTGTTTGTTATTCTTTGCGGTTGGTAACCAATATAGTAATATCAGTATTTCGTCTCA	236	1060	173	0.168	0.154	32.2	0.190678	0.194915	38.5593	0.34	0.309322	0.279245	0.306358	17		3	0.0126582	12	0.0113101	4	0.0229885	0.279245	0.336792	0.193396	0.190566	38.3962	12	11.3208
Downregulated	ATCG00270	chrc:31711-32710	FORWARD	AAGTAAGTGGACCTAACCCATCGAATCATGACTATATCCACTATTCTGATATTCAAATTCGATAGAGATTAAATTGAAACAGTAGATTTTTTTTATTTCATATTTTTGTATTAGGAAATCCGTCGATATCTCTTATTGAATCTTCTTGTTTCTATATATTTCATAGGAAATATATTGCGTTCCTGCCTAGAGAAAGAGAGTATTTTTGCAAAGTAATAACTAAAAGGGCGTTTCAATATTTTTTTTGATTCGAGAACATAACAAGATCCTACATTCTCTTTGTATTAAGAATCAATTTGTATTAAAAATAAACAAAAATCGAATCATAATCATGGCTTCAGATATCAATTAAATATTTCCATATTGATGCATCCGAGATGACAATGTAATGTGATCGAA…		ATGACTATAGCCCTTGGTAAATTTACCAAAGACGAAAAAGATTTATTTGATATTATGGATGACTGGTTACGGAGGGACCGCTTCGTTTTTGTAGGTTGGTCTGGTCTATTGCTCTTTCCTTGTGCCTATTTCGCTTTAGGGGGTTGGTTCACAGGTACAACCTTTGTAACTTCATGGTATACTCATGGATTGGCCAGTTCCTATTTAGAAGGTTGCAATTTTTTAACCGCTGCAGTTTCTACTCCTGCTAATAGTTTAGCGCATTCTTTGTTGTTACTGTGGGGTCCTGAAGCACAAGGAGATTTTACTCGTTGGTGTCAATTAGGTGGTCTATGGGCTTTTGTTGCTCTCCACGGCGCTTTCGCATTAATAGGTTTTATGTTACGTCAATTTGAACTT…		1	1063	1	0.135	0.146	28.1	0	0	0	0.393	0	0.220132	0	11		0	0	8	0.0075188	0	0	0.220339	0.361582	0.196798	0.221281	41.8079	8	7.53296
Downregulated	ATCG00020	chrc:1445-2444	REVERSE	AAGATAAATTTTGTAATGTATTAGGGCATCCCATTAGTAAAGCAACCTGGACGGATTCATCAGATTCTGATATTCTCAACCGATTTGTGCGGATATGCAGAAATATTTCTCATTATTACAGCGGATCTTCAAAAAAAAAGAATTTGTATCGAATAAAATATATACTTCGTCTTTGTTGTGTTAAAACTTTGGCTCGTAAACACAAAAGTACTGTACGCACTTTTTTAAAAAGGTTGGGCTCTGGTTTATTGGAAGAATTCCTTACGGGGGAAGACCAAGTTCTTTCTTTAATCTTCCCAAGAAGTTATTATGCTTCTAAAAGATTATATCGAGTGCGAATTTGGTATTTGGATATTCTTTATCTTAATGATTTGGTCAATCATGAATAATTGGGTTCTG…		ATGACTGCAATTTTAGAGAGACGCGAAAGCGAAAGCCTATGGGGTCGCTTCTGTAACTGGATAACTAGCACTGAAAACCGTCTTTACATTGGATGGTTTGGTGTTTTGATGATCCCTACCTTATTGACCGCAACTTCTGTTTTTATTATCGCATTCATTGCTGCTCCTCCAGTAGATATTGATGGTATTCGTGAACCTGTTTCTGGATCTCTTCTTTACGGAAACAATATTATTTCCGGTGCCATTATTCCTACTTCTGCAGCTATTGGATTGCATTTTTACCCAATCTGGGAAGCTGCATCCGTTGATGAATGGCTATACAACGGCGGTCCTTATGAACTAATTGTTCTACACTTTTTACTTGGTGTAGCTTGTTATATGGGTCGTGAGTGGGAACTT…		1	1063	1	0.149	0.169	31.8	0	0	0	0.323	0	0.233302	0	8		0	0	8	0.0075188	0	0	0.233522	0.354049	0.196798	0.215631	41.2429	8	7.53296
Downregulated	ATCG01100	chrc:122010-123009	REVERSE	CAATATTTACCGTATGTAACGCGATGGGATTATTTAGCTACTATGTTTACAGAAGCAATAACAGTAAATGGACCAGAACAATTGGGAAATATTCAAGTTCCTAAAAGGGCCAGCTATATCAGAGTAATTATGCTGGAATTGAGTCGTATAGCTTCTCATCTGTTATGGCTCGGCCCTTTTATGGCAGATATTGGTGCACAGACTCCCTTTTTCTATATTTTCAGAGAACGAGAATTTGTATATGATCTATTCGAAGCTGCCACCGGTATGAGAATGATGCATAATTTTTTTCGTATTGGAGGAATAGCGGCTGATTTACCTTATGGTTGGATAGATAAATGCTTGGATTTTTGTGATTATTTTTTAACAGAGGTTGTTGAATATCAAAAACTCATTACA…		ATGATAATTTATGCAACAGCAGTCCAAACTATAAATTCTTTTGTTAAATTGGAATCTTTAAAAGAGGTCTATGGACTCATATGGATATTTGTCCCTATATTTTCTCTTGTATTGGGAATCATAACAGGTGTACTAGTAATTGTGTGGTTAGAAAGAGAAATATCTGCAGGGATACAACAACGTATTGGACCTGAATACGCCGGCCCGTTGGGAATTCTTCAAGCTCTAGCCGATGGGACAAAACTACTTTTCAAAGAAAATCTTCGTCCATCTAGAGGAAATACTCCTTTATTTAGTATTGGACCATCTATAGCAGTTATCTCTATTTTACTAAGTTATTCAGTAATTCCCTTTAGCAATCACCTTGTTTTAGCGGATCTCAATATCGGTATTTTTTTA…		1	1084	1	0.144	0.222	36.6	0	0	0	0.322	0	0.29059	0	11		0	0	11	0.0101382	0	0	0.290859	0.375808	0.166205	0.167128	33.3333	11	10.157
Downregulated	AT2G32030	chr2:13633552-13634551	REVERSE	TATCATTATTAATTCATTATCATCAAAACTTAATATATTTACGGATTCCACTTTTTACGGGTTTACGTTTTTGGCGGGAAAATCTCGGGTTTACGTTTTTGGCGGGAAAATCATGGATTTACGTTTTTGGCGGGAAAATCACGGATTTACGTTTTTGGCGGAAAAATTACGGGTTTACTTTTTCTCAATTTCATCGCTTGTATATTTAAGAAATTTGGAAAAATATTAATTTTATTAAATTGGTTTAGATGTGTTGGTTAGACTTAAATTGGCATTGGTTTAGAGATTTTAGTTGGTTTAATTCAATTTTACAAAATTTGATGGGTTAATTGGATAAACCATTGAAACCATTAACCATTACAACCCAACTCATTTTACTCATCAAACCAATTGACTCAT…	AATTGTTAAAATAATGTTGTCATTGGCCAGTCGCCATTATACCTTTTTAACCCTTCACAGTCTCCCAGAAACCTCCCTTTCTCTTTGATACATTCTCTGTATATATATATATACGCGTATGCGTTTACACATTCTTTAAAAGTTTCAGATTCTAGATAAATTCTTTTCATTTGATTTGTTTTAGCAATTCGGACATTGTACAGAGAAATCAAGA	CTTTTAAATCAAAAACGATGAATGGATGGTAAATATACGGTTCACCCATACCCATTATAAACCGTCTTTTTCACACCTTCCATTCAACAAGAACTAATTGTTGCGTATTTGACCGATCGAAGCAAGAAGGAACGTTCTGTTTATTTTCTTTTTTGTTAAAAAAAAATCAGTATTTAAATCGTGATTTGTAGAAGAAGTATTATCATAATGCCTCTACACAAATCTGTAAGAATTGAGAGAGATAATTTATTTTAAAGAATCCCAAAGAAGCTTCAAAGACTCAAAAAGGAAAGTAACCAAGAAAAAGTCAATGGAGATGGACTCAACTACTACGATCAAACCGGAGACCCTATCCACCGTGAGTTCCTCACCTCCGGAGAAAATCCATCTCCGGCCAAT…	CGCGGCGGATGACAAGTGTAATACATGTGGGGTCCAGTTATATAGTGTTTTAAGTCCCAGGGGGAAAGTAGAAGAAATAGTACTTTAGTTGTCTTGTCTGATTTTTTTGAGTGGAACTCGTTTTGAAAAGTCGTTGGTGATGACGTGGCAGCTGATCAACGTTTTTATTCAGAAAGAAACACGGCAACGCGAAAGCGGTGATTTCACACCCACCGCACTGTTTTTGTATTCTTCTAGTTTCCGTTGTAAATAGTTCAGTTTAAATGTTATTATATCTGTATATGCTATTGTCAAACAAAATGTATTTGTTTCTGTTTACGTGTTGTTGGAATGCGATTTTCCTTGATGAGT	214	1084	352	0.123	0.128	25.1	0.196262	0.126168	32.243	0.354	0.28972	0.307196	0.255682	9		2	0.00930233	6	0.00552995	3	0.00849858	0.307196	0.310886	0.175277	0.206642	38.1919	6	5.53506
Downregulated	AT5G24930	chr5:8588457-8589456	FORWARD	TGATTTCTTTGTTGATAAAAAAAGAAATAAGTTTATGTGAAACCAGTGAGTTTGTGTTGTGACTTTTAGCAAATTGAGAAATAAAGTTATTGGGCTGAAATAAGCATTTTAGTGAACAACAAAACACATACATGCAGAATATATCAGTAATAACTAGAAACCAATGGTCCACATAAGGCCCATATTCAGCCCACTAGTGACCGACCTACCCACCGGCCATTTACTTTATCCTCGCTAGTCACAGTATCGTTTCCATTTAAGTTTGCTCCTCATGGTGGTGGTCCTAAAACTCATCTACCCATACTTCTTCACCACTTTTTTCATTTTATTTTGCAATAGAACCACTCTCTGTGTCAGCTTATGGATTTGAATGGTTACGACGGTTGGGGCGAACAAAAC…	TTTTGATCAGATCCAAGAAACCAAAAGAGTAAAACAAACACAGAGAAGCTTCTTCTTAAACGATGCCGTACTATACCAGAGATGACAACGACGTCGACGATTTCGATGAGTTTGATCCAACGCCGTACAGTGGTGGTTACGACATCACGGTGATCTACGGCCGTCCGATTCCACCTTCCG	ATGGCGTCAAAGCTCTGCGATTCGTGCAAATCAGCGACGGCGGCGTTATACTGCCGACCAGACGCAGCGTTTCTATGCTTAAGCTGCGATTCAAAAGTCCACGCGGCGAACAAACTCGCGTCACGACACGCGCGCGTGTGGATGTGTGAAGTGTGCGAGCAAGCACCGGCACACGTCACGTGCAAAGCAGACGCGGCCGCGTTATGCGTCACGTGCGACCGTGATATCCACTCGGCTAATCCGTTAGCTCGCCGTCACGAACGCGTTCCCGTTACTCCGTTTTACGATTCCGTCTCTAGTGACGGTTCCGTTAAACACACCGCCGTTAATTTCCTTGACGACTGTTACTTCTCCGATATAGATGGTAACGGAAGCCGTGAAGAAGAGGAGGAAGAAGCT…	CGTGTCATTTTTTAACTCGTTACTTTTGTTTTAGTTTTAATTGTGGGTTTTGCGACTTTTTCTTTTTTTCTTTTTAAATTTCTAAATAATAGAGTAGGGGATTGTAATTAGTTGGAGATGAGTTTTTTTTTTTTTTTTTTGTGAATTTTTATGGTTGGGTGGATTCTTGAATTATTTGGCAATTTGGGTGGCTTTTCTTTTTGTTAATTCCATCCTTTTTCTTCGTATTATCTTTTTGCTTTTATAAAATTTAGAAAACGAACAATGAAAAAGATTGAAAAGAAAACTAATGGAGGACTTTTAA	180	1089	305	0.199	0.173	37.2	0.25	0.211111	46.1111	0.355	0.311111	0.245179	0.242623	24		2	0.0110497	9	0.00825688	3	0.00980392	0.245179	0.239669	0.211203	0.303949	51.5152	9	8.26446
Downregulated	AT1G35210	chr1:12897676-12898675	REVERSE	TTACAACTTCTCTTCGCGAAGCTAAATTCAATTTTTCGTAATTTTGTAGCCCAGTAATGAATATTTTGATGAATTCTAACGATAAATATATCATACAATTTCCCCTTGGCCATATCAATCAGAAATTCACAATTAAACATGTTAAATATAATATATTATATGATAAAACAAGTTATAATGTTTATAATAAACGGTGGGTTAAAATTAGATGTGATGATTTAAATAAGGATTGCAACCTCTAAATATTTAAAATTTTGATTTTGTAAGTAATTTTTTCATTAGAATTCTAAAATGAAAAATACGGTTTCTATGTACGGGCTGAATTTTGTATTATTATATACCAAATATATGTTTATAATATATTCGATTATGCTAAATTATGTAATTAGCTCAAACAAA…	GTTTCTTCATACGTTTCGTTCCCAAAAAATTGACACAGAAGAGAGAAAACCAAATTAACAAAAAACAATTTCTCGCCTCTACTCGCAAAAACCCTAATTTCATCATCTTCCTATCTGATTCCAATTATTTCTTCTACAAGTTTCCTTCTTCTTATAATCCATCGTTTCTTCCTTCTATCGCGTTTCACAAAGCTTGTCGTTTTTCTCTCCTTGTGGGTTGGTTAGGCCAATTTGTTTCGATTGAGCGATTGAATCTACGAGACGCAACAATCTCTTTCTGGGTTAGGGTTTCTTCACATAACCTTTTGTGGTTTCTTGTTTTGGGCGGAGTTTGGTGGTTTCTGGAACCCTAGATAGAGAGGAGCCTTAGGGTGGTTAATATTGGCACTGGTGATTTAG…	GGGACTTTCTGCGCCTACCAGACTCGGAATTTTCTAGTCATTTCAACTGACCTGTTACACTCAATCTTAGCCGTCACTTAATCTCTTACTTTCATCCTAACCGTTGATTCTTCTTTTCCCCGACCCACACGACCTGTCAACTAAAAAAATCTTACAAAAGGCCCATCTTCAAACTTTCCCGGAAAATCCCTAGAAACCTCCAATGAACCATCCACGACCAAATCATTCTCTCCATTAAAATTATATAAACATTTTTGATGTTTCTTCTTAACCACTCAAATAGATGAAGAAATGGCGAGCTTAAGCACGAGCTTGCTCGGAATAAGACGAGGGTCAAGTAACAAGAACAAGGCAGAAGATAAGACCAAAAACGCAGTGTTTTGCAAGAAGCATCCAAAG…	ATCAATCAATGCCATCATACTTAGTTTCTGTAGATAAATGACATCCCACTTAGGTGTTTTAGTTGAATTAGACTTAATAGAGAAGAGCTTTCATCGTTTATATTGTAAGCTCTCTCCATATATGTTATGTTTTTTACATACACAGGATCATCAGAATCTCTTTTGCTTTATTTAGACCAAGAATTTTGTGTGTGTTTCTCGTTGTTGTTTGTCGTTGTCGCTATTAAACCTCAAAATGTACTTTCTTGATCTTGGAGTTACCAATTTTGAAGAATTGAAGTGTTGTTTGGTTTCT	789	1094	296	0.114	0.11	22.4	0.150824	0.250951	40.1774	0.388	0.237009	0.294333	0.256757	11		5	0.00632911	14	0.0127854	3	0.010101	0.294333	0.325411	0.195612	0.184644	38.0256	14	12.7971
Downregulated	AT5G01640	chr5:242323-243322	REVERSE	GCTGTTTCCGCCATTCTTGAGACTAAGCTATCGGTGCCCAAGTCTCGATTCTTCCTCAAGTTTTATGACACCAAGGCAAGCAATTCCCTCTCTCTGATAACTTTTTTGATGTAGTGACATAACATATGCAAATGTGTTAATGATTTCATATGCCCGATATGCGTCCATGTCTCATTTTCATTGTTCGTTGTCTCTCTAGGACCATCAAAGTCAAGAATATGCACAATGTTTACACGCTTTACACCAGCACTACTAGGTCATGAATAGGGAACAAATACATCTTATGTGTGTAAGTTCATCATCATAAGACGGACCTATAACTTTTACTCATAAACTAGGCATTATAAACAATTAAATCAAATGCATAAACCGTTCCACTACTCGAATTCAATCTTTACA…	CAAGCATTTTTATGTGTATAGAAAAATAATACTTGACTTTGCAGTTTCCATTTCCAATCTTCAAAGTCATATCTTACCAAACTCACATCTCTAGCTAATATATCCCCTATATTTTGTTACAAATATATATATATATATATATCTTACACAAAGACAGTGCATGTGATATAGAAATCAAG	CTGAGTTATAATATCAGGAGGTTATTTTTATTTTTATTTTAGCAAATGAATATAGATTAGCTATCAGATGAAGCAAGGTGTATAATCAAAGTTGAAAGACGCGTAATTGTGATCCTATATATACATAACACTACCGCAACTTCAGCAACCTCTAAATCATTCGTCTCCTAAAATTTTCCAATCTCAAAATCCCAAAAGAACAAAATCGAATGGTGTCAACAAATCCCCCTGTTCTTCCAATTTCCACCACCGCAACAGACACCACCAATCAGCCTCCGATTGTAACCGCTGTGGTGGAATCGCAACCTCCAGTCGTCCGTGCATTTGTCAACGGTGTGACCGAGACGGTCTGTGGTGGTCTATCTCGTAGCCGTCCGTGGTCAGAGCTCCTCGATCGAT…	AATTAATAAGCAGGTGAATGTAATTCACAGTGTTTCTTTAAAATATGAAAAGGACCTCATGCGATTGTATATTTAAAGCTTTTGTTTGCTGTTTGTTTAAGTTTTTCACATTTGGAAAGTAATATTTTACAAACCAATAATGTAACGCCACGTCAGCAACAATATTCCTTCTAAAGACCCCAC	179	1111	184	0.187	0.167	35.4	0.178771	0.0949721	27.3743	0.303	0.368715	0.235824	0.336957	13		2	0.0111111	5	0.0044964	3	0.0162162	0.235824	0.30423	0.272727	0.187219	45.9946	5	4.50045
Downregulated	AT5G17350	chr5:5717498-5718497	FORWARD	TGTTTTATATAATTGTGTAGTATAACGGAATGAATATTGGTGTCAAGAGTTTATAAAAGATTCAATTATATTATAAGCAGCTAATTCTTAGATCAGAAGTTAAACCATACAAGATTACAAGTTTTTTTTGTGTCTGACTTCAACCTAGCTAGCTAGTCAATGAATTCTAAATTCTCTTTAGTTCTACAATAATGATTATGTGATATATAATGGTATTCAGAACATAAAATTTGATATAAACTAGTGATTAAAAAATGATTGGAGTCCCATGGATAAAGGGAGCAGTCGCATCTCCAAGTCAAAGGATCCTCCAAATCAGAGGAAAGGTTCGGTTCCGTAGAGCAATCACCAAATCGAAAGTACGAAGGAAACGCAGGCTGGGTCCCACACGCAACTTAT…	CCGAACCATAGAAAGTTTTATTAAAATGACTTTATAAAAAAACATAACCGGATGATAGAACCGGTGGTAATAAGGAAACGAAACCGGATGATAGAACCGGTGGTAATAAGGAAACCCTAGGCGGTGGTAGTGAGTTAAGAGCTAACATTGTTGCGGCCGCTAAGAATTGATCCGGCGAGA	TGGCCATTTACAACTGATAACTTCTATGTAGAGTAAAGTGATAAACAAATGATAAGAGAAATTTACCTAATGAGACCATAGACTTCTGAAAAACACGGCTAACATATTTGAATATAATATAATGCAAATACGCGGATTCAACCATATAATGTCAACCTCTATATGCACAACTGTCTATCTCCACCAAATAATATTTTTAAAATTTTATATAACTCTGTTTTCCTCCAAACATTCTCTTGTATATATACTCTCATCTCTTCTTGGATCCTCTCCTAAAAACCAAACAAACAAAACTTCTTCATACCTTTTGCTTGCTCCTACAATCTCTCCTTGAATCCGAATCTTTCTTCATATAATGGGAAACTATGTTTCTTCTGCACTAAGCAAAACGTCTTCATC…	GAACACACATAAGCCACGTTGACCTTTTGTCATCTGTTGTTGTCTCCATTTAAACAACACTACCATTCTTGATTCTCTTTGATCTTTTTCTTCCTTCAAGAAGAAAGTTATTCTGTAACTTTTTTTTTATGATTAGGGTAATTTATTGGTGGTTGGATTTTATTATTTTGGTATATAACCAAAGCCAAATATCATAATAAGACATCAGAACAAAGTAAAAAAAACAAAGTTGTTTCTCATTTTGTGCTTGTAATTTCATCAACATATTCGCGTATTACTTTCACTGTTGCTATGTGTTCGATCACACTTCATAACAGACTAGTAACTTGTTGGCATAATTTTCTGTTTTATATTCCTTTCTACTGGATT	180	1111	370	0.154	0.131	28.5	0.155556	0.261111	41.6667	0.361	0.372222	0.292529	0.283784	12		6	0.0331492	19	0.0170863	6	0.0161725	0.292529	0.308731	0.215122	0.183618	39.874	19	17.1017
Downregulated	AT2G44840	chr2:18494215-18495214	FORWARD	ATTAGAGAGAATAAAACGAAAGTCGCAATTAAGAAAACGTGTCTTTGACAGTCACAGTGGGTCGACTTAACCTTTCGACGTCAGACTTAACAATATTTTATTACATTCAGCACGTGAAAATTGCGTTGTTTCCGATTAGTTTTATTTTTTTAATGGGAGTTGCTTATTAATGTTTTAAATTTGGAGGGATTTATACTTTATTCCTGAAAAAACATAAACGAAGAATGAATCTAATCTTTTGTTTATTGGTGAGTAACTAACTACCTATATTCAATTTCATACCGGAAAATTTTGTATTATGTACTAATATACTTTGTTAGACTCGTCGTTAACGACTAAACGAATCTTGTAATTTTCCATAGCTTTCTTGACTTCCACTGTTGTATTGCGCGTTTCAAG…	CTTTTAACTAACACAACAAACGACCCGGCCCGTCAAAAGAAGACCAACAGACGATGAAATAAAAGGAAAAACTCAATTTTCTAAACTATTTTTGGGGGTCGTAAATAAGTGAAAAGCCTGCCGACGAAAAAAGAAGAAGTGAAAAAAGAAGTGAAAAGCCCTTGTCTTATTTGTCTTTTACTATTTTTCTGATTTAAAATAAAGAAACAAACATTTACAGTATTTGTTTATAACGGGGGCTAAGTAGAGAATCATGAGAAGATTAAAATCCCTAAAAGTTTTGGGGGAAAGAAGAAAGAAGGAAGACG	AAAAAGAAGAAAACGAATCTTCTAAGAACGTAACAACTATCATCAAATCAAAACCTCAAAGAACCTTCCATGGACTTTCTCTCATTCCATACCTTTATAAACTCATACACAACTACTTATCTCTTCACTTCATTAGTCTCCAAGAAGAAAACATCTCTCACTCTCTAAAATACACACTCTCATCAAAAACCTTCTCTTCGGTTCAGAAGCATTCAAGAATCCATTATGAGCTCATCTGATTCCGTTAATAACGGCGTTAACTCACGGATGTACTTCCGTAACCCGAGTTTCAGCAACGTTATCTTAAACGATAACTGGAGCGACTTGCCGTTAAGTGTCGACGATTCTCAAGACATGGCTATTTACAACACTCTCCGTGATGCCGTTAGCTCCGGCTGG…	CTTGACGTCTTTCAACTTTCTTTTCTCGACTAATCTAAACTGTGATCATGATCACTTTTGTTCCTGAGATTAGCTCTCTCTTTTTTTTTTTTGTTTGTCTATATTGTATATTATATTTATTATTTAGAGCAACATGATTCGCTATGTGTCACAGACACTGACTGGGGAAACAACATTAGATTATGAAAGGAAATGAAGCCAAGATTTTTCAGATTTC	308	1113	218	0.141	0.151	29.2	0.142857	0.198052	34.0909	0.353	0.418831	0.287511	0.266055	13		4	0.012945	12	0.010772	3	0.0136986	0.287511	0.273136	0.214735	0.224618	43.9353	12	10.7817
Downregulated	AT3G52470	chr3:19449506-19450505	FORWARD	ATTCAAACACAAGTTTATGTATACACCTTAACTGAGCAATAATCAATACTAGAAACTCAAAAACCTTTTCTTGCAAATATAAATCATCCACCTAAATTAGCCAGAAAAGTATACGTATCCCAAAAGTACAAAACTTTTTTAATTATCGTTTTTATACTATTAACCTCTAACGATTAATAATTAGCATCAATCTCCAATGTTTTTTTTGCGAAAATTTTGTTTCATATTTACAGTCGCCTTCACTTTTTGGTCTTCTAAGTTTCTTCCACAAGATCCAATATTGATTGCTCAGCAATATAATAATACATAGAAGTTTTTCTACAAAACGATAATAAATTGAAATGTTGTGGAAATTTGATATAAGAAATTTAAACACCGACACCGAGTATGTAAATAAGC…	TTTTCTCATAGATTCGACCTGGAATATGAGACATATTTTGTAATTTAGTTTTTAAATGCAAATAAATATTTTTGATTACGAGAAAGCTTAAAAGACCTCTATATAAATATGTATCTGTCAAACACAAAAGTTACATGTATAGAGAGAAAACAAAAGAAGAGTAGACTTCCCATCATCCTCCGCTATAATGCGCCACTCTCCGCGTTATCTATAATACGCTAGTATTCCGTGCCCGCTATAATGCGCAAGTCTCCGTCTCAGCCTCTCTTCGCCGTCTG	AGAGCTTAAATGTAACAATAAATATACAAATTGGTAATGGTCTTAAGTCTATTAGTCTATGCACAACGGATATAAAACGCGCATACATATGGCTTTTACACACAATAATAATATAAATATACACAACCATCTCTCCCATACACATATTTCTTCCCATCGTCACTAGTCACGACCACACAAACAAAAAAAATATAACATTTAGAGAGAGAGAAAGGTACAGCAGTGGCAAACTCGTAAATAAAGAATGTCAAAAGATTGCGGTAACCACGGTGGTGGCAAAGAAGTAGTCGTCCGGAAACTCTGCGCCGCCATAATCGCCTTCATCGTAATAGTTCTAATCACCATCTTCCTAGTTTGGGTCATACTCAGGCCCACTAAACCAAGATTCGTCCTCCAAGA…	TCCTTAGAGACTTGTGGGCTTTTTATGTAAGCGTATTTAAAAATTGGGAACTTGTTGTAGTAATAAGGAATAATTAATGCGCTTTCAGCGTGTAGTATGTTGTTATTTTTAAGGTTATAAATGAGCTGCAAGCATAAATAAGGAAAAAAAATAGCATGGGCCTATAGGCCCAATAATAAAACAAGCTTGCTTAGGGAATGTGAGACCCAAAATTTTGTGGAATTCTTGTTAGCAAAATGTTTTTGAGTATGCATGATGCGATGAGTCATCTTGGCGAACTTCTTCTCACCTCTTTTTTTTGTTACTATCAAC	278	1113	313	0.187	0.118	30.5	0.215827	0.154676	37.0504	0.391	0.316547	0.306379	0.306709	18		5	0.0179211	12	0.010772	5	0.0159236	0.306379	0.28212	0.22372	0.187781	41.15	12	10.7817
Downregulated	AT1G60650	chr1:22338809-22339808	FORWARD	TCTAATCTTTCCTTCTTTCACTAATTTCTCCATACGAGCATGCTTCTGAAATGAGTCAAACGACAAAAAATACTATCTCATCAACTACAAGACTGATGAGGAAAAGCTCAAAACTAATCCCGTGCTTATCATCTACTACTTGATTCCAAAAAGGACCAAACACTCAAATGCTAATTCAAAGCTACCTAATTTACCTTTGATGAAACATGTGCTTGCATTGTGTTCTCATTCAAGCAAACAACGGTTGGACAATATCTGCATTTATAAACCGATTTGGATTGTATCATACAACCGAGAATATAGTTCTCTTCCTCTTCTTCGGGTGGTTCTTCTAAAAAACGATTCATTGACATCTTCTCCAATGTCCCACCATAGTCATCAGCATCAGAGTTATCATCA…	ATTCTCTAATAATATAACGCCAACCAAATAAAATTCATTTGTTATCTCACTTTCTCTTTCAGATAAACAAACAGTTTCTTAGTTTCGTTCGAG	AATCCTCTGCAGTTATTTCATTGTCCATCACCAATCGCCAAAACCGCAGAAAGGTCTGACCTTTGGATTAGCGTGAGAGTTTCACAATGAAAGATAGAGAAAACGATGGAAATCTTGAGAGCAGAATCTTCGTGGGAGGGTTATCGTGGGATGTCACAGAGAGACAGCTTGAGAGTACCTTTGACCGCTACGGGAAAATCACTGAGTGTCAGATTATGGTGGGGAGAGATACTGGGCGTCCACGTGGTTTTGGGTTTATTACATTCACTGATCGCAGAGGAGCTGATGATGCAATTAAGCACATGCATGGAAGGGAGTTGGGCAATAAGGTCATCTCCGTGAACAAAGCTGAGCCCAAAGTTGGTGGAGAAGATGTAGACCAATTAAAGAAAGGTGGAG…	GTAAAATCAGTCGGGTAGGGAACAGAAAAAGAACAACTTCAGTAAGGCTCTCTCTGTTCTTCATTTCTGGCTCTGTTGTTGTATTTTTAGTTGTAGTAGTTTCTGTTTATGTAGTGTAGGCGTGTAGGTGTAGCGTAATGTTGCTTGCTTCCGCGGTTTCCATGTTCTGCTTAGGCTGGGTCTGATCGGTCTAAGCTATTCGGGTTAAGTTTAGAAGTAGTGGCTGTAACTTGTAATGTTTTGGTGCCTCTTTTTGGATTAATGTAGTTTCTGGAAAAACTTGCAGAAGAATCGTTTTGATCTGGGATTTGTTCTCTTACTGCTAGAACCAACGAAAAGTGAATAATCCATAAACATGTTGGACTTAACTGGTCCAGTTGATCCACGGCCCAATATTAC…	93	1114	438	0.204	0.168	37.2	0.204301	0.0860215	29.0323	0.33	0.333333	0.280072	0.242009	17		1	0.0106383	18	0.0161435	6	0.0136674	0.280072	0.243268	0.186715	0.289946	47.6661	18	16.158
Downregulated	AT2G30230	chr2:12896054-12897053	FORWARD	ATAGGGTACCGGGTACGTACGGGTTAATTTTTTGATTTAAAACGAGAAAAATATATATGTGGCAATTAGCAGTAAAGTACCATAATTAAGAAATATTACAATCAAGGACCACAAATTCAGTTAATGCTTCCTTCCATAGCTAGTAGTTGCCTGAGAGCATTTAGACTATTCGAGATACGAAAAGGAATACGAAGGTGTATCGTTTTACTCTTTTAGATATTACATCGACAGATTATAATTGTTATTCTCATTATTGTTTGTCGTTTTGGGAAGCATTTTTTATCTGGTGTTATTTTTGTCTTTTCGCAGAATTGCATTACAGTATAACTGTAGAAGAATAAGATGAAAAACAGTTGTAGCAAATTAGCAAATGTAGTATTTGTGTATGCAGTAGTTTTC…	AAAATCTCCAGGTAAAGCTTCTCCCTTTTTCTCTGTTTTCTCTGTTTTGTTATTCTCCCTTTTCTCCATTGTAGCTTTTTCCTGTAAAGTGGGATTGATAGTTTTGTTTCATGGATTTCAAATTTGTGTTATTTGACTCGATACCATCTTAAATGCAGAGTCTTTTCGTGATAATAAAATTATGGATTCGTTTCAAAGTTTTTTTTTTTTCGTATGGAAAACACTTGAGCTCTCTCAATCTTGTAGTCTTGACTCTTGATGATTCTTCTATGTTCTCGTTGTGATTGCTTGTCACTGTTCTATCTTTTATATATGATTAAATGCAATTTTGCCCCTTTTTACGCGCGAATGTATTTATTATCTTTCGCACTCTGGGTCCATTTCTTGTCACTTGAGCAC…	AACACATAACAACAACAAAGAACCAAATAAAAGAAAAAAATTCTATAAGTAATCTTTATTTTGCTAAAGAAAACATAGAAATCTGTTTGCAAAGAAGAAGATATGGGAAACAGTTTACGGTGTTGTTTGGCTTGTGTACTTCCATGTGGAGCTTTAGATTTGATCCGTATCGTACATCTCAACGGCCACGTCGACGAGATCACTAGTCCAATGACCGCCGGCGAGATTCTTCAGGCGAATCCTAACCATGTCTTAAGCAAACCTTGTTCTCAAGGAGTTGTGCGTAAGATCTTGATCTTGTCTCCTGAATCTGAGCTTAAGCGTGGAAGCATCTATTTTCTTATCCCGGATACTTCTATGCCGGAGAAGAAGAAAACAAAGAAGAGAAAAGAGCTCCGA…	TGAACATAGACACTTCTTTGTTTTCTGTTTCTCATCATCTCATGACAAAGAGAAACAAGCACTTCATGTCTATATTTGTCTAACTTAATCATATTAGTTTAGATCAACTATATTTAGTGCCCAAACCCAAAGTCCAAAGACTTTCCCACAAGTTTATAAATTGCATAGATAAGTTAAATATTGTGTTATATTACCAAATCTTAG	567	1119	205	0.122	0.158	28	0.149912	0.185185	33.5097	0.364	0.222222	0.323503	0.341463	10		1	0.00176056	13	0.0116071	5	0.0242718	0.323503	0.323503	0.159071	0.193923	35.2994	13	11.6175
Downregulated	AT2G27470	chr2:11746456-11747455	REVERSE	GTCTCTGAGCTGGGTAGAATTCATCTTTCCACTCCTATCTCTATCGTACCTGTTAAATATTGCCTACAAAAGAACACACATTGAAAAGTAACACTCCATTTTTAACTTTTAAGGCATAGAAGAATACACACATTGCCTCAACTAGATTGATCCACATAAGTGTTCACTTACACGCCATTGCGCAAGGCAGTTCCATAACTCAACATACTCCTTAGGACCTACATAAAAAGGTAGAAACATGGCTATTTTGTAACATCATTCATATTTGAAATCAAAAAGCCAATTTCAAAAGCTGCAATAAGTGAATTTACCAAGCCGAAGCAGAGAATCTACAGGAATCTTGTAAATAAACAACAGCAACCTAATCGTTCTGTTACTAATTCCATCGTACCCAGATAA…	AATCAATAAATCTTCAAAAGCTATTCCTCTGGGAAAAGATTTAGCTGAGAAATAAAAATTCTATCACTTTCCCTTGGCCTAAAAAAGTTTGCCACTTTCTTTCCCACAAGTTCCTTTTTTCAATTAGAAAATTGATGTTCTTGGCACTGAAGAAAATGGCCAAAAGAAAAACCCACAAGGCACACACACAAGCTTCTCACAATATAAGAAAGAGAGAGAAAGCACACACAGTAGAGAGAGAAGGCATGCCTTGTCGGCCATTAGAACTTCAAGCCAAAGCAAAAACCTTACTTATCCTTTCTCCATAAAATCAAAATCCTTATTGGAATATACACTAATTGATTCTCCTCATCACTATCTCTCTCTCTTCACTTTTTCTTTCCTTTTCTAGTTTCTCTC…	CAGCTTACTGGGCCGATGTGTTTTGTTGTATTATTAACATAAAGGCGGGAAAGACGGCGACTGAGAGAGAGGAGAGAAGAATGGAGTCGGAGAAAGTGGTGGTGGACGAGCTGCCGCTAGCTATTGTGCGCCGGGTGGTGAAGAAGAAGCTGTCGGAGTGTTCGCCGGATTATGACGTCAGTATTCACAAGGAAGCTTTGCTCGCATTCTCAGAGAGTGCGAGGATCTTCATCCACTACCTCTCCGCCACGGCAAATGATTTTTGTAAAGATGCAAGAAGACAAACTATGAAGGCTGATGATGTGTTTAAGGCATTAGAAGAAATGGATTTTTCAGAATTTTTGGAGCCGCTTAAATCTTCTCTTGAAGATTTTAAGAAGAAGAATGCGGGGAAAAAGG…	GTTAGCTTAAAGAAGGTGTAAACTTTGCCTGAGGCAAAAAAGCAGAGCAGAAGAGGCTTTAGCTTCTGTGCCCACCTCAAACACAGACAATTTGTGGTGGCACTTGGGTTAGACTACTTTTTTTTGTTGTTGTTGAAACGAAATTTTCTCTTTAGTCATTTATGTTTTTTTGTTACTTTTTACAAGTTAAAAAACTTATGTGATAGACGCTTTTCTAATGTATGTTTCTAGGAATTTCACTCTTTGACCCAAATAAACAAATTTACAGTTTTGAATACAAAGCAATTTATTATCTTCTTGGTTCCAG	723	1123	308	0.204	0.199	40.3	0.19917	0.153527	35.2697	0.302	0.293223	0.342832	0.288961	7		6	0.00828729	11	0.00978648	6	0.0194175	0.342832	0.223508	0.126447	0.307213	43.366	11	9.79519
Downregulated	AT4G02450	chr4:1075931-1076930	REVERSE	TCCTCCCGGAAAACACTTTAGACTACGAGCCATTCCTTATAGCAAGAATATCACCTTTGGAGTCGAAGGTAGTTTTTCTGTACCTCTGCTGCATCAAATGTCTTTTGCATTACATGTTAATATTTACTTTATTGTTTTGGGCAGATCTTAAAGACCTGATCTCAACTCTAGGAGATAACCATGGGGAATGTTCGGTTGCTAGTAGCTACAAAACCAGCAAAACAGATTCGATTTGTCCATCACGAGTCCGTGCAATGCTAGCATCCCGAGCATGCAGATCATCTGTGATGATCGGAGATCCACTCAGAAAAAACGAAATGCAGAAGGTAACCAATGCTTACCCTAAGATAAACAACAATGTCCCTTGATAGCTAACGATGGAATCCATCTCTATTAAAT…	CTCAGATGAAGTTAGGCACGGTGATTACCGCACCGACATATTGTATAAGCGCGTCACAGAGAATAACTACCCAACACACCCACGATTTTCTTGATTTTCGTTATTCGCTCTCTTTGCGAACGCATTAAGCAACCAAAGCAAAGCAGTGAGAGAGATTATCAGCGTGACCTTCGAAACAACCCAAAGTCCCTCGACCACCTCTTCTAGATCTGACTCCCTCGTAGATCTCCATACCTGGATCTCTCTCTCTCAGGAAGGGACA	GAGGATAAATGCTCCGAGCCCTATAAACACAAACTATGTGGAGCTACTAAAGGAGAAGTCTTTCTCTCTCGATCAAGCCAAGTAAAAAAAAAATCCTAATCTTTGCGTCACCGTTCGTGTTTCCTCTTCTCTCTAGGGTTCTCCTTCAACAGTTTTCCAGTAAACATGAGTCGTCATCCTGAAGTGAAGTGGGCTGAGACTACCGAGAAGATTTTCCTCACTGTAGTATTAGCTGATACTAAGGATACCAAGGTTAACCTAGACCCAGAAGGAGTCTTTGATTTCTCTGCGAAAGTTGGTCCAGAAAACCACGTTTATGAGCTCAAACTGGAACTTGCCGATAAAGTCAATGTTGAGGAAAGCAAAATCAACATTGGAGAGAGAAGCATATTCTGCATA…	TTTGCGGTTTCGGTCAGATTCATGAACCGGACGGACCAAGAAGTAGAAATCAGAAGAATGTGATGTCATTTAGAGTTTTTCTTGTTTTCTTTTAGAACTCTTCAAGGAATCTTTTGTAATTGAAGAAGACTCTAAGGATTGGGCCTTTTGGGCCTTTGTACATATTGTGTAAATAACATATGAACTTTTTTTACTCAATGCCCAATTTTGTTTCTTAGTAAAATATTCGAATTGTGTTGTATCAATTTAGATTCGTTAAGAAAGATGAAGAAGTAGTAGGATCACTGGACCACAAACGAAGTTCAAACATTTAGGATTGATATGAGATTTCGTCTATTGGTTAAAGTTCGTGTATATTTTGTTAGGGAAGGAATTATAAGTTCTATCTAAAGGTTTGTA…	262	1125	456	0.204	0.172	37.6	0.28626	0.183206	46.9466	0.325	0.28626	0.295111	0.322368	14		2	0.00760456	19	0.0168739	7	0.0153173	0.295111	0.264889	0.152	0.288	44	19	16.8889
Downregulated	AT2G10931	chr2:4305888-4306887	REVERSE	AATTTTCAAAATATTATCAAAAGTATTTTTTTCTTTCAATTAGTTAAGATTTAGGATATTTTTATTTATAATTTATTTTTGGGTTTTATTTTTTTGCAAAAAATGTTTTAATTACATTTTCTTGCAGTTTTATTCTTTATCTCCAAAATAAATTTGTCAAACCATGAATCAAAAAGTAAAACAAAATATAAGAAAATTAACAAAATTTTTAAAATAATATATCAATCAAAACTCTTGCGACGAGAAGATCAATTCTAGCTTTAAAGTTTTAAAAAATCAAATGTAGGTGATCATAAGGATGTTTAGAAACTATTTATGGGCGTTATAGTACTTTATAGGATTGATTCCACTTTGAAGAGATAAAACGTAAGTTGCAAAAACTGACTAAGGTTTTTTTTT…	ATATTATACAATTTTATATACTCCAATATAAAAGTGTTTGCATATATATAGAAGCAGAAGAGACACAAACAGTTCTCATTTGGTAAATGCTCCATACTTTCTTCACTTCTCCAACAAAACACAAAAAACAAGAAAAGAAAAAAAA	GGTGCTTTTTCTATTATCGTGTAGTTAATGCAATATCCAAGTAGGAAGTTTTTCCTAGCAAGTATAAATCTTTAGAAAAAAGCACAATCGTTGCATCGATTTCCGTGAAACTCTCTCTTTTGCGGAAGAGTTTCGTTTCTTAGATCTAGTCCGCTGTTTTTTCTTTGTTCTTCAATCGTTGGTCAAATCTACTCAATGAAAGTCCAGGAGTGGGCTGAATCTATTCTCTGTCAACGGTGGTGTGGTGTTTTCCCCTCGATGTGGATGTGGCTCGGGTCTGTTGGAAGGGAGTTCTACAGCGTTTGTCACACGGTTATTGACGTTGTGGGTTGCTTCAGTTGCTCCGGCTCATCCCTTAGTCTTGAGCTCCGCCCACGGCGGAAGTTGGGGGGATAAAGG…	AATTATGTTCTTTACTATGTTTAGAAAACTATTTATTTATAGATGATAATGTTTGCTAGCTTGAATGACTCGCAAATTTGGTAGAATTTGTGAGGAATCTGGGTCTGTTAAATTATTACAAGTCCCTACAATAACATTTGGTTGTGTACTTGTGTTAGTGTAATATATATATATCTCATTGAACCC	145	1126	187	0.113	0.108	22.1	0.172414	0.0965517	26.8966	0.388	0.462069	0.228242	0.299465	10		4	0.0273973	9	0.0079858	2	0.0106383	0.228242	0.34103	0.192718	0.238011	43.0728	9	7.9929
Downregulated	AT2G16586	chr2:7189937-7190936	FORWARD	AAAGAAGAAAATTGAACCGTACTAAACAACGGGTATAATACAACATAAAAATGAAAGAAAAATATATAATAGCAGGACAATTGAACCAAACCAAAAAAATAAAAGCTTAAATAAAAATGAATTCATGAAATCGAAAATATTGTCTTATATGAACCAAATGGCTTTCAAAACCCTTAATGCAAAGACAGACACAAGTCTGGAGCTGGTCGGAAGGCAGATCTTAGCATACATGTTCTCCAAATTTGCTACAATTTTTTTTTAACACGTCTTATATTTTCTTGGTCACAATAAAATTAATTTTGGCTTATTTTTTCGTTATATAAATTACGAAAGAAAAATCAGCCAAATGACAGAAAATGGATCGAAGAAACGTGAATATTGGAACACAAGAGGACATGA…	CGACGCCGTGTCAGTACTCTGCTCTAAACCCTATACTTGAGTAAGCTTGACGAGTAAACAGAAGTTGAATTCGTTACAAAATCTATCCCAAAGGTTTGATTTTTTTCCTCCAACTTGCAAAATGTTAAACCTTAAACCTTAAACCTTAGCTTCTCTGTTTTGAAATCTGTATCACGGCCCAAGT	CTTCATACTACCGTGGGTTTTTTAAACCTTCCTAGTTTTGTTGATGTTATTCCGAGAATTAGCAAACCGTAACGAAGATGTTCTTGGCAACCATCTTTTGATGGGAGTCCGGCTGTTCGAAAGCCGGCCAAGGGTGATGAACGAAATGTGAACCCTTGTCTCGCCTAGGTTGGATGGGCGTGCTTCGTTGGAAAGCATGGATCCGCCTAGGCTGTCCCGAAGGTATCTCGCGCTTGTACGGCTTTGGCTCGGATTCGTCCGTCTTCTTTCTTCTTAGCCGAGTACTTCGGTAGATTAGTTGGAACGATTGATGATTTTGAGTTAATTGAACGTTCGGCGTATGAGTGGTGATCGAATAGCTAGTGTTCGTAGGCTCCATGCTCGCGCATCGAACTACCT…	TTTCCCCAAGTCGCAGCCTCACTGGTATTGTATTTTCCCATCCCAAGGAAGTGATTTATTTGTTTGAGTTTGAAAGCATTAAACGTATGAATGAGCAGTTTGATTTTTACAGCGGAAGTGTATCTGTACATTATTGTTGTTTCTTGAGAGATAAAGAAAGATGAATGTTGTTTTAGTTGCAAATCTGTCTGGAATGGAACATGTGATAATAAAACTCGTAAGGTGGTTGTGTTCATGAAGTTGCCACTGTTTCATAATTAGTCTACAAGCCTAAGAAAGAAATTGCTCTATATAGAGAATGCTATCTAGATATAGTATATATCCAGCTCATAAAGGAGATTATAATCCAAGGTTTGCAGCAATATGAGGTCTGTATTTTATGAAATTACAAAATTAGAA…	184	1135	710	0.132	0.166	29.8	0.233696	0.152174	38.587	0.394	0.293478	0.234361	0.315493	15		5	0.027027	8	0.00704225	5	0.00703235	0.234361	0.34185	0.202643	0.221145	42.3789	8	7.04846
Downregulated	AT5G66010	chr5:26398432-26399431	FORWARD	TCTTGCCAACTTCATCAATGATGAAAAGATTGGTATCGTCTTTGACCTTGAAAACCAATGCTAAACCAGTCAGTCAGTGTTCATCTATCCAAATTATCAAGGAAATGATGAGCTGACAGAACACCTGTAGCTCAGGCAAGGCTATAGACTCGAAGGATGCAATGTCCACTTTGTACTTGCCAACACTAGGCCATGTCATCGATTCTTGACTGCCAACAGAGAGAAACAAGTAGCCTAATTATCTGTGAGAGGGAAACTAGAGATTTAAGGGTGAAGAAGGAGAAGGAGGATGGACCTAGAAACAATAGAAGAAGCAAGCAAACTTGTGCGGCCATCCAAAGTGACCACTTGAAAACCAACCCTTTGTCCTCGTTCCCTCATCTCTTCTGTGTGTTAGTT…		GCAACGACTTGAATTTTCTCATTCTCGACAACGAACCAGGGAACAAGAACCGTCGTGGTCGAAAACGAAGACCTTGGCGGCAGGTCATGTACGGATCTAGGGGGGCCATGTTTGGGAGCGGGGGGTACGAGGTGGGATCAAAGAGACAAAGAATGATGCAATCAAATCCCTACTTGGCAGTTGGCACTGGACCTACCAGCTTTCCACCTTTTGGCTATGCCGGCGGATTCCCAGTCGTTCGCCTCAGGGGTCTTCCCTTCAACTGCGCTGACATTGACATCTTCGAGTTCTTTGCGGGCCTCAACATTGTCGATGTCCTGCTCGTCAGCAAAAACGGTAAATTCTCTGGGGAGGCCTTTGTGGTGTTTGCCGGCCCTATGCAAGTCGAGATTGCCTTGC…		1	1136	1	0.209	0.209	41.8	0	0	0	0.312	0	0.253521	0	17		0	0	14	0.0123131	0	0	0.253744	0.268722	0.194714	0.282819	47.7533	14	12.3348
Downregulated	AT1G18300	chr1:6298669-6299668	FORWARD	AAAATTTTTAAACATTAAAACTTTAGAAAATACTTTATAAACATAGACATAAAAAAAATTGATAATAAATGTTCTATTAATCCTGATTATAACCATCTTTATGAGAATAAGAAGTAAACTTTTAGCCATTTTTTGGGGTCGTATTATTACTCTTAGTAACCTACCATTCAACATCATTGATAGTAGTTTGAGTTTCAATTATCAAAGAAAAGAAAAAACAATGAATAAGATAGAAAACTTGTAGTGTAATGGCCCATGGCCCATTTATAAGTTTTTTCAGCAGTAACAACAACGTTTGGGCTTCTAGAAGAAAGCAACAAAATGTGACTATGTGAGTCGTTTTATATTAGTTGAGATAAATGTTGATAAAAAAAGAAAAGAAATAAAAAGGCATCGCCT…	GTTGAAAATTGTGTGTTTGTTTTTTTTGTATCAATCGGTTGAGAAGTGCCTCTCTTGTTTTTTTTTCCTCTCTTTCTTCTTTATTCATATTTCACTTTCTTTCTTTCTTTCAAAATTTCTCACCTTCTTTCTCTTCTCTTCTTTGCTTCTACAGTTTTCATGGCCATCGGTGAAAACCGTGTAGAGAAATATTAAATTTGATATATATTGTGTTAAGTGTTGGTTGGTTGGTTAATCTCTCTCACTG	AAAACCAATAACGCTCTTAACAAATTCACATCTCCCTCTCTCTTATCCATTTCCTCTCTAGACTTCCTTAAATCGATTCTCCCGAATTCGAGAACAGAGCCTTTTTTTCTTTAATTCCAACTCTTTCTCTCTTGTTCTGAATTCGTGGTTCGTCGGTATTATAAAAAAAAACATGACAGGGTTCTCTGTGTCTCTTTTTGTGTCAAACTTGTCAAATGTGGCCTCGTATTTGTCGCCCATCTTCGAGAACATCCCCTCCACCAAGGTTGTTCCCGCACAGATCGAGAAAGTTGTCTCTTTGGTCTCTCGTACCGGTCGCGATTTGCAGCGTTACGATCACGCTGGCTATCGTCAAGTCGTCGGATGTGTACCGTATAGATACAAGAAACAAGAAGTCAA…	CCAGTCTCGATCGGTTTACTTATTATTAATACCGGTACATACATATATACAATATACAGGTGAATTTTTGTTTTTACTGTACATCGATTCGTAAATCATACAACCGAAGAAGAAAAAAAACATTTTGCTTTTTGCTTTTGTTCGTTGTTGTTTTCATTGGTTTTGTTTTGGAGTATAGAAGAGAATATACAAAAAAAAAAATACTCTCAAGTGACCAAAAGAATGATCAAAATGGCTAAATTTTTAACATTTTCTATAAAAGTGTAATTTTATCAAATACTATTAAATGGGAATTATCTTGCATTTAGAGCTGGAAACGCTGCATTTGCGTTGTGCATATGGGGAATGGAACAAAT	247	1136	357	0.147	0.166	31.3	0.174089	0.149798	32.3887	0.361	0.182186	0.291373	0.347339	17		1	0.00403226	13	0.0114336	2	0.00558659	0.291373	0.306338	0.184859	0.21743	40.2289	13	11.4437
Downregulated	AT1G20070	chr1:6959149-6960148	REVERSE	ATTGTATGCATGTCATATGATCAAATATTTTGAATTTTATTTTTTTCTTATAACCACAAGAATAGGCCGAAGCTCAAACCAAATCCTGGAAATAGCATTTAAATAAATGAATCATACTGATTACTCTACTTTTGATAGTAAATTCTGTGTAATGTTAACCATATATCCATCAGCTATGATTTTCTCTGCAATATAAAAATCCCCCTATTTAGATTCTGTAGTTCTAATTGGCTCAATCCTTCAAATGGTTACATTAAGAAAATGACAAGGTTTTGATTCGCAGTACGTAGTTTTATTAATCAGTTTATTCGATTTCTAGGCTCATTTGATCGAATGGTACAACATTATATATACGGTATACCTATCATTTTACATTTCAATTAAATATCAGATAACGAT…	TGTAAAATGACTAAAGTAACCTTAACCGACAACGATAGTTTTAAGACCAAACCAGTAGAACTCTCCTCCTTCTATAAATCTCTGCTTCTCGTTGCCTCTCCAAAACCCTCTCAAACTCAAATCAACCTTCTTCCATTTTTCAAATTACAAACATACACAACAACAACAAAACCTCTTACTCACTCCA	GAAACATCCGTGCTCAGTGCCTGGCAACATCTGTCCTCTCGAGGTTAGGGTTCTTTAGAAAGTTTTTATTCTATCAAAACGATCCTTTGGATCTTGTTATGAGAGTTAATTAATTTGAAGATTAATATGTTTTAAAAACTTCTAATTTTTATCTTTGTCATAAACCTTTTAAATTTTATTCAAACTTATAGGGTTTTCGATCGTATTATTTGATAGATCGTCGCCACTAAAACGTATATAAACATCTCTGTTTTTTCCTTGATTTATCCTTCCAAATCTTATTTAATCGTTTTTAAAAACCTAAAATTTCCAAATTATAATCAATGGAAACAATAGCAGTTCAAAATGCACCGGGTAAACAAGTTTCGGGTTTGAGACCATTCAAGAACCCTAAAAGAA…	CTTGTAACTTTCTTCTTCGTCAATTGCTCTGTGTACCTAAAGATTCTCTTCATCCCCTTTTTGTTTTGTTTTTCAGATACCTTCATATCGTTTTTGTTTCTTTTTTTTTTTTTTTTTTTCCTTTGTTTCGTTGTCAAAATCAATCTAATAAGTACTCAATTTTCTCTC	187	1139	169	0.196	0.151	34.7	0.304813	0.0641711	36.8984	0.328	0.358289	0.278314	0.16568	7		7	0.037234	17	0.0149123	0	0	0.278314	0.321335	0.216857	0.183494	40.0351	17	14.9254
Downregulated	AT3G12800	chr3:4064860-4065859	REVERSE	CTTCGAGCGTCTTAAAAGAAAAAAAAAAACAGAAACCGTTAACACTTTCAAATAGTGATCAGCTCAAACTAGAATCTACCGTAAGAAGATGAACTCAGACGTAAAAATGAAAACTTGGAGCTAACCTTCTGACGCTTAGCTCTGGATTCATTATCAGGTTTAGATTTCCCACTCTTGGACGCCATTACTATATCAGGTTTAGATTTACCACCTTTAGACGCCATTACTAACGCCTTTAAGCAAAATCTTCCAAGAAGAAGATGGTTAGTGACTGCAGAGTGCAAACTGTGTGACTGCACAAAGCCCAAGAAATTAGGGTTTCCACTTCAGCGCAAAAAAACCCAAGCAACGATTTCATCACTAGGTTCCCGTCACCCAAAACATTACAGTAATATTCGA…	GAAGCCGCTAAAACCATTTCAGGCTTTGACTGTTCACAACAAAGCGCCCCAAAAGGAGCGTCGCTTTTACTCTCTCTCCCATCCTATATATAAACAACTCTCTCCTTTCCTCTTCTCCCTTCAATTATCTATCACACCACCACTCTCTCTCTAATCTATCTATCCGAGA	AAGTAATAAGAAGAAGAGACAGACACGCGACTGGCTCCTTTTATTTTATTTTATTTTGTCTTAAAGCTTTTGGCGAGTTTGCTTGTGTGTGAGTGTGTGGTTATGGACTCTCCGTTCAAACCTGATGTCGTCAGAGGTCAAGTGGCTCTCATCACCGGTGGTGGATCCGGTATCGGTTTTGAGATCTCTTCTCAGTTTGGCAAACATGGAGCTTCTATCGCTATCATGGGACGACGAAAACAAGTCCTCGATGACGCCGTCTCTGCTCTTCGATCTCTTGGAATCCAGGCTATTGGATTGGAAGGTGATGTTCGTAAGCAAGAAGATGCGAGAAGAGTTGTGGAAGCAACTTTTCAGCATTTTGGTAAACTTGATATTCTTGTTAACGCCGCTGCTGGC…	TTGGAGATGGAAGCAGGAGGAGCAGAGATCAAACCAAAGCCTTTCCCTTCATTTGAGTTTCAGTAGGTAACTTAACGTTAGTGGCCAAACCAATAGCTTCAAGAAATCTAATGAGACACCAAGTAATGTCGAGCTGCCACCATTCGAGTCCATGCCTGGCCGAGAACTCGAACGCATGATGATTGTTATGCCATCCCTCGCCAAGTGTTAAAATTGCTACCCACCTGATATATTCATCACCAATATAGTAATTGCTAATATCACTATTTAGTTAGATTAGATATATGTATAAGTGTATGTGTGTGTATGCACATTACCAATTGTTTTTGGAGAAGTCAGATGTGTTCCATGCTCGTGTTCCCCATATATGACA	169	1142	374	0.163	0.166	32.9	0.343195	0.0946746	43.787	0.369	0.260355	0.273205	0.299465	13		2	0.0117647	20	0.0174978	4	0.0106667	0.273205	0.285464	0.187391	0.25394	44.1331	20	17.5131
Downregulated	AT5G54470	chr5:22115540-22116539	REVERSE	TCCTGTTTTTTAGATAAAAATTCGTAATACCTTTCATTTTTTTAATCCAGGTTTAATAATTTTTCAAATATATATTCTATATTCTTTTTAATTACCATTAGCAAATAACAAGTAATATATCGAATTGCCAATGATGTGAAGTAAAAATGTAAAATTAGTGGTTGGATTTATTTATTTATTTTTATTTAGAGAAAAAGACATTTAACTCGAATTATGTAAAATATGGAACGCTAAAAGTGGTTGATAAAATCATAAAATTAGGTTCTTCTCCTAGTAACCATGTTGATTCATGGACACCAAAATTTCCGAACCCAAAATGCGATATTAAAAATCCGATCATCATTATTATCCTACCGTAATACCAACGATATAAATGATATTTAATTCACTTTTCATTTT…	ACATCTCAATCAAACTCCACTTATACTAAAAATAATCCATATTGCATTTTTAAAAATTCTAAAAGAAGAATCACATGATAACTTGATAAGCACTTTTAAATGATAGATGTCCACGTAGAGGAATAAGACAAAAAGACAAAATAAAGAAAAAGGACGAAATCTAAAGAGAGAAAATAAGTAACAAGTCCAAGAAAAGGTAGTATGATCTTTCTCGGTCCGATCCTCGAAACTCCCTCGAAGGCTCGAACCCTCTCTTTGTTTTTTTACCACTATATAAGAAAGTCCGATTCCTCGTCACTCTTATTCCCACTTCCACACATACACATATACAACAGAGCAAGAGAGTCAATCAAGTAGAGTGAAG	GACAATATCCTCGAAAAGAATTAAATCACATAAAAGTCGCCACGAAATTCTCATTTTACAATTCTCTATTACGCTGTCTCTTATTCGTGTCCGCAGAAGAAACGAGAGAAGAGAGAGAAGCAAAAGACCTTACCAAGAATATTTATAACACACAAACATCTAGAGACAGAGATAGACATAGAGAGAGAGCTTGTGGTTGTGGTTGTGCGAGATAATATCTAGAGATGGGGAAGAAGAAGTGCGAGTTATGTTGTGGTGTAGCGAGAATGTATTGTGAGTCAGATCAAGCGAGTTTATGTTGGGATTGTGACGGTAAAGTTCACGGAGCTAATTTTCTGGTGGCGAAACACATGCGTTGTCTTCTATGTAGCGCGTGTCAGTCACACACGCCTTGGAAAG…	ATTGTGATTCTCTTTCTCTTCTTTTTTTTGGTTTGAGTTTGGTAATTTTCCAGAAGAGATAAGTATTAACACTGGATGTGTAAATTGTTGTTAACAAGTTTCGATTGCTTGCAAAAGAAGGAACACCACTCTGTTCTCTATCTTTGTTGATTAGTGTTCAATTAAGATTAATCAAACTGAGTCAAACCCCACAATTTA	364	1152	199	0.173	0.132	30.5	0.203297	0.142857	34.6154	0.379	0.403846	0.31684	0.281407	15		5	0.0136986	10	0.00867303	3	0.015	0.31684	0.292535	0.145833	0.244792	39.0625	10	8.68056
Downregulated	AT2G07741	chr2:3501319-3502318	FORWARD	GGTATCTAATCCCGTTCGCTAGGAGGGAGACTCAGGAAGAGTTCGGGCAGAAATAGATGGTGAAAAGCCCTTTATATTATATAATAAAGCGCGCTCCTTGCATGACTCCATATCATTCATTATTAAAGCGAAAGCGACAACGTGTCACCCTAACCTTCAAATCGATAAACGGGAATGCGTTACCTAATAATAATGAGCAATGCTGCTAAGAGCAAATGGTTCCTAACCTCATAAAAAAAGAGATAGTCATATCCGACTATCCGGCAACACGCTTGGATAAGTAAGGCGATGAACCGTACCTTTATCTCTAGGCGCCTATGATGTCTTATTATGTAGATCATGTCTTGCTTGAGAGTTCCAAACCTCGCCCTTCTAAAAAAGTACAAACCCACGTCTAGG…	GCACCAACTAAAATGTTATGCTATTTGATAATATCCAAATAATTAAATCAATATCACGATTCACTTCCTATATATATAGGGCTTGCGGACCGAACAACATATCGTGAGAACTAAGAAACACCCAAGAAAACAAACAAACTTTTTAAAAA	ATGCGACGAATCTTTTTGTTTGATGAAAATAGTCTTAATTCAAGTTCCACCATTGATACATCTTCTGCTTCCACCATTGATACATCTTTTGCGAGTCAATGCACTAACTTTTCTAGTGGTCAAGCGTCCGGTACTCAGGATACTCATGCTGGTATTTTTGAGGATTGTCCGGGCCTTAATCCTAACGATGAGCGTGTAGTAGAGCTGCAATGTGAGATACGCGAGAAGTGTGAGGCATTAACGCAAGATCCCGAAATGGGCTTGATTTTGGGCGAAGCTTTACATGCGGAAAGCGACAATGTCCCTTTTTTGCAGTCCATTGCTGATGATTTAACCCAAAACGGAGTATCCGGGGAAGCCTTTCAAGAAGCTCTGAATATAGTGGGACAGGCGGCGGCC…	CAAAAAGATGCAAAGAAGAAGAGTAATGTTCATAAACCTCTTTTGTTTTCTATTAAAATCTACCTAATGCTCCTTTTTGGTGACTATAATGTGATTGCTAAAGTCGTTTAGGATGTTTAAGAATGGTTGTTTTGGGAGTTTTTGATCTCTCTATATTACTCTTTTGACTGGTTTATGCAACCTGTTCACTGCTTTTGTTGATGCCATAAGTTTGAGATCTTGAATGATATGTGTGCTTGCTTATTTACAGTTTCTTGTCTTTCCTTGCAATGAGTGTGATTGTATGACTTGAAAATTCAATCTGTTATGGTCACTTCTGTTATATACCAAGATTTGAGACTTTTTTTTACTAACTTGTAAATACAAAGAGATGAGTCACAAGTCTTTCTTGGTTCCTCT…	149	1158	749	0.228	0.212	44	0.194631	0.114094	30.8725	0.275	0.436242	0.243523	0.248331	9		6	0.04	9	0.00776531	6	0.008	0.243523	0.364421	0.189983	0.202073	39.2055	9	7.77202
Downregulated	AT5G60030	chr5:24173047-24174046	REVERSE	CAAAAATCCCACCAGGAAAAACAACAAAAACTGACAAACAAGTTTTGCTCCACAATATCAAAATCTCAAAAACTATAAAATCAAATCAGAGATTCATGAACAACGCCCTAAGGCACACAATATCCATTGTATCAAGAAAATCTACAGACAGACATAAACTAAGACTCTTGAAAGCATTTAGCAGAGAATATGTCATCTAGTTGACAAAAGAGTTCAGACACCCAAATCCAAATTTCAGAGCTTGGAACAAATAAATTATACATTAGCAAAAAGAAACAAATTTTATGCACAATGAGTATGATCCAGCTGCTAAAAGGAGCGTACTTGAGAAAAATTATATCAATAGAACCAATGGTTTAACTTGAGCAGAAAAAACTGAAAGAACATACATTTTAAGAG…	GCAACGACTTGAATTTTCTCATTCTCGACAACGAACCAGGGAACAAGAACCGTCGTGGTCGAAAACGAAGACCTTGGCGGCAGGTC	CTTATTTCGAAAGTTGTCAGCTTTTAGGGGAAATTGCCCTAATTTGTGTAGTTAGAGAGGCGCGACGACCTTTCGAGCTTCTTCCGATGAAGACTGTCACCGGAAGAGTTGTTAGTGCTGAACCAATCTCCCTCTCAAAGGCGGCTAAGCTTCTCTCTGGATTCGCTTCCTCTGATAATGGCGCCTCTCAAGACGTTAGTGCGTACCTCCGGCGAGCCTCCGCTGCCTTCACTGAATTAAAGAGTTTCCACAGGGAGATTAAATCAAAGGAGACGAAGCCAAGCTCCGATAGGGAGACTAAATCAACGGAGACGAAGCAAAGCTCCGATGCAAAGAGTGAGCGGAATGTCATTGACGAATTCGACGGTCGGAAGATTCGTTACCGGAATAGTGAAGCTG…	GCATTTCATATTTGAGATAATTTTGGTGTTGTTTTGTTCACATACGCATATGTACTCATATATACTGACCTTGTAACTAGCTTTGTGGAATGTGATAATAATGAGATATTAAAAGAAGAAATACCCCGTTATTGGACACC	86	1159	141	0.167	0.179	34.6	0.255814	0.255814	51.1628	0.403	0.302326	0.360656	0.312057	27		4	0.045977	9	0.00775862	1	0.00704225	0.360656	0.213978	0.119068	0.306299	42.5367	9	7.76531
Downregulated	AT1G79770	chr1:30013233-30014232	FORWARD	ATCAATCTCATGCCCAATCCACTTGACACTGCGCAAGAATCACATAGATATATACTCTGAACTCTGAAGTAATTCTTACATAACCCGAGATTAATTAGGTGGTGCAAGAGCACATATCCACCTTCGAGTATTTCACTGCAAGAAACGTAACGTGTATATATATGCACAGATTTGATGTATAGTAATGCTATGCATCGTTTTCACACTACGTATGTAATGTAAGTGTAACTATAATGCAATATAGACAACAAGATATATAGAGTTATGTTGAATCAGCTACATATAATAGACAAGAAATGTATGCATGCACGTGAGCGTCCTCCCACTTTCCAAGTTATCGCAAAAGTGAGTTTAAAACAACCAATATATATTTTTTCTTCTTCTTCTTTTTGTTGGGAT…	GAAAGTGTGAAAAGAAAAAAGGAAAAGTAGAGAGGAACGCAACCCTGGGGGCTTCTTAATAAACCCCTCTCGCTCTCTTGTCTCTTCCTTACGACAACCTCTCCTGCTCTTCGTTTTCTCTCTACGACGATAAAACCCAGATTTGGGTTCAAGCTTCCATAACTTTAAACCCCTCTCGCGATCCAGGTTGCTATCAAATACTTGGGAGCCCCCAGTATTATTGAATAACACAGCCTGACA	GTCGCTATAGCGTGAGCACGTACGTGAGATGGCAATGCTGAACCACACAATACACATGAATATGTCAACACAGACAGCACCGCTTATAAATACCAAAGCTTAGCGCAGACGCTCTAGGTGAAAAAAAGAAGATTGGATATGGCAGCAAACGGGAGAAGGAAGAGCGTGAGCGGAAGCTTGGTGAAGCCGCCCCCGCCAAAGGTAGGGAAAAAGTCACTGCATAGGTCCCTGTCAGACATATCGCTGGATTATCACAGAGAAGAAGAGAAAGGACTGGGGACGATAGTGGAGGTAGAGAAGGCAAAGTGCGAGTGCTGCGGGATGAGGGAGGAGTGCACGATGGAGTACATAGAGAGGGTGAGGGAGAAGTTCTTTGGGAAGTGGATATGCGGACTGTGC…	TGGAAAACCTATTCATCTTTGGAGTTTGAACCTAAACCGCAACAAACCAATGGGTAGTCTCGTGTGTCAATCTACAAATCTTTTCATGAACAACAAAATAAAGAAATATTGTATTTATTCAGTGTCACTTTACCAAATATTTATGTTCTCTATACAAAACTTCAAAAGGAAGATTTGAACTTTTAGGTTCTCTATACAAAACTGATCTAATTATATAATTGCAAGCAAACAAACTTTCGAAACATGTGTCGACACAAAACTTTTAAAGTTTATTAAAGGAGCCTTGATTTTGGTATCCAAGAACTTTAATGGGTTTCATAGACTAGTCCTATTAATTTTTTTACTCGAG	240	1160	350	0.176	0.163	33.9	0.270833	0.179167	45	0.326	0.2875	0.292241	0.354286	11		3	0.0124481	11	0.00947459	13	0.037037	0.292241	0.266379	0.193966	0.247414	44.1379	11	9.48276
Downregulated	AT1G33760	chr1:12236547-12237546	FORWARD	AAAAGAATGAAATAATATCATAATTCATGTTTATATACGTTATACTATTCAATTCTTAATTCATGTTTATATACGTTAAACTATTCAATTCTTAATTATGTTTCTTTGCAAATAATATTAAATTACACACATGAGTTCTTGAACCAAGGAACGTATAAGTTCAAAAAATAGACTGGAAAGCAAAACTTTGTTATACTTGTTGAGTTCTTATGTAGGATCCAAATCTTGTAGATAAGCAACAATATATAATGGGCGGTGAGATTAAGACTGAAAGTATTTTTTTGACCACCGGATGGACCGTACGGATTTCCACAATTCGATACGGTGTGGTTGTTAGTGCCTTAGTGGCGGTGGTGACCATTATGCAGCCATTTAACTATTTAGGGTTGGAATTTGGCT…	GGTTTTGCACCGTCAGATCTGATTGATACCGATCTTTATATAATTTCAACGGTTGAGATTAATGGGTTGACTTTACATAGGGTAGATCAGAAAGTGGAGAGCACCCCAAAGCTAATAAACATGAGCCCCGCTCAGGCGCTGCTTCCTCCTCTCTCTCTATCATCATCATCATCACTTTCTCTATCTATCTCTCTTCTTAAAGCGGCCATTGGTGCTCTCCAAGTTCCATCTCAAGCTTTTCTTCTTGTTTTGTTGTTCTCTTAATTGAAAAACAAGATCTTGAACTAAAAA	CCCAAATCATATAAATATCAAACTTGTCTTCAATCAAAAAAATAATATTCAATCAGCGTTTTCTTTCAAATACACACAACACACTATTTGTACACGCTTAAAGACAGCTTTGCTAATGTACAATATCCATGTAAGTAATAGAGACCCATGCATGCATGACAGCATATTTCCACTTCACAAGTAACTACGTAGGAAGCTCACTTCACCTGAAACCAAACAAGCCATCCACAAATTCTATTCCCTCATTTATTGTCTTCTTTATTTCTCTATATATACAATTTCACTTAACCACTGACTCTATAACTCAAAACTTCTAAACTAATTCGCACAGTTCTATATACACTCACAAACACACACACACACAATATAGTGCTACTAAAATAACCTTGTATTAATTAT…	GACTCCTGAACCCAACTTTACAAAACTGAAGAAAGTACTGGTTTTTGGAAAGATAGTTTCTAATTTCTTTTTTAATATATTTTTCTTCTTTTGGTCTTTTTGTTCCTGAGAAAAGCTTAGCTACTACTTTGGCAATGGGAGAGGAGAAAGGCAGGGAGGGGTTTTTGTTTGTTTGTTTTGATGATTTGCAAATAGTGCAAATAAAGCTGATGAGGCTTTGAGTTGCCATATGAGTGTCCTGCCCTCTTCAGACTTTGTAGATCTTTCTTTGGTCTGAAAAAAAAATGGCTCAGCTCTCACACACGTGTTCCTCTTTTTGTCTTTTTCTCTTGTCTCTAATGTTTGATGAGCAAGAGTTCGCTCTTAGGAGAA	291	1164	373	0.143	0.156	29.9	0.237113	0.164948	40.2062	0.34	0.257732	0.310997	0.243968	17		3	0.010274	18	0.0154506	3	0.00802139	0.310997	0.301546	0.209622	0.177835	38.7457	18	15.4639
Downregulated	AT1G28370	chr1:9956981-9957980	REVERSE	TTTATGATATTTATAAGAACATTAGGAAAGTTTCTTTTTGAAAATAAGCAACTGATTCAATTTTGTATCAAATCATACACTTAAAATTATCTCTTTTAAAAACCAGATTTAAAAAATAATAATTAGATGAAAATATAGTTTTTTTTGTCAGAAATATAAATTATAATTTGAGAATGTCATTAACGAATCATTTCTAGTAATAATAAATATATTTTTTTTAATTTTTCTATAAAATCAATTGAAAGTTGTTTTCATCACCATAAGTCAATTGAAAGTTGTTTTCCTATTTCTTTATTTTTAATAAGAAAATAAGAATAAATAATAAAAACACTCTGAAGTATATTTTTCCAAAACAAAAAATCAAAATATGACAAGCAATATACAATAAAAAAAGAAGCA…	AAAAAAGACAAATCTAGTAATAAAAAGATTAGATTCTAATCCGTTACATATTGCCAGTAGTATTGACTTTTACTGGGAAAAACAAAAAAACTTTCGAGAGAGAGAAAAAAATAAAAAAAATCTGACAACGAAGACAAATCTGAAAAATTCTCAGCCTTTCGATTCATTCATATACGATTACGCGTTCTTCTTCTTCTTCCTTCTCTCTTTCCCAGAAAGTATCATCGAAAGATAACCCTTTTTTCACTTTTCTTCTCCTCTGACTTTTTTCTTCTCGAATCTTTAGTTTTCGTTTATAGATTCTGTTTTCTTCGTATATATAATAAAGGTTTGATTTTTTCGATCTGAGAGCAAGAGAAAACCCTTTCC	GTCTCCTCCTTATAAATGATGTCCTCACAAACTTCTTCACATAACAAACTCATCAAACTTCCTCAGCGTTTCTTTTTCTTACATAAACAATTTTTCTTACATAAACAAATCTTGTTGTTTGTTGTTGTCATGGCACCGACAGTTAAAACGGCGGCCGTCAAAACCAACGAAGGTAACGGAGTCCGTTACAGAGGAGTGAGGAAGAGACCATGGGGACGTTACGCAGCCGAGATCAGAGATCCTTTCAAGAAGTCACGTGTCTGGCTCGGTACTTTCGACACTCCTGAAGAAGCCGCTCGTGCCTACGACAAACGTGCTATTGAGTTTCGTGGAGCTAAAGCCAAAACCAACTTCCCTTGTTACAACATCAACGCCCACTGCTTGAGTTTGACACAGAGC…	AAGAGATTTGATCAGTCTGTTTGGTATGGTTTCCAAATGTCTGTGAACCATATTGTATGAATAAGTAAAAACTTGTCTTAGTAACATCATCATGATGTTTGAACTCTTGTATCATATATACTCATGTGCGTGTATAACTTTAAGTCCGAAACTGTTAAATATTACATGGACTGGATTGTTGTTCTAGGCTTGTTCACACAATTTTCAAAAACATTTATTATTATTTACTGTTCTCTTATTGTTTTCTAAA	369	1165	251	0.149	0.092	24.1	0.186992	0.124661	31.1653	0.441	0.333333	0.294421	0.294821	15		5	0.0135135	16	0.0137221	6	0.0238095	0.294421	0.337339	0.174249	0.193991	36.824	16	13.7339
Downregulated	ATCG00890	chrc:96796-97795	REVERSE	CAACAAAAGACAGAAACAAATCCACTATCTGTTTTACGTCAAGCAATACGTGGAGTAACTCCCGATATAGCAGTAAAAGCAAGACGTGTAGGCGGGTCAACTCATCAAGTTCCCATTGAAATAGGATCCACGCAAGGAAAAGCACTTGCCATTCGTTGGTTATTAGGGGCATCCCGAAAACGTCCGGGTCGAAATATGGCTTTCAAATTAAGTTCCGAATTAGTGGATGCTGCCAAAGGGAGTGGCGATGCCATACGCAAAAAGGAAGAGACTCATAGAATGGCAGAGGCAAATAGAGCTTTTGCACATTTTCGTTAATCCAGGAACAGGATCTATATAGACACATAGATCCATGGATCCATACATCTCGATCCGAAAAGAATCAATAGAAAAAGAAAA…		ATGGCTATAACAGAGTTTCTGTTATTCATATTAACAGCTACTCTAGGAGGAATGTTTTTATGTGGTGCTAACGATTTAATAACTATCTTTGTAGCTCCAGAATGTTTCAGTTTATGCTCCTACCTATTATCTGGATATACCAAGAAAGATATACGATCTAATGAGGCTACTATGAAATATTTACTCATGGGTGGGGCAAGCTCTTCTATTCTGGTTCATGGTTTCTCTTGGCTATATGGTTCATCCGGGGGAGAGATTGAGCTTCAAGAAATAGTGAATGGTCTTATCAATACACAAATGTATAACTCCCCAGGAATTTCAATTGCGCTTATATTCATCACTGTAGGAATTGGGTTCAAGCTTTCCCTAGCCCCTTCTCATCAATGGACTCCTGACGTA…		1	1171	1	0.189	0.185	37.4	0	0	0	0.338	0	0.274979	0	10		0	0	10	0.00853242	0	0	0.275214	0.347009	0.197436	0.180342	37.7778	10	8.54701
Downregulated	ATCG01250	chrc:140854-141853	FORWARD	CAACAAAAGACAGAAACAAATCCACTATCTGTTTTACGTCAAGCAATACGTGGAGTAACTCCCGATATAGCAGTAAAAGCAAGACGTGTAGGCGGGTCAACTCATCAAGTTCCCATTGAAATAGGATCCACGCAAGGAAAAGCACTTGCCATTCGTTGGTTATTAGGGGCATCCCGAAAACGTCCGGGTCGAAATATGGCTTTCAAATTAAGTTCCGAATTAGTGGATGCTGCCAAAGGGAGTGGCGATGCCATACGCAAAAAGGAAGAGACTCATAGAATGGCAGAGGCAAATAGAGCTTTTGCACATTTTCGTTAATCCAGGAACAGGATCTATATAGACACATAGATCCATGGATCCATACATCTCGATCCGAAAAGAATCAATAGAAAAAGAAAA…		ATGGCTATAACAGAGTTTCTGTTATTCATATTAACAGCTACTCTAGGAGGAATGTTTTTATGTGGTGCTAACGATTTAATAACTATCTTTGTAGCTCCAGAATGTTTCAGTTTATGCTCCTACCTATTATCTGGATATACCAAGAAAGATATACGATCTAATGAGGCTACTATGAAATATTTACTCATGGGTGGGGCAAGCTCTTCTATTCTGGTTCATGGTTTCTCTTGGCTATATGGTTCATCCGGGGGAGAGATTGAGCTTCAAGAAATAGTGAATGGTCTTATCAATACACAAATGTATAACTCCCCAGGAATTTCAATTGCGCTTATATTCATCACTGTAGGAATTGGGTTCAAGCTTTCCCTAGCCCCTTCTCATCAATGGACTCCTGACGTA…		1	1171	1	0.189	0.185	37.4	0	0	0	0.338	0	0.274979	0	10		0	0	10	0.00853242	0	0	0.275214	0.347009	0.197436	0.180342	37.7778	10	8.54701
Downregulated	AT5G66070	chr5:26420610-26421609	FORWARD	ACTAGGAATGGGGGACAGCGGATAGCCACAGTTCTCATGTACCTGTACGTAACTGACCAAGCAACTTTGGGCTTCCATAAGCTGTTTCTATGTTCTTCCTATAACGGTTCTTAGGGACTTTGCAGATCAGATGTTGAGGAGGGGGGTGAAACAGTGTTTCCTGCAGCCAAGGGAAACTATAGCGCAGTGCCATGGTGGAATGAGTTGTCAGAGTGTGGGAAAGGAGGGTTGTCTGTGAAACCAAAGATGGGAGATGCATTGCTTTTCTGGAGCATGACGCCTGATGCGACGCTAGACCCATCTAGTCTTCATGGTGAGTAGATGAGTTTGCAGACATATAAAATGATGAATGAGAGGAAAGCATAGTGCTTGTGTATAGTTGGTTTCGAGACTAAATTC…		ATCCACTCGTCGTCGTAAGATATTTTCCTTTCGAATATTAAGAAAGATGAGACGCGTGATTATTAATTAATAAAGAAACTTTCGGTCAGCGGAGAGAAGGTTCCTTTGCCTTTGGTCTCTTTTTCTAATCGATTGATTATATCTTCAAATAAAAAGGAGAAAAGAAAGGTTCCTTGTTTTTCCAGACAAAGAAAACACAAATTCATTCCCTCCTCCTCTTCATCTCTTTTGCAGATATGGATGGTTATTATTCTCTGTCTCCCATCTCTGTCCTCCACCGGATTAAAGATTCCTTCCATTTCGCCGTCTCTGCCCTTCTCGCCAACCTCTTCTCCGCTCTCTTCACCTTCTTCTTCGCTTTAGTGGGGACTTTGCTGGGAGCATTGACAGGGGCTTTGA…		1	1174	1	0.13	0.281	41.1	0	0	0	0.299	0	0.231687	0	13		0	0	13	0.0110638	0	0	0.231884	0.334186	0.244672	0.189258	43.393	13	11.0827
Downregulated	AT1G11700	chr1:3944584-3945583	FORWARD	TACCTTTAACAATTACTTTTTTACTTTTTCAGTTAACCATTTTTATCGTTTTTTACCGCATCGTCTTCTCCATCGCCATTACACAAAAACCTTTGGTAGCACTTAAAAACTTTTATCAGACTGGCCACGTCACGTATTGTATATTGTGGTTGTGATCACCATATTTAAAAATGGCGAAATCTAATTAAAATATTGAATGAAGATAAAATTAGTTATTAATATTTTTAACGTAATGTAAACATTAACATAAATTATACATAGATTTATTTTCTACAACATATGGATATATATTACTATACGATTATGACACTATTACAAATCCATAAATTGGTATCATCTTATCGCAAACTTCGTTGCACACAAACAATTTGACTAAACTTTTGATCGTGCTACAAAAAT…	TACACATCGTTATAATCGAAACACACCATCACCTCAATTCTCTCTTCGTTAACATTACAAATTTACAATCTCTTCATCTTTCTTCATTAGATCACAAAACTTCACTATAACCTAAC	ATTAGATATTGATAATATATTATGGGGTGTTTTTGTAAGAAATTCATAATGAGTGGTATAGTTGAGATTTTATTTGTCATTTCACATTCTTTTGGACTCTTCTGCTTACAAAAATGCTATATATAGTCGTCCATTTCCCTTCGTTTAAAACTTATAGCGAAATCTCTAATTACTTAATCTCTGAATGCTTAAGATAATAACTATAATCTAAGAGTAATTAATTAAACGATAAGTGGTTAAATTTGTTGAGGTTAAAAGTGAAGCTTCAATGGCAAGAGGTCGAAAGCTGACGATGAGCCAGAGCGAGAGGTACCTAGGAAGCAGCTATAGTTACGGTGACAGTAACGGAAACTCCGCCACCGACGAATCAGAGCTCACGGAGGAGGACATCTGGTCACA…	TGATAATTGACGTGGGAGTTTTGTTATGCGAAAATGATGGTTGGGTATATATATATATATATATATATGTTATGTAATTGTAAGTGTGTCTTGTGGTTGCTGTGTTTCAGAATGTGAAAAAGTAGAGTTATAGTCTTAAAAGGAATGTATAACAATAATGTTTGGAATGATTTTATAAAGGTATGTAAATAATGCGATGAGACTTTCATTAGCGAAAAAAGCAAATTTCCCATTTGCATGATTGTGCACTCATCATCCATGACGTCAGTGTGCACTTGTAACTTTCTGAAGACGACTTGACTTGTTTGCTGTGTTACACGGAC	116	1174	324	0.194	0.133	32.7	0.284483	0.0344828	31.8966	0.329	0.344828	0.298978	0.305556	23		2	0.017094	12	0.0102128	1	0.00307692	0.298978	0.286201	0.159284	0.255537	41.4821	12	10.2215
Downregulated	AT3G25030	chr3:9119859-9120858	FORWARD	TTGGCATAAGGACAAAGACATTGGAGAGACGTTTGTGGGACTGGGGAAGTTTAGTAACCCTACGTGCTTTTACGAAGGAGAATTGGCGTAAAGCAAATCTGCAATAGTATAATTTTATTAGAAAAATAATTGGGTGAATCTTTTTTGATGGTGTGAATAGTGCACTCTCAAAAAATCATAATATTCAATTCAATTATTTCAAATGTATCTATATAAATTCAAATGCATCAAAATTAAAATTAAAATTAATAAAATATAAAAAATATAACGTTTAATAACACATTTTATATAACAATAATATTACATTGAGTAATTTAACACACATTAAAATTAACATTACAGTTATAAATATCTACATGAAATACATGAACACACAAGTTTTATTTTATGTTTCTTTTT…	ACTCTGTACTTGCTTATATATACCTATTTAGTGTTATTTATTTCTAACTGCATCATAACACATAAAACACAGTGGACGTAACTCCTCTGTTTCCTCTGTTCTCTGTC	GGAATAAAAAGTGTTCAAGAGCTCATAACATCAAGAAAAAGTATATACATTCTTCTGTATATCTCTGAGAAATATTATGATTGTTGTCTGACATTGAACTTTTTAAAAAGAAAAAAATCATAAACTTCTCTCTGTTTTGCCAGAATCTTATATTATAAAGTATATTCTATTCATTACAGATCTGCTCTTGGATTTCGGATTCTCCTGCAAACGTAAAGACGAAGTTCACATTCTCATTGTTTGTGCTTTGAATCGGTGAAAGATGATTCAAATGGATGGTGGAGATAGGCTGAGAGTGACTTTATTAGATCGTATGTCAACGGTTGAGAGTAGCCGGAGCTGTTTAACTCTTGAAGCTATTCTAATGGCTGATAAAAACAGAACCTCGCCGCAGATTCT…	TGAAACTAGGTGAGATTTTTTTGTTTGTTGATTCAACAATGTATATATATTTATTTAGATGAACTTATTTGGTACCTCTCTTGTTACATCAAATTTATGTGAAACAGAAAAAAAATGTCAAATTCATTATTCTTAAAACCTTTTTAATGGATTCTGAGAAAGTGAAAGAGAGAGAGATTGTGAAAATTGATGGTTTCAATTGCCAGATTTGAATTCATCTTCATTTTTGGTAGTGA	107	1175	237	0.102	0.139	24.1	0.233645	0.11215	34.5794	0.362	0.252336	0.278298	0.333333	5		1	0.00925926	8	0.00680272	4	0.0168067	0.278298	0.309787	0.164255	0.24766	41.1915	8	6.80851
Downregulated	AT4G31550	chr4:15291935-15292934	REVERSE	ATGTTGATACATACGAGTACATTTTATGTCACTATATACAATTTCCGATATTTTTTATTTTTCAATCATTCGTTAATAAAAATTCTACAAACAAAAATAATTCATCAAAACACTAAATAAATTTTTTTTCCCTTTTTCTCAATTTTATGCCTTGCCTAATTTCTGTTCCATTCATTTTTGAAACAATTTCAATAGTGGAACATGATAACAAAAGTCGACACGTGACAAGAACTTAATAGCTGGCTGGAGATTTTAATAGGCTCATAAAATCATAAAAACATAGTCAACACTTGTATCCACAGATCCACCGTTGGATTGACCTTTCGAAAATCCAGTGGTTCATATAAGAGTTAATGGGACCACCCGGTTACCGAGGTCGTCAAATAGCTTTATGTTCAA…	ATGGATGAAGAAATTTAAGTAGATAATACAAAAATGTCAAAAAAAGGGACCACACAATTTGATTATAAAACCTACCTCTCTAATCACATCCCAAAATGGAGAACTTTGCCTCCTGACAACATTTCAGAAAATAATCGAATCCAAAAAAAACACTCAAT	ATCACAACCATTTCTCTCTCTCGTCTTCGTCTTCTTCTTCTTCAACGTTCCTCTCCAAAATCCTCAGACCAAGAAATCATCATGGCCGTCGATCTAATGCGTTTCCCTAAGATAGATGATCAAACGGCTATTCAGGAAGCTGCATCGCAAGGTTTACAAAGTATGGAACATCTGATCCGTGTCCTCTCTAACCGTCCCGAACAACAACACAACGTTGACTGCTCCGAGATCACTGACTTCACCGTTTCTAAATTCAAAACCGTCATTTCTCTCCTTAACCGTACTGGTCACGCTCGGTTCAGACGCGGACCGGTTCACTCCACTTCCTCTGCCGCATCTCAGAAACTACAGAGTCAGATCGTTAAAAATACTCAACCTGAGGCTCCGATAGTGAGAACA…	TATGGTTTGAGACTGATGTGTTAGATTGTAAGAGCTGCAATTGTATCTCTCTACTTGGGGACACACTTTTGATTTTCTATTTACCGTTTGAATGCCGTATAAGGAAATGTACAGGTCAAACGAATATGGTCGAGTGTTCGCCTTAGACCATTGTATAAGGAAATGAACTATGTCGACTATATTTAATATTTGGGCCTAGTATAATATTACTACACTTAATCAAAGTTAAG	158	1177	231	0.164	0.133	29.7	0.196203	0.113924	31.0127	0.345	0.462025	0.283772	0.298701	15		4	0.0251572	15	0.0127334	4	0.0172414	0.283772	0.26678	0.248088	0.201359	44.9448	15	12.7443
Downregulated	ATMG00220	chrm:182859-183858	REVERSE	CACTTGTTGCGAGAGGTCCAACGTAATTTATTACTCTTATAAAAGAGGGAACTCGACTGAAAGGAGAGGTTGTTTACATACTCGACTAAAAGGAGAGGTCCAAATGGACTTCTGTGAATTACAGTGATCCAGTCTCACGGATATGGAGCTTCGCCGGAGATGGCAGGGCAAAACCTGATGGACCTTTTTTTTTTTTTTCTCAAGAGGTGATTTCGAGAATCAACCAACCGACGAGACTAATTCGAGGATGTGTTAAAAGAGAGTCTAACCGCCAAGGCAAGTCCCATGGATAAGCCCCAGCCTCCCTCTCGTTTCACTCTCGTTCCTCTCCTTACAGTCGAGCTCCTTTGTTCCTTCGGACCTCTCGCCCAAATGAAATGGGATGAATCCAATCAATAA…		AATGACTATAAGGAACCAACGATTCTCTCTTCTTAAACAACCTATATCCTCCACACTTAATCAGCATTTAGTAGATTATCCAACCCCGAGCAATCTTAGTTATTGGTGGGGGTTCGGTCCGTTAGCTGGTATTTGTTTAGTCATTCAGATAGTGACTGGCGTTTTTTTAGCTATGCATTACACACCTCATGTGGATTTAGCTTTCAACAGCGTAGAACACATTATGAGAGATGTTGAAGGGGGCTGGTTGCTCCGTTATATGCATGCTAATGGGGCAAGTATGTTTCTTATTGTGGTTTACCTTCATATTTTTCGTGGTCTATATCATGCGAGTTATAGCAGTCCTAGGGAATTTGTTTGGTGTCTTGGAGTTGTAATCTTCCTATTAATGATTGTGAC…		1	1183	1	0.221	0.222	44.3	0	0	0	0.29	0	0.228233	0	9		0	0	7	0.00591216	0	0	0.228426	0.362944	0.194585	0.214044	40.8629	7	5.92217
Downregulated	ATMG00510	chrm:245331-246330	REVERSE	CTCTGTACCATGCATGGGTGGATGAAGCTTTATCTGGAGTATCAAAGATGGAATTGTATGCTAAGGCTTAGTGCCAGTATAGAGCTTGAAGTCTTTATGGATGTGCCGATCTTTATCCGTACATATTACCGACCTGCGAACATGGATGATTCGTTCAGGTACGGGATAATATTTAGGATGTACGATTTGGCTGTCCAGTTACAGTGGGGCAATGTCATGAAATTGCTACTAGTAACTAAGACTCAAGTGGAGAAAAAAAAAGCACTCAATTTGAATGTAAGTAAAACACGGGATGGAAGAGGAGGCCTGAACCAACAGGGATGAAACAGTATAGATTCCCCTGGGCGAAGCAAGTCACCGATTAGTAACCTAAGAAAGAGTTGTCAACGGGCGAGTGTC…		CATGACGACTAGGAAAAGGCAAATCAAAAATTTTACTTCGAATTTTGGACCTCAACATCCTGCTGCTCATGGTGTTTCACGATTAGTATTGGAAATGAACGGAGAAGTGGTGGAACGTGCGGAACCACATATTGGATCACTCCCTAGAGGGACTGAGAAATTAATAGAGTACAAAACTTATCTTCAAGCTTTACCTTATTCTGATCGTTCAGTCTATGTTTCTATGATGGCCCAAGAACACGCTCATTCTTCAGCTGTAGAGAAACTTTTGAATTGCGAGGTACCATTACGAGCTCAATATATACGAGTGTTATTCCGTGAAATAACTCGAATTTCAAATCATTCACTTGCTTTAACTACTCATGCTATGGATGTGGGAGCATTAACTCCGTTCCTGTG…		1	1186	1	0.168	0.247	41.5	0	0	0	0.316	0	0.285835	0	11		0	0	11	0.00926706	0	0	0.286076	0.278481	0.206751	0.228692	43.5443	11	9.2827
Downregulated	AT4G24570	chr4:12685459-12686458	FORWARD	CGGGATTATATATGATAGACGATTGTATTTGCGGGACATTGAGATGTTTCCGAAAATAGTCATCAAATATCAAACCAGAATTTGATGTGAAAACACTAATTAAAACATATAATTGACAACTAGACTATATCATTTGTTAAGTTGAGCGTTGAAAGAAAATGAAAGAGTGTAGACTGTAGTATGTATGAGTTTCCCAAAGGATGGTGCTTGAATATTATTGGGAAGAGACTTTGGTTGGTTCGGTTGAATGAAGATTTTTACCTGCCATGTTGATAGAGAAAGGCAAATAAATGTAGGGGTCGATGTCTAACGTAAAGACTGGATCAACCAAGAGTCCTCCTCCTCGTCTTCACCAAAAAAAAAGAGTCCTCCTCGTGGAAACTTATTTCTTCTCCAGCC…	CTACTACTAATCTACTATTATCGTAGTCGTACAAATATTATAACTAGTGAGACCCACCAGCAGAAACAAAACACAAGGAAGACTTCGTGATAACGAGACTTGTCTGATTCTTCAATAAGCTCACGGATTTCTCCTCAAAATCCTAATCCAATCATTTCTCCAATTCTCCAAGGAGTTTGGTAATACACAAATAAC	ACAAATAAATACCTTTGTTTCCCTCTTCTTCTCCTTCACTCACAACATCTCAATTTCATTCTCTCTTCTCTCTCCAATTTCACAACAATGGGAGTCAAAAGTTTCGTTGAAGGTGGGATTGCCTCTGTAATCGCCGGTTGCTCTACTCACCCTCTCGATCTAATCAAGGTTCGTCTTCAGCTTCACGGTGAAGCACCTTCCACCACCACCGTCACTCTCCTCCGTCCAGCTCTCGCTTTCCCCAATTCTTCTCCTGCAGCTTTCCTGGAAACGACTTCTTCAGTCCCCAAAGTAGGACCGATCTCACTCGGAATCAACATAGTCAAATCGGAAGGCGCCGCCGCGTTATTCTCAGGAGTCTCCGCTACACTTCTCCGTCAGACGTTATATTCCACCACC…	TGTTAAACGTTTTTTTTTTTGTTTTTTTGCTCTCTATAAACCAAAGATCGGTCGAAAGGTTCATAATTATTATGTTTTAAGTTCTTTTATCGATGTTTATGTTTTAAGTCGTTTGTTTTCTATATATGTTTCTTGTTTTGTTTGTTATGCTGTTTGTTATTAATTACTTGTGAGAAACTTGTGTTATCAATAAATAGTGTTTTTTTTTGTTTCATGTTACTTGCTTGTGTTCCAAGATATTCAATTAGTTGAAATTTGCATGCAGCAATGTATACGTCAAACTTAATCCCATTTGTAAAAGTTGTCAGAAAAACAAAATCTTCTTTCGTCGTG	195	1192	334	0.185	0.176	36.1	0.235897	0.128205	36.4103	0.338	0.358974	0.240772	0.248503	19		5	0.0255102	6	0.00502934	4	0.0119403	0.240772	0.285235	0.213926	0.260067	47.3993	6	5.03356
Downregulated	AT5G20230	chr5:6825365-6826364	FORWARD	ATTCAGGAACTAAGTTTTACTGCAAGAACTGTGGACAGGAAGGCCATAGACGCCATTACTGTCCAGAACTAGGCACTAATGCGGACAGAAAATTTAGATGTCGGGGTTGCGGCGGGAAAGGCCACAACCGTAGAACTTGTCCTAAGTCGAAATCAATAGTCACTAAAGGCATTTCCACTAGGTATCACAAATGTGGAATATGCGGTGAGAGAGGTCACAACAGCAGAACATGCCGGAAGCCGACCGGAGTGAATCCTAGTTGCAGTGGTGAAAATTCCGGGGAAGATGGTGTTGGTAAAATAACGTATGCTTGTGGGTTCTGCAAGAAAATGGGACATAATGTAAGAACCTGTCCAAGTAAACAAGTTTCAGACAGTGATTCTTGTTTAGAGCAAGAAG…	TTAGAATTTATGTTCTTGGTTCATCTACGAGATTCTGGAAAAGGGGTTTTGGTTTTCCGGTGGGGTTTAGAATTTAAACAAGACGCGATTTCGAATTTCGTTCTTGTAGAATCAAATTGTTTGGTTTCAATCTTGGATTTGCG	ATTGACCACAAGTGATAATATCTAAATTTGGATTTGTTCAACGACACAACACGTAACGCGTCTTCCCGTATCTTGCGTATGACTCCTTGAGAGCCTCTCTTTAATTGTCCTATAAATATAAGTCTCTCTTGCAAGACTTTTGAAACCACAACAAACACAAAAATCAAAAGGGGTCATTTACTATCTTTTAAGAGACGACATATATAGTTCTCGACCAAGAAAAGAAAAGGGGGTGACCTGAGTTCTTCAACACATAACATAATGGCCGGAGTTTTCAAAACGGTTACGTTTCTTGTTTTGGTTTTCGCTGCCGTTGTTGTCTTCGCGGAGGACTACGATGTTGGTGATGATACGGAATGGACGAGACCTATGGACCCCGAGTTCTATACTACTTGGGCT…	GACAACGAAAAAGGGTTATGGGGAGGTGAATGCGTTTGTGTGTGATCATGTTTGTACAAATATCGTTTTGAACTTAAAAGTATTATGTATTTTAAATAAATTGTGG	143	1192	107	0.176	0.204	38	0.118881	0.244755	36.3636	0.32	0.230769	0.270973	0.317757	25		1	0.00694444	20	0.0167645	1	0.00925926	0.270973	0.319631	0.212248	0.197148	40.9396	20	16.7785
Downregulated	AT3G62730	chr3:23209534-23210533	REVERSE	CTTCTGGTCACAAATTAAGCCTTCATTGACTAAATTAAAGTCCACTCCAAGATTAGGCCCATGAGCATCAGAAACGCAGTCCATTCCAAGATAAGGCCCACTAGTTTCTCATGCTAGTCTGTTAACGCAGATTTAAAAGAAATATGTACGATACAAAATGTGTCTGAAAATCAATTATAAATTTATAATAATGTACTTATAAAAACGTATATAAAACTGTAATGATTTCTGTTTATATTTTAATATTATTCAAAAATGTTGTACAAATACGACCAAGAATATTAATAGGTGTTAATCATATACTATACGATCATAATATTTACCCTCAATCTAAAAGGTAAAAAAACCTCTTGAATCATCAGGACCAAGTACAGTTCATTGACCATGCGAAAGCATAAA…	GTCAATTTTACCTTCCCCTTTGAGAGAAATCGCTCTTCTTTGTAAGACTTGGTTTCGATCTTCTCTTTTTCATCATCAATCGATCAAAACAAACAGCAACAGCAAAATTATCTTTCTGCAGATCGAAACCCTAATTGGTTTCTCCGTTCTCCTTTTGTTCTTCTAGAATCGGCGACTCTTACTTTTTTTTCTTTCTAATTATCCTTTTCTGATGGATTCTGGAATCCATGTAATTCCCCATTAGCGCTAAAAACCCTAGCTGTCGAAGACCTTAGATTACTGCAGAAATGTTATAATCTGTTTTCATCTTTTCCCGATTTGAGGTTTTTATTTATTTTGGTTGGGTGAGAGAATCCGATACGAGAGATTAAAGCCTTGTGAGTTTAGGATGAGCTAGTT…	TGTTAGACGAAAATAAAATTTGAACCCTATATAAATTGCTAAGTTCTTGCGTACATGCTTTGTAGACATAAATTATTAGAGAGACGAAAGGAAAAGCATGTTTAAACTCTGTCTCGTTCTCGTCTTGGTTATTGCAGTAGATGCAAATCCGGCTAAGTCCGGTTCTTGTAGTTGCTCCGGGAATATATCAGCGAGCGATGTCGATCGAGTTCATTTCGCGATGAACTTGGAGTTCACCGAGGCCGAGTTCTTCTTAAAAGGGGCTACCGGAAAAGGACTTGATGCCTATAACGCGACACTTGCTAAAGGCGGACCACCGCCGATAGGGGCCAAGAAAGCCAACCTTGATCCTATAACTAATCGAATCATCGAGGAGTTTGGTTATCAAGAAATCGGTCA…	AATTTGTTTTAGGATGATGAGTGAGTGATGAGTTCGGTTCTTTGGGTATGTAAGTAACCAATCGATTATTTCATTTGTTTATTAATAATGTCTACGTAAATGTAACTACAATCTTTTTTTCTTGGTAATGTACACATATGTTCTATATCATATCCAAAATCTTTGTCAGACAATTTTGCCTTTCATGCAATTCTAGTGCATATATAAAACAATGGTCCACAAATAATGTAACGAATCATCTATATTAATTC	657	1200	252	0.163	0.135	29.8	0.17656	0.187215	36.3775	0.36	0.246575	0.2775	0.313492	9		6	0.00911854	11	0.00915903	2	0.00790514	0.2775	0.280833	0.195833	0.245833	44.1667	11	9.16667
Downregulated	AT4G27280	chr4:13664622-13665621	REVERSE	TTTCAAATATATGATGAATTATTTTCAATTTTGTGACAATAAAATAGGTTATTATCAATTCTGAGACAGTTTAAATGTTACGATACCTTTTATCTGTATCTTAGATAAACATGATTCAACAGATTTAATATTTCAATAGCAAATTTTATTTATGAGAGGTTTTAATAAGAGCACAATGGTTTGTCAGCATTAAGAAGACAAGCTCATTAAGAGGCAAGAGTAAGACCAAAGATATCATTAGCCAGGAATCATGATTTAATGTTCGTTCTTTGAACTTGACTCTTTTTTTTTTTTTAATGCATTGAATAAGCATTATTGAACTGCGATTTTCGGTTAAATAGTACATGAATCATGAAATAATGACAATGGTTATCCAATAAGCAAGATTTTGGTTTGATT…	TATGAAATGCCATTGAATTATATATTTCTATAATTAGTGTACTCGAATTAAATATATAATTTCTTAACGTAATAATAAGATACAACAAGTTGCACCAAATCCCACTCTCTCACTCTAGAAACCAAATGTCGTTGATAATAATAGAACACTTTCTTTCTCTCTCTAAAAAGCAAAAGTAGTCTAGTCACTGATTTCTTCTAATCCTCCGGTGGAGTGAGAG	CAATCAAATAAACAAACTCAAGTCACTTGCCGATGAAAGTGGTGGAAATTTCCCATAAATAAACAAAGGAACAAACAAACAACTCCTCCATTTCCATTACTTTACTCTTTCTATTTCTTAATATAAACGGACGATTTTACCCTCCATCTCTCGCCGTTTTCACACTATGAGCTTTCCACATCCCTTTACGAAGTGACGATATTACCCCTAAAAGCGACCTTCCTCGAAGAAACCACATACCAACAATCTGAGAGATTAATCGCAATTTCCCAGACACGGGACCTTCCCTCATTAATCTTAGCTGGCTTCCATGGATGTTCCTTCTCAGAAATCCCAATTTCTCTTCCTTTATATTCTCATTCACTCCTCATTCTCCTCCTCAAATCAATAACAACGATA…	TCCTCTGTTTTCTAGGAGTCCTTACAGAAGTTTCCTCCCATCTGCATCTGTGTCATGTTCGGAATTTGCGGTAGAAAAGCATAGCAGAAGGGGAAAGGGCATCGGTCTTATGGCTGCTTGAGAAGTTTTCTTCTTGTTTGAAGGAAAAGAGAGCATAGACTACTTCAACTTGAGAAGCTTCACGACATTTTAAAGTTGTACTTAGATAATAGTCTCCACTGTTGTTTTGTCTTTTTTTTTTTTTTTACTATAAAGAATTATACAAAAGAGTCCTTAGCTAATCTTTTTTGTATGGTTATTTTTTTGTGTTATTTGAGTTTCGAACTAAGAATTTCCTTTCAAATACTTTTTTTTTTGTTGGTTGTTACCGAATATACAAATAAAAGTCTTTGATGTACA…	220	1207	439	0.135	0.153	28.8	0.186364	0.127273	31.3636	0.372	0.354545	0.302403	0.268793	20		2	0.00904977	17	0.0140728	2	0.00454545	0.302403	0.306545	0.222038	0.169014	39.1052	17	14.0845
Downregulated	AT5G63790	chr5:25528282-25529281	REVERSE	TTTATATCTTCCATTGAGTTTTACATTCTTTTTCTTCTCAAAAAGCCCATTTTTCTAATTGTCACAGTTGTCAAACATACCCCAATATAAATTATAACATATAAGATCAGTTTACTTACATTCATTAGAGCACCCCCATTGGTGGAGTCCTAATGTGGAATCCTTTAATTTTTTTAAGAATAAATTTTGATTATTTTGAAGTTTAGAGATTTTGTTGAGTCTTTACTATTTTTATTGTCCAATGGTGGAATCCTTAAGTGGGTTTCTTTAAAGAAAAAAAGTTAGTTTTAAAATGAAAAATCATAAGTATTTCGATTTGATAAAGCATAATAATTATTAAAAATTCTTAAATCATAAACATATATGACATAAAAACATATAAAAAGACAAATAAAAAAT…		TAAATATCAGCCAGAGAACATCGTGCACAAGCTGCTACACCGTGAAGTACCAGATTACAACCACGAAAAGGTTCGTGCGGCTGACGGAAGCAATGACATCATCACATACTCTGTATGTCGATCATCCAATTAGTCCAAGCCACGTGTAAACCTCAGCTGGCTGCGCGGTCAACGTTGAAAAAGAAAAAGGTTGGTTTTTATCACACGTGTCCGAAAGAAAACTACACACGTGTGGTTCATGAACCTCCCCTTCGTTTATAAAAGCTCCATGGACTTTGCTCTCTTCTCCTCGATTTCAATCTTTGAGATAAACCACAAAGATCCTCCGATTCGAAGGTTTATAAAAACTCAAAATCGAATCTTATCCACAAGAAAACAACAAGGTACTTTTCCAAAAAT…		1	1208	1	0.143	0.133	27.6	0	0	0	0.369	0	0.300497	0	14		0	0	22	0.0181969	0	0	0.300746	0.249379	0.21541	0.234466	44.9876	22	18.227
Downregulated	AT1G08315	chr1:2621546-2622545	REVERSE	TTATTAGTTTTTAATAATATTACCAAAAGAAATATTGAAATAATCTTAAAATGTCAAAAGATGTGATTACTAACTGTAATCTTTTTCTTTCTATTATTAATCTAAATGAAGGCTGATAACTTGAGGCAGCAGACCGTTCACCAGCTGAGGCGGATCTTGACCGTCCGACAAGCTGCACGGTGTTTCCTAGTCATCGGAGAGTACTATGGACGGCTCAGAGCTCTTAGCTCCCTTTGGTTGTCACGCCCACGAGAGTAAGACACATTTTTATGCATATATACATTTCATAGACGTATAATAATGCTAAAATATGAATTTGATATCGGGAATTATCAATGTGAATAGGACACTGATGAGTGATGAAACCTCTTGTCAAACGACGACGGATTTGCAGATTGT…	GATAATTAGGGTTTGAAGATAAAGATAAAAAACAGAGAATTGTTCTCTATTTCATCAAAATCTTCTCA	GATAATTAGGGTTTGAAGATAAAGATAAAAAACAGAGAATTGTTCTCTATTTCATCAAAATCTTCTCAATGGAAACAGCAAAGCGTAGAACCATGTCAACAATCGTCTCCAGGCTTAGCTCTGTCTCTGAGCAAACCAGAGCCGCTGCTTTAGCTGAGCTTAGACTCATCTCCAAACAAGATCCTGATAGCCGTCTAATCATCGCCGACGCCGGAGCTATTCCGTACCTCGCCGAGACTCTTTACTCGTCGTCACACTCTTCTCAGGAAAACGCCGCCGCGACTCTCCTCAACCTCTCAATCACCTCTCGCGAACCCCTAATGTCTTCACGCGGCTTACTCGACGCGCTTTCTCACGCGCTTCGTCATCACGACACCACCACTTCCCCCGCCGCGGTTC…	TTGCACAAATATCTCAAATGTTACTTTGTTTCACTAATACATTCATTGATTCAAACACTTTATATTATACACATATATATTGTCATTGTACAATGTACACTTTGAACATACTTTGTTTTGTAGAACTGAATCAATCAATCAAACACAGAATCTGTTACAAATCAA	68	1211	166	0.169	0.165	33.4	0.117647	0.147059	26.4706	0.338	0.411765	0.258464	0.36747	10		1	0.0144928	15	0.0123762	4	0.0239521	0.258464	0.268373	0.246903	0.226259	47.3163	15	12.3865
Downregulated	AT1G61470	chr1:22677092-22678091	FORWARD	AAGGACTCTCTTTGTTTATCCCTGCAATTGCAAAGCTAAAACTTATAAAGATGGTATTGGTAAATAAGAGCAAAGAAGCAAAGAACGTGATCCTCATCGTCCCCGTTTGTTTGTTTTTTTCTTTCTCCAATAACTATCTTTTTTGGATTAGTGTGTATGAAGCAAGAGAGCCGGGGAAAAAAAAAACACTGTGTCTTGTCAGAACTACTTTACTTATTTTCCAAAAATATGCATTATTTAATAAATACATGATAGATACATTGGCACGAAGAAGTCATTACCGTATCAGATACGCAACGTTTTCATTGTTCCAGTCCTTACTAGCTTGTTAGGCCCAGAAGAACCTATATTTTTCTTGAACTGCAGACTATGAATTATCTCGTTTAGGCATTTCCTCGA…	CCGTCACTTTGCCTTCCACTGAGTAAATATCAATTCTTTCTCTTTCTCTCTCTCCGACGGAGAAGAAGTCTCTCCGACTGTGTCAA	ATTCTCTAATAATATAACGCCAACCAAATAAAATTCATTTGTTATCTCACTTTCTCTTTCAGATAAACAAACAGTTTCTTAGTTTCGTTCGAGATGAGCGGTGAAGTTTGGAGATGGAACAAGCAAGCAGAGATGAATTCGATAAGAGATTGTTTGAAACATTGTAATTCCATCGCTATCGACACAGAGTTTCCCGGATGCTTAAAGGAGACTCCCATGGACGCAAGTGATGAAATTCGTTATAGAGACATGAAATTCAATGTGGACAACACCCATCTCATCCAGTTAGGGTTAACGCTATTCGGCAAAGGAATCACTAAAACCTGGGAGATCAACTTGTCAGATTTCAACGAATCTAAGAGCTTGAAAAATGATAAATCTATAGCGTTTTTAAAAAAC…	TCAGACAACAACAACAACATCAAAGGAGATCACAGTGTGTATAGGTCGTGAGAAGAAGAAAGTCGTTGGTTTTTACCTCTGGTTCGTCAAGAACGTTAAAAGGTTTAGTCTTTTATCTTCATTTTTACTTTTGGGTTTCTCTGGTGAATATTAAAAAAGAGGGTTGAAGAAGAGTTGAAGAAAGGTGTGAAGAGACAAAGTGAAGACTCTTCAAAAAATTAAAGAAGAGTGAAAGTGCTCATCCTCTTTCTCCTCTAAGTTCAATGCTTTTCAAAATTTATATATAAATCATATATAGTAAAAGAGAGAGGAAGATAGAGAAAGATAGTGTTTGTGAGATCTTCCTTCTCTTAAAGAAAAAGGGGTCTTGTGAGATATTGCAAGGATTGTTTTTTTCAT…	86	1211	595	0.169	0.187	35.6	0.302326	0.151163	45.3488	0.329	0.209302	0.321222	0.32437	20		0	0	17	0.0140264	6	0.0100671	0.321222	0.298927	0.175888	0.203964	37.9851	17	14.038
Downregulated	AT4G25490	chr4:13022997-13023996	REVERSE	TCACACGTGGAATGAGAACGAGTTTCGACTTTTCAAATATGCCATAAAGCCTCAATTATCTTCTTATCTCGCTTGAATATGCAACAAAAAGCTATTAAGATATTCATAAAATAGAGGCGTCTCAAATCTACCAACAAAAAGCTACAAAAGATCCAGTCCAATCCACTGAAGAATCCCAAAACAGAGTAGAAACCCAAACAACCCGATTCAGCAAATAATTCAAAAACGAACGTCCGTACGATTTTCCAAAAACAGAAAGATGGGTTCCACAAGATAATGCGTGGGGACGTCAAAATCCTCTAAACCCGTGGTTCGGCCGCGGAAACACTGTCCCTACCTTCCCCACCAGCCTTCACTGGCCCCATACGTCACTCTCAAGCTTTACTTTCTATTTTCCAC…	AAGGGCCAAAACTAGTTAAAAAGTTATCGTCAAAAACTGATATAAAAAAGATGTCCGAATATTCCCGCATATAAATATCTATCAGACAAACTCTTTTGTACAATATACTTTGAATCCGATAAATTTTCGATCTTCAAAATCCATAAAAATCTCTCCTTTATTTAGCCCTAAAACAGAGTATTAGAGTTTGATTCGTAAAAGAGAATATTTTTAATCTCCGCCGCAAGTCG	ACAACAGCAGCCAGCCAACCACACAGGCACACACTCGATAGAATTTAAAGAACTCATAAAGGTTAACGAGTGAAGAGTCAAAAGTCTCTTTACAAGGGTCAAAGGACACACGTCAGACAGCGAGTGGAACATCGTGGGATTGCTTCGCTATGTACTATACACGTGTCATTCACAGAGACAAAAACTCCGTGTGCTCCCCACATATCCGTTATCTCTCCTCCGGCCAATATAAACACCAATTCTCACTCTCACTTTTTATACTAACTACACACTTGAAAAAGAATCTACCTGAAAAGAAAAAAAAGAGAGAGAGATATAAATAGCTTTACCAAGACAGATATACTATCTTTTATTAATCCAAAAAGACTGAGAACTCTAGTAACTACGTACTACTTAAAC…	GATTAGAGACTTTTGACTGATGACGAAAAAGTTATGTAATCTTATTGTGCTGTATTTTTGTCACAAGAAAGACTAAAGTTTACGAGTGAATCAAATCTCTCTTGACCTTATTTATGTTTGTACTTTTTCAGTAATTTCATTGCACTTTTAATACAAAGCTATCTCTTTCATCTC	230	1217	175	0.191	0.146	33.7	0.182609	0.126087	30.8696	0.313	0.382609	0.299918	0.291429	8		4	0.017316	24	0.0197044	2	0.0113636	0.299918	0.266228	0.212818	0.221035	43.3854	24	19.7206
Downregulated	AT1G72920	chr1:27436899-27437898	FORWARD	CCCTTATTAGTCATATGCATTAAGTTAAGTAAACTTAATAAGTTGTGTGGCTTAGAAATAATATTGTTTTGTCTATTTTTGGAGTGGGTTGCTCTTGGGGTGTAGAAAAATGTCACTCTTCATTGGATTAAGTAATATACATTTTTTTGTTCCTTAGTTTTTAAGACATTTTTTTACATCTGGATGTGCCAGTTGTTTGTAATATACTGTTCTTTCCTTATAGAAATAAATATTACACAATTTTTTAAAAAAGATTTATGTATTTGGGAGGGTTTTTTGATGTTTGGACATGCCCAATAAAATTAAAAATTAATACAGGAGACACAAAGTCGCTAACTTTCCAAAGTTGGAATCTACATATGTCTAAAACAGAGAAGAAAAGCTTTTAAACTTTTTACA…	CGTCACTCACGGTGAAGCAGTGACGACGTGGAAGAAACTCAATCTCTTTCTTCTTCACCTTTTTTCTTTTTCTTCGCACTGGAAAATTCCGCAGGTGAGAGAGAGAAACA	ATTTCTATTACTCATCATAGTTCTCAATAGAGAGAATCAAAAATCAAAATGTCTTCTCCTACTGCGACTAAGTACGACGTCTTTCTGAGTTTCAGAGGACTCGACACTCGTCGCAACTTCATCAGTTTTCTCTACAAAGAACTCGTTCGAAGAAAAATTCGAACTTTCAAAGACGACAAGGAGCTCGAGAATGGCCGGAGGATTTCTCCGGAGCTCAAACGCGCCATCGAGGAGTCGAAATTCGCCGTCGTTGTGGTCTCTGTGAACTACGCTGCGTCTCCTTGGTGTCTCGATGAGCTTGTGAAGATTATGGATTTCGAAAACAAGGGTTCCATCACCGTGATGCCTATCTTCTACGGCGTGGATCCTTGTCATTTGAGGAGGCAGATCGGAGATGTC…	TGAGGACTAGCGAGATTCTTGTCTCCAAGTATAAAGAGTGAGAGGAGCATTCACAAACTTGTCTATAAATGGCTCAGTGTTTTGTTTTCTCTTCTAAGATACTGTGAACAACAATCTGATTCCTTATTAATAAGATACTGTACTTAATCTTTAATTTTCGTTGATATAAGCCTGGTGATCCCTAAAACTAAAGTATTAAGAGA	110	1217	204	0.161	0.162	32.3	0.236364	0.209091	44.5455	0.326	0.263636	0.31553	0.318627	17		2	0.018018	15	0.0123153	4	0.0195122	0.31553	0.285127	0.192276	0.207067	39.9343	15	12.3254
Downregulated	AT2G36220	chr2:15191480-15192479	FORWARD	TTATTTAAGTTATTCCTGGTTGTTAAACACGCTTAAATTCACAATGGTCCAAAGTTATTTTTTAATCTAAGATGAATCATTCAACTAATAAAACAAGATGAATTGATTTGCATAATATAATGTTTGAGCCGGAAAATGTAATTTAGCATGGGTCTACCTTATGTCTTTCTTGGTTTTCTATTGTAAAATCGTTGTCTAACCATCTTATAATATCTTAAAAACTGTTGTTTTACAAATTACAACAAATCTTTTTTTCCGTATTATCAATCTCTAGACAATGCGGGTCAATTATCTTACTATTTATGCGTTTATATTACAAAAATTGCACCTGAAAATAAGGAATTGATTTAGAAGCCTCCAAATGATTTGGTGCCATTCCAAATTAATTAAGAAGGCATC…	GCAATGTGGGTTTTAAAGACGGAAGCTGAAGAGTGAAGAAGAACAAAAGATTTTTGAGAGAGAAAAGTAGAGTCACTCCAAAATTGTTCTCTCGCAATCTTCTTTCTCGGTTTCCTCTTTTAAGAAAAAGTCCGCCATTTTCACTCTCACTCAGATTTCTTCCCTCTTCTCACCTGCAAAAACCCTTGTTTCCCGCTGTTTCGTTTCTTCTCCGGTTGAGGAACCAAAACGGGTCAAATACGCAGCTGAATCATCGAATTCTTAGGGTTTTTTC	ACCTCTAATTCTTCTCACTAAAAATATCAAAAGCTTTCACATTACAATATCTCCCTCTCTCTACACAAAGCTCTCTATGCCACAAGTCGATATAGAAGCCTTTGTTTCTTCAGTATGCATCGGTGGCTCCGACCACCGCAAGATCGTATGCGAAACCCTCGCCGACGACTCAACGATCCCACCTTATTACAACAACTCCGCCGTTAGTCCGAGTGATTTCCCACCGGAATCTTATTTCTTGTCAAACGATGCTCAGCTAGAGTGGCTCAGCGACAACGCCTTCTTTGATCGTAAAGACTCACAAAAAGGAAACTCTGGGATTCTCAATTCTAATCCCAACTCGAATCCAAGCTCGCAACGGTTCTTACTAAAATCCAAAGCGTCGATCATCGGTTTGCC…	AGACATATGAGGATTGAAACATATATCAGCAGGTCTTCTCTCATATAGGCTTTGTATGTAAAAGAATAAATACCTGCTCTCTGGTATCACGTAATATCCTTAGCTAATACCGTTGTCCGGTTTTTGTTTCCAGATGTAGAATCCGAATGCTGTAACTTTTTTTTTTTACCTTTTATAAACTCATAGCCTTAGAAAGTTTTATCAAACCTCTCATATACATTGCAAAAGTCGATGACCAAAAAATGTCATTCTACAATA	274	1219	259	0.165	0.124	28.9	0.226277	0.186131	41.2409	0.372	0.270073	0.270714	0.316602	14		3	0.0109091	16	0.0131148	4	0.0153846	0.270714	0.268253	0.222313	0.23872	46.1034	16	13.1255
Downregulated	AT2G44730	chr2:18438566-18439565	REVERSE	GATCTGCCTTATCTCCAATCAGATTTATAAAACTACAGGAAACACACCAAACCAAATCGACCCAACGAGGAATAAGGGATTTTTAGCCAATCGAGAGAGAAAACAAAATAAACTTTCCGCTCTACTAAAAAGGATTTAAGGCTAAAAATCTAATGAAATTAATTCTTCCCCCTTGTTTTTTTTCCCCTTAATCTCTAGCAATAAAATCTTTAATTTATAAATCTCAATTTTCTGAACCCATGATCACGTTTCTGAACTCTCATGAGCTCTCCCACAACTTCTAATTTCATTGAGGCCTGAAGCAGTGTGAAGAGAGCTAAACCTTGCTTGAGACAGAAGAATCTGGTCTCGCATATTGATGTTTGCCGTGACATTCCTTGCTGCGCATGCTTAAAAGTA…	TGGCGACCCAAGGACCAAGAGAGAACCAAAAATAAATCTCACAAAACAAATTAATACAAACTACTACTATATACTATTATTATTTAAAAAAGAATATGAGAAAAAGAAATTGAAAGCTAAAAAAAGAAACAGTAGTGCAGAGGGCAGACCGTACGGTATTCCTGAAGAGCGAAAGAAGAGAGAGAGAGAGAGAGAGACCGACCAAAGAAGAAGCTCCTCTCAATCACTGTCGAAGCATCTCTTCTTCTTCTTCTTCTTTTTTTCTTCTCTCTCAGAGCTTTTCTAATCGGCTTCTCCGGTAAATCTCTGTCGATCCACCGATGAGCTTTTGACATTTACTCTCTTATTAGTTTCTTCTAGTTTGGTGAGAGGAGTTTTTACTAGTATCTTTTTTACTGT…	ATGTCCGATCCGGATTCTCCGATGAACCACGATCCAATTCCGGATCCATCACCTTTAGCTCCCCTCCCGCCACCATTATCTTCCTCCGCTCATGACGATGCGTCAACCGAACCAGCTTCCAACACAGATCTGAAGAGCGCCTCCATCCCCACCGCGTCCAAGAACTCTAGGCGGTTACCTCCGCCGTGCTGGTCTCTGGAAGAGACGATCGCGCTAATTGACGCGTACAGAGACAAATGGTACGCTCTTAACCGTGGAAATCTAAAGGCGAATCACTGGGAAGAAGTTGCAGAAGCGGTTGGTGCTAACTGCCCCGACGTGATTCTTAAGAAAACCGCGGTTCAGTGCCGTCACAAGATGGAGAAGCTCCGGAAAAGGTACCGGACCGAGATACAGAGA…	ATGAGATATGTATGTTGTAGATATTAATTTAGTGTGCATTCATTTCATTCTTTGATGCTTCTTCTGTCACTTATGTAAGTACAGTTGCTTTTTCCAATAAACTCATCTTGTTGTAACAGCTTTGGATGCAATATTATACAGGCTTAGAAATATATATATACACACATTTCACATTGGTATCAAATGTCAGACCACGACAAAAGCTTTTGTTGGAAAAAGACACGAAAGATGCGGAGGTCCATGAAGATATCCATGTGTGAGTGTGCAACACTTTGATTGATCCGCTCCGGTGATTTCTCTGCTAACGTCATTAATCAACTTTGCAATGACATTTTGGTGGGTGGGTTATCTTACATTCTTTTCTTTTCTTTTTACTCAAATTTTTATAAACAAAATCTT…	424	1233	582	0.27	0.142	41.2	0.195755	0.17217	36.7925	0.3	0.34434	0.29927	0.317869	10		7	0.0164706	12	0.00972447	6	0.0102916	0.29927	0.219789	0.189781	0.29116	48.0941	12	9.73236
Downregulated	AT5G01790	chr5:305913-306912	REVERSE	ATATGATTGGTCCTTTCTTTATTATTATTATTATTTTCAATCTAATTAAAGGGCTGTAGTATCAAAATTACTTTTAAAATCTATATTCACATTACCTATTTTGTTTTCCAAACAAATAAACTAACTAGTATTTTATTTCATCTGCTATAAGAATATGATACTCCAAGTTTATACACCTCTGGACAAAATTGTTTGTTCCATTTTCTTCTCCTTATTTTGATACTGTCAATACCTTAATGGAGATGTTTAAACCGTAATTAATCGCATTTGTATGATATTCGCCAAATTATCTTTCACAACCCAACAAATGAGAAATTTGGTTGTTGGTTTTAAACCTTATAAATAGGTCACGGTTCTCAATACTTTAAAGACCTTCAATTTTTTAAAAAAAAAATCTCT…	AGAGGTGAAGAAGGAATTCTGGGAATTGGGTCTTTATCACGCTCTTGTAATTAAGCGAAATTTGTCAACTTTTTAGCTAGGGGTGAGAAATTAGGGTTTGTGACCTGAATTTTTGGGGGAAGAAGGGGATCTGGGGTTTAGGTCAACGGAATTGGAGCAATCGAGAATGATCTGCTTGTTGGTTTACTAAATCGACGGTTTGGATCTGATCGGAGGAGAGACAGCGCCATCCC	TGTAGGATTGGACCAACACACTTCGAGATGTATCTTTATAAGTTCTAACTATGAGAGCTAATTAACCGCACTATTGAAACTATTATTTCACTATCATTAATTATTACATTTTGCTTTTAATATATAGTTTCTATAGACACCAAAGCCAAACAAATAAGCCCAAAAGTAAAAACCGTACCAAAGACACCAGGCACCCATATATACATGATAGATTGACTCCATATGTCTCATGCACACATCTCTCCCTCTCTTTCCTTCCCTCTCTCTCTCTCACTCTCCCAAGACAATAATGCCAAACGCGGGATCTGAGCGGGCAGCTTCACTCTCACTGAAAAAGCAAGACACCGCCACCTTCTCCGGTAAGCTACCGTCGACCAAACAACGTTTTTCGTCGGTATC…	CGAAAAACTTAAGTATCAATTTGCAAATTCCGCCTCAACCTCTCAAGAGAACTGAGCTAGTCTTGTAAGCCAGCAAAGAGGCGGTGGTGCTGTTCAAGTAAACCTTTCCGCAAAGCGGCATTGGATGCTTAGTGCGGTTAAAAAAACAGGCTCGGGTCCTATGGGGAGCGGTTTCGCCTGGCGGGGGCTATCGAGGAACCATCGAAAGATTAAGAGACAGGTCTTTTCGCCACTCACGTTTAACATGATTGACTCCACATTGATTTAATTCTAACTTGTAAATTAGAATTCTTTCCTGTTTTTTATTTCCTGATTAGAGGAATTTTTGATAGATTGGAATGTTGTATAGGTTTCAGGTAGAGAGAGTGAGAGATGTAGAGCATTTTGTCTATTTAGTGT…	233	1236	509	0.157	0.154	31.1	0.133047	0.313305	44.6352	0.312	0.261803	0.285599	0.29666	8		1	0.0042735	15	0.0121261	8	0.0156863	0.285599	0.305016	0.245146	0.164239	40.9385	15	12.1359
Downregulated	AT2G22890	chr2:9743468-9744467	REVERSE	TTTCGCTGATAATCAAGTGATGCGTAAATATGGTTTCGTACACTCGGATCTAGGCAAGACTTCCCCTCTTCAACCTGTACCGTTCGATTATCCTGATGAGCCTTGGTGAAATAATTGTGTTTTGTTGTTTTATAAACTCTTTAGATGTGCTTTTATAATGAGTTGATTATTATAATCCATGAAGTGAAAGGTTTATAATGCGGAATCTTTTTGAATAATTCAATGATTATTGGTTTATTTGATTGAAATATTATTGTAGTATGTAGGGCAAACGAGATAAAGTAAACAATAATTAGAGGTAATTTTAAGAATTTGTTTTTTCCATAGTAATTTATGCTGAGTGAGATTGGTGATTGGACATATTATTGTGGTTCACGAACTAAGTGTTGTGGAAACAAG…	CTCTGTATTTAAGGGACTCCGAAATGTTAGGGTTTCCTTATGCAAAACAATACCAACAATTATTAATCTCAATTCTTCCTTCCATTTCTATCTCTCTCACTCTCTTTCTCTCTCGATCTTCTTCTTCTTCAACTCTTCTGTCGATAGGCTCAGTATCGGATTTTTCGTCAACACTATAAAACCCATTTTTCTATCTCTCTGTCTAAAAGTCTTTACTTTAAAACAAACAGTGACATGAAAAATCAAAGCTTCGATACAATCTCAGGATGGATTTGAGTATCGCTTAATGAAGTTTTGATCTTTGGGTTTAGTTCTACAACAGAGTATTTCGAGGATTGTATATATTGAGGGTTTTTGTTGTTTAGGTGATA	CAAAATTATCTCTTTTAAATGATTTTTTTATCCTGTCACAAAAAAAAACATATCCTTGTTTTATTTAGCTTTGGAAAAAAAAACAAGAAACTTGATATATCTTTTCAGACATCACATACTCTGCTTCAATGGCTACATCTCTTCAAACCAAATACACTCTAAATCCCATCACAAACAACATCCCAAGAAGCCACCGTCCATCGTTTCTCCGTGTCACTTCCACCACCAACTCTCAGCCTAACCATGAGATGAAGCTTGTTGTTGAGCAACGACTTGTGAATCCTCCTCTCTCCAACGACCCAACTCTACAATCTACATGGACTCACCGGTTATGGGTTGCAGCTGGCTGCACCACCGTGTTTGTCTCTTTTTCCAAATCAATCATTGGAGCATTTGGTT…	GTTCTATTGTTGTTAATGATTCAAGTCTATATTAGTATTTGTATAAGTTTGTTAAAGATTCAAACTTTGTAGAGATTTAAGATTGTTTGTAAAACTGTTATTTATAAGTTCATTTGTTAGACTCTTTGGTAGAGCTTAATCTCGTGTGTGCCTAATTTTTGTTTGACTTTGGAAATGAATTGTGAGGAGACAAATATAGAAAATAATT	371	1244	209	0.125	0.173	29.8	0.196765	0.148248	34.5013	0.294	0.266846	0.28537	0.301435	13		4	0.0107527	21	0.0168675	4	0.0190476	0.28537	0.313505	0.212219	0.188907	40.1125	21	16.881
Downregulated	AT5G46730	chr5:18962977-18963976	FORWARD	GCATTCGCTCAAGATCCGTAATAGAACTAACCAAATTTATGTCTAGTACTGTATTTCAGGGACCAAATCTATTTTTGTTAAAGATATTTAGAGTAATTTACACCAGTGGCAACAGAGAACATGTTATTAAAGGAAATAGCAATGACATTTTCTTGAACGTTTCTCTCATTCATATAGTTGTTATAGGGAATACGATTTTTTTTTCTACAACATTTGTTTTTGTGTAGACGTTTATTTTATTAGATGGAGGTTAGTTTAAGGCTTAGTTCTATTAGGACATCACTTGATAAACACAGTAGACGTCTACATAACATAAGATATCAACATCAGGACGCCCACATATCCATGAATCCATGTGTCAAGCGTATCTTCTATGAACCACGTTGCGGTCTATTACAA…	ATTTAGGATTTTACAAATATATTTTTTTAATATGAATTTTGTGGTCAGATTTTGACCAATTCTCTTTGAAAAAAAAAAAAATCTATCTATAAAAACATGTGTTACTTTGAAAGGATATTTCAAGGAGAAGAATATATTTGACTCAGAGAGAGATTCATTCAGTA	TATAAATACCTCACTGAGTCTTTCCATTTTTATTCATCAAGTACTTAAACACAATGGTTTCTCTCAAAGCTTTCTCAACTGTGTTTTTTCTTATACTCGGCGTTAGCATTTGCTACGCCACTAGCCGCAATCTTTTGAACTACGGCCAAGCTTCTGGCGGTGGAGGACATGGTGGTGGTGGAGGTTCTGGAGGAGTGAGTAGTGGAGGTTATGGAGGAGAGAGTGGTGGTGGTTATGGGGGCGGTAGTGGAGAAGGAGCTGGTGGAGGATATGGAGGTGCTGAAGGGTATGCTAGTGGTGGCGGTAGTGGTCACGGTGGAGGTGGTGGTGGAGCTGCTTCCTCCGGTGGTTATGCTAGTGGAGCAGGAGAAGGAGGAGGTGGTGGTTATGGTGGAGCTG…	TAAAGATCCAAGACAGAAGAGATCATAAGTTTCTGTCTTTTTACCAGTTTCCTTTCAGGTAAAACCATTACGGATACTGCAATCTGCAAATGATGCTTTGAAAAAAGAACGAAACTTTTTTTTTGGAGTTTTCTTAATAGTTTTAAGAGTTTTTGCCGGGCGAGGAAAGCATCGGTGTATTGAGTTTTCTTTTATTTTATAATATTCATACAGTTTGAACAAAATGTTACAATTTTGACTTTCAAAAAATAATGCCACTGATAATTATTGGTTAAAAATGGTTTCCATTTCCATGGAGTTGCATTGTTCATTATGGGGTACTGAGGATGTATGGTTGTTTCTTGTTGTAGGGGATAATTGTCCGAAAGATATATCTTTAGTATCGGTTTAGCCAATATC…	164	1246	419	0.181	0.162	34.3	0.0914634	0.146341	23.7805	0.328	0.390244	0.221509	0.315036	14		1	0.00606061	6	0.00481155	5	0.0119048	0.221509	0.263242	0.130819	0.38443	51.5249	6	4.81541
Downregulated	AT4G38225	chr4:17926198-17927197	FORWARD	TTTATCTGAGAATCTGGCTCTTTCTTTATCCTCAAGGGTTTCGTAATGAATCTGCAACCATCTGAGGCAGAAGCTGGTTTCGACATTCGTGTTCCACCCAGCGTTGATGCTGAAGCACTCGAAAGACGTTTAGTGGAGGAATGGGCTCCAGCAGCACGAAACATGTCCTTTGAGGTAATTTCTTGGCCACCTGTATCTCTTTCTCAATGAATTTGAAGAAACTGTCCAGTCTTGAAGCCAAGTAGCAACACAAAGTCCCCTTTTTTTATGAACAAAGTCTACTCGACAACTTTAACTAATTAAGATGTTAGCTGGGGCAGTTCAAGCAGAAGCTTACGGGGAAGCAATTCCTTACAGCAGCAGATGATTCAAATCCTTGGTGGGGGCTCTTGGAAAATG…	AAAACAGAGATATTTTTCCAGCTGAAAAGAACAAACATCTCTCATTGATGTTCAGTGAACTTGCACCAAACTTCACTTCTTCTATACTTCTTCATAGCCACAAACTCAGTTCTTTGCAAGAAACACAAACTTAAGTATTCAAAATATCGTCATC	TTCGTTCGTGACTCTCTCTGCTCTGCTCCCAAATGTTATCGTCCTCCGGAAGCTCCCTCTTATGGCGGAGCCGTACACATGTGCCTGCACCGCCGCCTCGGTCTTCGCCACCGCTTAAAGCTCTCTCCTTTCCCTTCTCTTCCAGTTTATGGTTTATTCACAGAACCACAATTTCTCCTCTTTCGTGTTCAGCTGAAAGTTCCTCGGAGATTGCCCTGGCGCAGAGCCAGCCTGCCCCTGATTTCAATCCCTGGTCGGAGTTCGCTCAAAATGTGTCTGGCGAATGGGACGGTTTCGGAGCAGATTTTACATGCGAAGGGCAACCGCTAGAACTACCTGAATCAGTGGTTCCAGAAGCCTTTAGAGAATGGGAAGTGAAGGTGTTCGATTGGCAGACGC…	ACCATAGATAACCAGTGTGTAATTATAGTTTTTTGCCTACGTAGAAATGGTTTCTCTAGTAGAAAGGTATGCACGTGACTACAATGAGATTTGTGTTACGGACACGAGCGGGTGTGTAATAACTTCGAGTTTGGTAGTAGTTAGTTAGTTGTCTCTGTTTGCTTTTGACATGGTCTTTTCTTTGCGTAATTAATTTTTAGCTGAGAGTTATATCACAAAATCTTTAATCGTCATCAGTTTTGGACTTTTGAATCGCACTATGTTTTTTTTCGTTATTCAAAATAAAGTTACAAAAGTTAATGTTAAAAATCGCGAAAAAACAAACTTGTTTTGAC	154	1249	336	0.216	0.214	43	0.233766	0.103896	33.7662	0.256	0.363636	0.222578	0.28869	8		7	0.0451613	10	0.008	3	0.00890208	0.222578	0.278623	0.258607	0.240192	49.8799	10	8.00641
Downregulated	AT2G41010	chr2:17115048-17116047	REVERSE	TAAATCATTGTAATATATAGAAAACTATTGTGTGCACTACATTTATCTAGTTTTACTTGTCGATTAAACTAGAAATCCATTTTATTGAAAACATTTTTCTTGTATGCAGTTGAGAGTGGTGAAACAACTTGTAAAAAAAACTATTTCAACAGTCTTTATGATTACTTTGAATGGCGTTCATCTTCACTCTATAACTGTATAATCATATTAACGCGTTGAAAAAAACTCATTTAACACAGTTAGTTCTTTTGGGCTTACCTGGAATTTTGAATATATATATATATATTCGTGTTATTTAAACAAGCAAACAAAAATAAACAATATTCAAAATTTTCTTTTACTTTTCTCCATAAAAAGGATGAAAATATCATTGTCATAAAAGGATAAAATATACATATA…	CGGATTTACAACATCTTTTAATGACATTTGAGTTTGTTTTGTAACGAATGTTTTTGGTCAACTTTTAGTTGACATTCAACGTAAACCCTCGAGACAAGGAAGAAGGTTCAAGCCAATGAAGCCATGGTCAATGTCTAAGACTTTACTTTGGTTTTAAAACCGGGATGAAGTCCACGTCTACAAGAGTAAAACGGCACGCAGTTTGTGAACACTGTTTTCAAACGACCATAATTAGACATCACATCATGCGAACTGTGTCTGGTCAGGCAAGTCACGTGACTATCTCCCTGCCTTGCCTTGTGCGCCGCAGAGTGCATCGTAATCTCGTGATGGTGGTGGTGGCACGTGCTTCCCTTCACACGTTTAATGAGCCCGTCTCTACTCTTCAATTGGTTTACG…	CCACATGTTATCCATTCGATTTTGTATAAGTCTGACATAATTCATCTTTAACAAAAAAAAAAAAAATCTGTGACATAATTCAATAATCTAATTTGTTTTATGATAATCTCTCACTCGTTAGCTGAATAAAAGTTCCGTACGAGTAAGCTGTGACACGTGTCCCTTTCAATCTCCGCTCAACGCGGTTTCCATCGCTTCTCGCCGTCCTTATATAAACTTCCTCGGCCCCATTTTTCATTTCTCACCTCTCTCTTTCTTTCTCTAACTTCTTCTTCTTCTCCTTTCAGAAACCCAGCGACCATCTTCTTCACCGGTTATGGTGACTTCGGAGGGATTAGCAAGCGTTGATTCTTGGTTATATCGCCAAGGTTTCAACGTTGATTCATGGTTGCTTTCTGA…	TTTAAGTCAATTTTATAATATTTGTTTTTTTTTGTCGTCAAGTCAATTTTATAATATAAGATTCACAACTAATTTATATTCATTTGGTACAATTATTTTATCAAAATATGCAACCAAT	1040	1250	119	0.145	0.138	28.3	0.223077	0.220192	44.3269	0.361	0.264423	0.24	0.344538	15		13	0.012488	5	0.0039968	0	0	0.24	0.324	0.256	0.18	43.6	5	4
Downregulated	AT3G15210	chr3:5120303-5121302	FORWARD	TATCTTTAGTTGTTTATTGGTCTTACAAAAAATTGGGTATTTTTTAAACCAAAAGTTTTGAGATACGAAAACAAAATTGATATGATCTGAAAAATTAGTTACTCACATATTTGTTCAAGTTTTTTTCTCAATTATGCAAGCATTAAGGTTGATCCAACAGGTTATGAGAAAACAAACTGAGTTCATTACAAGTGTACTCACTAGAGCAAGCTTGTGTAGTTATATCCTAAATCATGAGGGTAAATGGCACATGACAATTCGTAGTTAGATTAACTATATATATTAAATTAAGATGTGGGATTACATTCTTAATTCCCTCGGTTATGAAAATCAAAATCTTATCACCAGCATTCAAGGGAATACGCTGTGTAGACAAAACAGCAAACAACATGCATCTCC…	AATTATATTTATTAACTCACATTAATTTTAAATTTTTAGCTATTAGCCCTTTCTCTCTCACTTCTTCAGTTTTTCTTCTACTCTCAACCTCTCCGGAGAGAAAAAAATCGGAGAGTGAAG	GAAGCCGCTAAAACCATTTCAGGCTTTGACTGTTCACAACAAAGCGCCCCAAAAGGAGCGTCGCTTTTACTCTCTCTCCCATCCTATATATAAACAACTCTCTCCTTTCCTCTTCTCCCTTCAATTATCTATCACACCACCACTCTCTCTCTAATCTATCTATCCGAGAATGGCCAAGATGGGCTTGAAACCCGACCCGGCTACTACTAACCAGACCCACAATAATGCCAAGGAGATTCGTTACAGAGGCGTTAGGAAGCGTCCTTGGGGCCGTTATGCCGCCGAGATCCGAGATCCGGGCAAGAAAACCCGCGTCTGGCTTGGCACTTTCGATACGGCTGAAGAGGCGGCGCGTGCTTACGATACGGCGGCGCGTGATTTTCGTGGTGCTAAGGCTAA…	TTTCTCGATTTTTTTTTTTCAAAACATTGTTTTTTCACAGTAATTATTAAAAAAATGTTTTTTTTTTAATTAGAAGGAAAAATAATGGTCATTTTTTGTGTGTATTTGATGGAAAGATGTGAAGAAGAAAAGATAATATACAGAAGCTTTTTGATGACCATGAATTAGTTTTTTTTTTTTTCAGTATGTATGTAAAGTAATTATTTTGTTATTTGATTGGCCTTTTGAGTTGGGAAAAGTTGTTAAAGAAGCAAATGGAAGATATGCTTAAAGGCTTTTTAAAGTTTAAAGTCTAAAGGTAAGTCAACTTTTTTCTGCATTTTTACAGGTAAATTTTGGTATCGACATGTTGGCAAATTTGGTATCGACATGTAAGCTTCTAGTGAACGTCATTATGGT…	120	1260	470	0.127	0.14	26.7	0.208333	0.108333	31.6667	0.404	0.291667	0.218254	0.287234	12		0	0	10	0.00793021	1	0.00212314	0.218254	0.315873	0.244444	0.221429	46.5873	10	7.93651
Downregulated	AT3G52520	chr3:19472339-19473338	FORWARD	ATTGTGATAAGGTTTGTACTTTCGATGTGAGATTTTTAACACAATTAACTTAAACACTCCTCTCATTGACATTCATATGCATTTGATTGTGATGTATTGTAAGAATCATATTCTTTTTTTTTGTGAGAATCATATTCCGTTGTCTCTAAATGAGTGTTTTAGAAAACCGAAGACACTAAATATCTCGGATTAATGAAACTTTATTTCTTATTTATTGCGATGGGTTATATATAGTGATGCTCTCTTGAAATGTCCTGGTCATATAAATTTGATAGGACCGGGTTCTCGTTTGTTTTGGCTCAGTCACGAAATAAAAGTGTTGTTTGGATATTATTGATTCTTGATTGTAGGGCAAAATGTACGAGTGCTCGTTAGGGATACTCGAGTTGATGTAACTTG…	GTCGCCTAAAACCCTAAAAAACCCTAGTCCTTTATAAATTACCAATCAGTCGTCTCCTCTTTTTCCGCTACAACTTTTAACGCCTCCTCCTCCATTTTTCAAAACCCTAATCCGACCGGAGCC	TTTACAATATAGTCCTTATTTGACTTTTAAATGAAAAAAATATAACGTGATGATTCAGATTGATCAATGCTATTATTGATATATAAACTTTGTTAGCTCATATCCAAATTACTTCCAAACCTTCTCACTCTCTATTTTCTCAAAATGGAAGCTGAGAATTTGATGAATCTTTCTCTTCTCCAACGCAGAAACGGCGCCGTTTCACAAACCCTAGATTTAGAGCTCGTGTCCGTCAACAAATCCTCCGAGGATCCTCTTCCATGTTACACTTCCCTCAAAGACATCCTCCCTTCCTCCTCCACCACCGTCGATTCCCCCGCCATATCCTTTGCTGTCGCCTCCGCTGTATCAGGTCCCACCATCACGATCCGCAATCGCCTTGTAAAGCAAGCTGCTTGC…	GAGAGGCTTAATCTGTGTCACTCACCAGTCTGGAAGATTGAATCAAAGGGATGCAAATCTTTCTTAATTTCTTAATTTTTATCTTCTTGGGTTGCTTTTTTTTTATGACACCACGATTAAAGCTTTTTAGGCATATAAAGTTGTAAGAGTTGTGTGTTTGATATCCTGGCTAATGAGCGAGCTGAGTATGGGGATCAAGAGAGAAAAACCGTGTTGGCCTTTGGCTGTGTGTAGATATTTTGTATAATCTTGTGTTGATAAAAGATAATATCATCAATTTTTCTTGTGATCAATCTGTAATTTTCTATAACCATTCAAGAATTATATGAGTTATGGATTTTGACAATGAGAGCTTGCTTTACAGATAAACTTACACGAGCTTATATCGAATATAGGCAT…	123	1268	442	0.146	0.171	31.7	0.349593	0.0894309	43.9024	0.329	0.268293	0.278391	0.298643	14		3	0.0241935	15	0.0118203	2	0.00451467	0.278391	0.341483	0.229495	0.150631	38.0126	15	11.8297
Downregulated	AT5G02530	chr5:565926-566925	REVERSE	TGGTAGCTGAGAGTATATTCTTTTCAAAGCTGAACTTATATTTAGCGATTATTTTGTTTGTTTAGTACTCTATAACCGGTTAACATTATTTTGTTTGGCATGCAACGAAACAAATCTAAATAGAATGGACCAACCTACATTTGTAACTGCTTCAGTAAAAAAAAAAAAAAAAAAAAGAAGAAACAGAAGAGATTATATTGCTAGATCTAGCACCTATATATTAGGATAGTCGAATTATGTAAGTAGAATAATGAAGGCATTTACTCTATCTATCATGTTTTTAGCGGCGACTGGCACATGACATCCGGCTCATTGGCTCATTTGTATGGGGAAGTGATGTGACCATGTGAGACTATAACGTCTAACGATATTGACTATTTATTTCCTTATATTATATTA…	TTTCTACACTCTCTTTCCCAATGGAGATGGTCTAAAGTCGGTCAACAATTCACAAAAGGTTTAAGTGACGCAAGCAATGACAACATCTAAGTCGACTATCCAATAATATTACGCCACGTATATATCCAGCTGGCTGCGGTCAGCGTAGAAAAGAAAACGGTCTGTTTTGCCGCACGTGCTTGAAAATCCCCTCGTGTCATCTCTTTTCTGTTTTTTGTGTTTTTTCAATTTAAATTAATTAAAACATTTCGGCGATTTTCGTCCTTATAAAACCTTCGTCGCCTCACTCACATATCCTCGATTACAATCTTGAGCAGACGAAGAAAACCCAAAAAAAATCCAGATCCAGCTGAAATTGAATTTTCAACCAACGAAGAAGAGATTTTTCCAAGAGCAACA…	TAAAGCTGAGGTGTTTATCGTAATTCTCCGAGAAGATAATATCTGTTTCTCTCTCTCTCACTCTCGCGGTGCGTAATTCCATCTTTGAAATCTCAGAGCAACAAAACCCTAGCTACATTTCTCGATATCGGAGAAAAGATCCGGCGAAGATGTCAGGTGGCTTAGATATGTCACTTGATGATATCATCAAATCTAATCGAAAACCTACTGGATCTCGCGGCCGAGGAGGCATTGGAGGTGGCAATAACACCGGTGGTCGCGGTGGTTCCGGTTCTAATTCCGGTCCGTCTCGTCGGTTTGCTAACCGCGTAGGAGCCAGAACGGCGCCGTATTCAAGGCCGATTCAACAACAACAAGCTCATGATGCGATGTGGCAAAACGACGTCTTCGCGACTGATG…	AAACGGAAGAGACCAAAAAAGGTGTTTGCTAGTAGTACTGTGATGTGCCAGAGAGAAGAGTCTCATCTCAACTCATCCCTGGCTCTTAGTAGTAAAAGAAGATTGTAGAATGTTAATAGCTTTTAGCATCAATGTCTCATTAGCAGGCACATTCTTGTTCTTTCATGAGAAGTTTATATGAAAACTAAAAATTTATATTCAAATTCTTCAAGATGTTGCACTTATGTAGATACTGATATTAAATAACAACCTAACCTTTATGAG	414	1275	265	0.144	0.173	31.7	0.222222	0.166667	38.8889	0.358	0.328502	0.255686	0.34717	9		4	0.00963855	19	0.0148903	2	0.0075188	0.255686	0.294902	0.189804	0.259608	44.9412	19	14.902
Downregulated	AT3G13570	chr3:4432160-4433159	REVERSE	CGGCGGTAGGATAGAGTGGAGGCGGGGCCGTTAACGAAGTGAAAAAGAGGGAGCGAAGCAAAAAAAAAAATCATTTTATAGTATGAGAAATTTTTGGACTAGGGCTTCGTTATGTTTTTATGATTTCGCTTTTACCCTATTAGAGTTGCGATATTTTTTGTTTTGACTCAGATAATTCGGCTTTACAAACAGACCCTTGGTTTATATTTTCTACTCTCTTCACATGTTTTTTAACTTTCAAAAACTTTTCTTATCAACTTTTTTGTTTCTTAAATTCAAAGATGAATGAACCACTCGACTAAAATAGTTTAACAGTTTTTTAGTTTATTTTCTTTCAAATTGGTATCTTAGATATATCATTCAATTTGACCATATATTTAAATCGTTGATATGAACTTT…	ATTTTATGTCACTTTCCTCCAAAAAAAGTTAATGAAAATCATATCTAACATTCAAAGAGACGTGTGACAGTTAACCATATCATCATTATTAACTTTCCAATTCTTGCAACAAATCTCACAAACCTTAGGAAGAGCC	AACCCTAATGACCCGTTCGCTTCAGACCATAAGATCCAAAACCATAAAACTAGGTTTCACACTTTCTCTCTAAACACTGTCTCTTTTCTCCGATACATATCCCGCCGCTTCCCCTGTGTTTTTCTTCGCCGTCCGTCGTTCTTTTCAACTCCTTAGCTGCGATATTAAAGTCTAGACACAATGAGAGGAAGGAGCTACACGCCATCACCACCAAGGGGTTATGGAAGGAGGGGCCGGAGCCCTAGCCCTCGGGGCCGGTTTGGTGGGAGTCGTGACAGTGATCTCCCAACCAGTCTCTTGGTTCGCAACTTACGTCATGATTGCAGGCAAGAAGACCTCAGGAGGCCATTTGAGCAGTTTGGTCCCGTCAAGGACATCTACCTTCCTAGGGATTACTAT…	TACATCAAAATGGCTATGGAGAGGTGAGTCAAAGAGAGTTTGGTGTTGATTGTTAAACATGGATGGTAATTGATCTGTAAATTATGTGAATGGGAAAGGCTACTCTCGATCTTTCTGCAACTGGTTTAGAATAAAGTATACATAACGAGACCTAATCTCTGTTGTATGAAAAAGAGAGACAGAATTAACAAATAGGTATTGTAGTTATTTGTCTATTTCTGTAACTGGGTTCCTATGTGACTTTGGTGTAATCTAGACTTGTATATTTGTAGAATAAAATTGCAAGTAACCAGAGAAATATCTTATGAACATTTGTACATTAAA	136	1277	325	0.127	0.154	28.1	0.213235	0.102941	31.6176	0.384	0.382353	0.252937	0.338462	17		1	0.00729927	18	0.0140845	5	0.0153374	0.252937	0.277995	0.238841	0.230227	46.9068	18	14.0955
Downregulated	AT3G21150	chr3:7413728-7414727	REVERSE	TTTTATGCGTTATTTATTGTTTAGTATACATGATGATTCAGGACATGAGTGTTGGAACGTCGTGGAACATCTTGAGACCAGAAACTGTCGAATCACTGTTTTACCTCTGGCGGTTAACTGGAAACAAGACATATCAAGAGTGGGGATGGAATATATTTGAAGCATTTGAGAAGAACTCGCGCATAGAGTCTGGATATGTTGGTTTGAAGGATGTAAGTTTTCCGTAGGCGCTTAATTAGATCCTGCATTGTTAAAACCTTGGTGAATTGAATTATATCATTCCACCATCTATATTAGTAATTGAGTGTAACTGATGGTAGATTCTTATTTCTTTCAATCATTTCCAGGTTAATACAGGCGTTAAGGACAACAAGATGCAAAGTTTCTTCCTTGCAGAGA…	CATTTTAGCTAGTCGATCAGTAACTGCATTCGCAGATCTTCGAACCCACCAAAAATCGACAGCTTCAAATCCTTTGAGCCAATATGACGCTAAAGGTCAAAATATTATGACCCTAAATGTCAGAAATTGACCCCATAAGTCATAAGTTAACCGACACCAAAGCTGATATTCGTTAGAGTTTAGACTCTCCTTTTCTTAATGATCGTTAGTTTTAGTTGGGAACTCTTGGGCTATCGGTTAAAATTAAATAATTGTGGTCCTCTTGGCCCATTAGTGCTGTCCAAACTGGCCCAATATGACCCAGTGGATGGTCCCAACAAACGCCGCGACAAAACTCCGTCGCTGGCTGAGGCAATGTTCACCGGTGGTGGTAGCTTTTCTTCTACTCCGACCCGGCTG…	GTCACACCAAAAGGAAGACGAATGACTTGGCGGCTAGTGTAATAGTTTTAAAAATGACCACATAATCTCACCAGCCTCAAAACCTCACGACACGTCATTCTCTCCAATTCTACAAACACCATTCATTTCATTTCCCTAAAAAATTATGGCTCATGTAAGTTTCTTTGATGTGTGAACTGTGGAAGAGACTACTCTCATCAACCATGAACCATAAAAACTCCACCGCTCTTTCTCTCCCTCAATCATTTACATCTCTTCCTTAAATCTCTCTTCCCACCATCATCATTCCAAACCAATTCTCTCTCACTTCTTTCTGGTGATCAGAGAGATCGACTCAATGGTGAGCTTTTGCGAGCTTTGTGGTGCCGAAGCTGATCTCCATTGTGCCGCGGACTCTGC…	GAGGCATGACAGATGAACCTAGAACCTTGAGTAGCTGTAGATCCTGCAAAGCTTAACGCTGGCCCTTACCGACAACAACCCTGTACAGGAACCCAAACTGGTTTGTGTCCTCCACCTTCAGAGTCGGGTCTCTTTTTGGCATTAACATCTTGAAGCTGCTGGTGGTCTTTGGATTTGGCTGAGAGTATAACATAACAAACTCTACAGATTGTGGAGTTTGCAGATTTGGTAAGGCCAGAGGGAGATCAATAGGGAAGAAGTTGGTGGATAGGATAAAATTCATGCAGGTCTTTTTGCCTCTTTTGATGAACACAAAGAGAAGAAGGTATATCATAATGTAAATTACCCACTTGCATCATAGAGAAGTAGTCTCTTCTTCTTCCCATCTTTTGGTTTGGG…	600	1283	573	0.172	0.199	37.1	0.25	0.171667	42.1667	0.328	0.271667	0.262666	0.273997	21		9	0.014975	17	0.0132399	7	0.0121951	0.262666	0.304754	0.215121	0.217459	43.258	17	13.2502
Downregulated	AT1G74230	chr1:27913602-27914601	FORWARD	TTGCCTATATCCACCGGAGTTTTTACCTCCGCAGCAGCTCCTACGGCTCCTCCTTGGTTCACGTTGTGGGGCGTAGATGGTAAAGGAGAAGGCAAAGGAGAAGTTATTGGTGAAGGAGGCTGAGGAAACGTGAGTTCGCCGGATTTGAAATAATCTCCACCGGTGAAGCTATTGTTACCCATATGGATGCTGAAAAGAGATTCATTGGAGATAGTACTCCATTCTGGAGCTGTAGAGGTTGTTCTCGCGAAAACATGTGAAGGGATTCTGTAAGGAGGTGTATTAGGGGTAGAGGTCGTCGTTGTTGTTGTGTTGTTTGTTGATCTTTCCATGACTTGTGTCGGAGGAGATTGCTCTACATTGTTGTGGTTGTGATTCTGATCAGGTCTTGGTTCGGCT…	TCAATCAGAATTTTGTTCTCATGTAAACAAAAAAGTACCAACAAACCTAAGATTCGTTGAGAAGAGAGACCAGACAAGAACTCTGTGTCGACTGCCGTACTCTCGGAGTCGGAGCTTCGGTCCCGTTAAGACAGTAACAGAGAAAAACCCTAAACCCTCTTTTCACTTTGTTTGCTGTTCCGGTCATATCTCGCGACG	CGAGTGAATCAAATCGACGGTAAAGATTAACTCAAATAAATCAACGGACAGGATAAGCGAAATTCTTACCATAAGCCTCAGGGTTTTCACTACTGGCGAGAATTGAAAGACGCTTCGAGAGAGATAGATCATCTCCGTTAAACCCTAGCGATTGGAATACGGATATACTCCAAATGGCTTTCTTAAGTAAAGTTGGAAGGTTATTCAGTCAGACCAGCAGCCATGTCACTGCCTCTAGCTCGATGCTACAGAGCATCCGTTGCATGTCTTCATCAAAAATCTTTGTTGGAGGTATCTCCTACAGCACTGATGAGTTTGGCTTAAGAGAAGCTTTTAGCAAATATGGAGAAGTTGTTGATGCAAAGATTATTGTGGACCGTGAAACAGGCAGATCTAGGG…	ACCTTAATCATTTTTGTATTATTGAAATCATCCGGAAAAAAAAAATCAGACTTCAGCTAAAATATGAAAACTGGAGATCAGATTTATTCTGTTGATGTTGTTGTTGTATGATAATTAGGAATAGGAATCATTGTAGTCTTGCTCTCCGACACAAAATATATTATATAATTTTGCATTATAATAGCTTATTTTGATCTTTTGAAGATTCGTCACTTTTCTCAGGTTGCA	198	1283	229	0.142	0.251	39.3	0.242424	0.19697	43.9394	0.284	0.30303	0.262666	0.327511	6		8	0.040201	16	0.0124611	2	0.00869565	0.262666	0.295401	0.163679	0.278254	44.1933	16	12.4708
Downregulated	AT1G04770	chr1:1337850-1338849	REVERSE	CTATTTACACCTTTTTAAAATATACTCATTTTACACTGTTCTTGTTTTTTTTTTCATGCAACCAATGGCACATATCACAAAGCCACCAAAGCTTGGGAGTATAATGTTTCTACAAGATCTAAGGATTTATAATGGTCCAATCACAAATTTGTAGCGAAACAAAAATAAAGGGGCCAAATTGAATAACTAAAAAAGTATTGGACCGAAATGTTATTTAAAATAAAACCAAGTCGTCTTGAGCGAAAAGTAAACGCGACACGTACGGTCACCTGATTAACACGTAGGCCCATCACTTTGCTTCAAAATGCACACTTAAATAAAACGAGATAATTGTTGTGATATATAACCTTCCCCCAACAAATTTTAAAAGATAGAAGTTAGGTACTATGATTTGATATA…	AGAGAGAGAAAGGAAGGTGTTACCGGATTTAGGAGAGATAAAGAAGGTTTCTTCATTTAGAAACAGAGACACGAAGTTTGCG	AGAGAGAGAAAGGAAGGTGTTACCGGATTTAGGAGAGATAAAGAAGGTTTCTTCATTTAGAAACAGAGACACGAAGTTTGCGATGATGATGATGATTCAGAGAAGAGGAGGTGAGAGACAAGACTCGTCGGCGGCGGCGTACAACGTTGTCCATAAGTTGCCTCACGGAGACAGTCCTTATGTCCGAGCGAAGCATGTTCAGTTGGTGGAGAAAGATGCAGAAGCAGCGATAGAGTTGTTTTGGATAGCGATTAAAGCGAGAGATAGAGTTGATAGTGCTCTTAAAGACATGGCCTTGTTAATGAAACAACAGAACAGAGCTGAAGAAGCCATTGACGCTATTCAATCCTTTAGAGATCTTTGTTCAAGACAAGCTCAAGAGTCATTAGACAATGTCCT…	TGATTCTCTGTGTGTTTGGATTGATGTTTGAATACTGAATAGGAACCTTTTTGGGTAGAAGAATGTAGTGAGTGAATAGAGTTTACCTCTTGTAAGCTTTTTCGGGTGTCGTTGTCTGTTATTACCGCAATGTCAAATGATCTCATTCCAAAAGTAATTCCAAAAGTAGTTGATGTTATATCCATAGATATAACACTATCAGATAATGTGTCAAGTTGGTTGGAGGAATATAAAACCGATCATTAGACTTGTAGATTACAAGAGCATAAAGGCCTAACCTATATAATAAG	82	1284	291	0.155	0.16	31.5	0.097561	0.304878	40.2439	0.38	0.378049	0.320093	0.316151	13		2	0.0240964	23	0.0178988	3	0.010274	0.320093	0.261682	0.149533	0.268692	41.8224	23	17.9128
Downregulated	AT3G02840	chr3:617398-618397	FORWARD	TTCTGTGGATCTTTTAATCGAAAATAATATTGAACGTTACATAATTGGGTGAAAATTCGTATTTATCAGATATTTGGTTTTGATCGAATCTTCGTGTGGTTTATCTTAGATACTCGAACTTTTAAAGCAGTGTATGAATCTACGCGTAAAATATTTAATGTATTGAAGTAATATTGGAAAAACAATGACGCGGGGAAAAGTAAACAAACACGGACCCGACGACGGATAAGCGACCAAGCCCGAGTCGCATCGTCTTGGTCTTAAGTCTTTCCCTACTCGTTTTATCATTTTCTTAAACTAAAAACTAATTTAATCACTCTTAATTATTTACTTTTTTCTTTTAATTCAACTATGACTAATTCTTATTCACAGAATGAGTCTCACATGCCTACTCGTCGT…	AATCATAATATCACATTCTGATACTTTGTGGAAGAAATTACAAATGTAATAATGTTTTCGTTTGAGGAAATTGAACGAAGACAAAAGAACCGGGCCGGTCATAATTCCACTTTACCAATGTAGACCGCAACAGAAATAACGGAATAAGATAATAATTTTTTGTCGTCTTAGAAAAAATAAACAAAAGAGACAAAACAAGTTCATCATCAGCTACCTCTCTGACCTGTTCCTCTAATTCTCTCATTCTTCAAATTCTCTGGAGCTGGAGGGTCAACCCACCCCCCTCCTTCTTCCAACCTAAACCTCTCTTTTATGCTAACTTCTTCTCTACCACCGTCGTCTCCGCCGCC	TTTCATTCTTCATCGAATAGTCGAAAAATATTTGAACTTTCTTAGGAAACCAAACCAACAAAACAAAAAGGAAAACGAGATAATGGTGTTACCTTGGAGATCAAGAGGAGGAGTAGCAAAGAGACGTAATCAATTGATTTCCGGCGATATCTCCGTCGTGGAAACCAAGATTCCAGTTCAACTCCGATCGCCATCAAGGATAGAGCGGATTCAGTCACCGCGCGTGCTGTTGACGCCGCGTGATGCGGTGGAGATAAGTCGGAGATTGCAAAACGCAGCGGCGCGTGAGGAGTATGCCGAGTGTTTGGAGATTGTGAGCAAAATCAAGAACTTGGGAAGAGGAGGGGACACGAACAAGAAGTGTTTGGTCCAAAACGGAAGCGTTTTGGCTTTGTCTTC…	GGTCAGCGTTTCAGTGGAACCATTTCTCCATTGGTGCATCTTCTGTGTTTTCTTTATGTTCACATTTTACTTAGCCGGGAAGTGGGTATCTTTTGGCCTCAGAAGCTTTTAAATAAAGTCTCATCTCAGACATATGAATCTGGGAGGAAGTAGGGATTAAGTTGTAGTAGCAATAAGATTTGTTTTATGTTGTGCTTTGTCATACAACAAAGTTGTCAGATACATTTGTTGTTATAAAGCTATATGGAGTAAGTTCTATGATTTAATGATAATGTTGTCATTTGACAAATCAGTTAAAATAAATTGTGAATCAATATGGAATTAAGTATGGCAGGTTTTGATATACTG	350	1289	349	0.179	0.124	30.3	0.251429	0.14	39.1429	0.354	0.32	0.303336	0.286533	16		7	0.019943	20	0.0155039	2	0.00571429	0.303336	0.273856	0.166796	0.256012	42.2808	20	15.5159
Downregulated	AT5G13430	chr5:4307571-4308570	REVERSE	GTGATTATGGTGGTTGGTTTTGTCCGTGTCACGGATCACATTACGATATATCTGGAAGAATTAGGAAAGGTCCTGCACCATACAACCTGGAAGTACCGACCTACAGCTTCTTGGAAGAGAATAAATTACTCATTGGTTAATGAATAAAGCACAACAGTCCGAGTGTCATGGTCTGGATGATCTTAAATCTGTTTTTGTTTTTATATTTTCCGGCATTTTAGCGTGCAAGTTCGCTTTCCTCACACTTTGGGCTCAGCAAAAATTGGCTTGTTTTGCTGAATAATACAAACTTGTCATTGTATGACTTAGTATCTGTCTCATCTGGTGAAAATACATTGTTCATACTTCATAGTCTCTGTTTATTATTTGAAAAGAGTTTTGAATAGTATCATCCCTATT…	TTTTTTGTTCCAAATTTTTTTAAAAAATCGTTGGAAAATTTTGACCAAAAGAAATCTTGAAAAAAATA	AATACGCAAAAACCAAAAAAAACAAAACAAATTGACCTTTTCTCAAAGACAATTTTTAAGGGACTTACTAGTAAGTAGTCTCTTATGTTTTGTTTTGCATCGGCCGTCCCAAACCTGAGGATTTCTCTGTTCAGCTAGAGCGAAACCCTAGATTCACATTTGAGCTGAGAGATGCTGCGTGTAGCAGGGAGGAGGCTTTTCTCTGTCTCGCAGAGATCTTCGACTGCGACCTCCTTCGTCGTCTCCCGTGACCATACCCTTTCCGATGGTGGCGGCGACTCCTCTTCAGCTCCCAGATCCCTCCCCTCTGCAGATCTCTCATCTTACCACCGTAGCCTTATCAGAGGCTTCTCTTCTCAAGTCCTTGCTCAAGGAAATGAGATAGGTTTTGGTTCAGAA…	TCAACATGCGCATCTTAGTGATCTCCAATATTTGCTTCTGTCTTTTCTCCTTTTCATTGTATTATTTTTGGGTCTTTTTATAGACTTTGCCAATTCAGTGGGAAGAACCTCGTCCTAATTCAAATCCTTGTTACACCATTTTTTTTGGTTTGAGAAATAAACTTGTAGTTCTTGAGATTTTGTCCTGACCCACCATCTATTTGTTGTCCCAAATTCTACCAAAATCATAAGTCGGGGATTGCCTTTTAGGCCTATTCAAAGTAGAGGAGACGTGTACAAGGATATGGTTCTG	68	1298	293	0.171	0.154	32.5	0.0882353	0.102941	19.1176	0.319	0.426471	0.255778	0.238908	13		0	0	14	0.0107775	3	0.0102041	0.255778	0.307396	0.221109	0.215716	43.6826	14	10.7858
Downregulated	AT5G47230	chr5:19178881-19179880	FORWARD	TCTATCTATATCCAATTCCGGAAAGTAGAAAACTGGATTAGTAAAAATCATATTCACACATTGCGAAGAAAAACTATGTGCGCGCGGATACGTTGGGAAAATCTGCGCATGGTTTAAAGTTTTGCTTTCAGTCAATTATAATTCGTTTTTTATACTCCCTCTGTTCCAAGATACTTGATATTTTGGGTTTTTGCACAAGAATTAAGAAAAGTAACTTTTATATTTTTAATTATTCTTTTAGTTAGTTTAATAATATTAATTTTACTTCTCTCATTTCATTATTGGTTACAAACAAAAATAATAATGATAGTTTTTCAAAACATCAATTTTGGTGGAACAAATAAAAAAACTCAAAATATCAAATAACTTGAAACAGAGGGAGTAGTTAATTAAAAAAAG…	TGTTAGTGAAATTAGTTGGATTCCATCGAGGAAAAAAATAATTTTAATTGTAAAGAAATCAAAAAAGAAAATCCAAGAAATTTCACAAATCTACCGGATTAGGGTTTCTAGCAACAGGTCCTGTCTCCGGTGACAAAATTTCTGCAAAATCTCTTCTTTTATTGAGATTGTTCATGTTCGAGCGAGTGATAACGTAAGCTTGTGATAAATCTGATTCGAGAAAGGAGCTTTTTTTTTTATCACAAGGAAGAGTCTTTTAAG	GTTCGTTGGCTCCTTCTTGTTCCTTAATTAATTCAAATTATATTCATCACCTCCATTGAATAAGTCCATTTCACGACAAAGTCACCAATGCTTCTTTTACATGTATATATACTTCTTTCCACTCCCTCTTCTCTACTCAAATCAAATCTTCTTCCTTCTCTGTTTTCTTAAGCTTTTTGAAAATTTTATCAATGGCGACTCCTAACGAAGTATCTGCACTTTGGTTCATCGAGAAACATCTACTCGACGAGGCTTCTCCTGTGGCTACAGATCCATGGATGAAGCACGAATCATCATCAGCAACAGAATCTAGCTCTGACTCTTCTTCTATCATCTTCGGATCATCGTCCTCTTCTTTCGCCCCAATTGATTTCTCTGAATCCGTATGCAAACCTGAAA…	AAAATTTTACAGGAGTTCGATTAGGGTGATGACATTTATAAAATGTGTGTGTGAATATTTATTTGTTGTCGATGATTTGTTAGAATCAGGGAAAGAAAGATCTAAGCTTAGCTTATTGTTTTGGTTTGTGAGTTTTAATTTTATTTTTTCTTGCAAACGAGTTGAAGAAAGAATGTATTGTAAAATAATTTCAATAGCTTGAAGTGGTTTATTTTATTATTTTTTATTTTCAAAA	261	1302	236	0.148	0.154	30.2	0.137931	0.191571	32.9502	0.364	0.344828	0.27573	0.309322	20		0	0	15	0.0115119	0	0	0.27573	0.321045	0.202765	0.200461	40.3226	15	11.5207
Downregulated	AT1G64450	chr1:23942901-23943900	REVERSE	TCCACGATGCTGCTGAAGAAAGGCGTTGAGAGAAACCTGACGCCATATCAAATAGGAAGCGTAATGTGCAGAGAAACGGTGAACAAAGACTCAGCGATTGAAGAGATAGTGAGAGAAGCTCATAACTCGGTGTTGCCTGCGTCAAGCGAGGCTACGTTTCTTGAAGCAGTATCTGTGGCCATGGATCGTCGTCTGGACGAGCTAACTAAGTAACCAGTCTTAAGTACATAATAAAGTTTGGTTTTATGGTATGTATATGTATATGATGTAATGTATCTATTATGTTTGTTTTCGTTGAGAAAAACGTTGATAGGCTCTTCTTGGATAATTTTTTCCTTCCATGAAAGAAGCCTTTAAGCTTTTGTGTTTTTTTCCCTAAACCATAAATTAAACGTTGTT…	ATTAAGCCATACACGTGTATCATTATTATATAAACACGAAAAGAAGGAAGAAGACGCAAAGAACAAACCAGTGAAGGAAAA	TCTCGCTTTTAGTTTGAAGTACTGTACCCTCTCTACTCTACTTTCTCACTCACACTCTCACAGTGTCTCGGTTTCAACGCTATCGTCGTCTCCAAACACTCTTCGATCTCGACAATGGCCAAGCCTCACGATCGTCGCCGTTCTTCCGGCAGAACTAATTTAGCTTCTTGCGCCGTCGCCACCGTCTTCTTACTCATCTTACTCGTTGTTCTCCTTGTCGTTTACTTCACAGTCTTCAAACCAAAAGACCCCAAGATCTCCGTTAACGCCGTCCAACTCCCCTCATTCGCCGTCTCAAACAATACCGCTAACTTCTCCTTCTCTCAGTACGTCGCCGTTAGAAACCCTAACCGTGCCGTTTTCTCTCATTACGACAGCTCTATTCAGCTTCTTTATTCG…	AGCAAGACTCTATTTTATGTACTACTTATTGCAATGCTCTCTTTTTGATAATTTTTTCATACACCCTTCTATATTCTTTTCGTTGTTTGTAGTGTTGTAATTTGTAAACTTTCTTTATTATGAACATAAACATCTATGTAAAAAGACTACAATTTAGAACTTGTCTATTATGAATAAATTGTGTTTAGTG	81	1303	191	0.161	0.196	35.7	0.148148	0.185185	33.3333	0.324	0.506173	0.219493	0.287958	16		2	0.0243902	11	0.00843558	6	0.03125	0.219493	0.304682	0.274751	0.201074	47.5825	11	8.44206
Downregulated	AT2G44940	chr2:18536177-18537176	FORWARD	GCCTTTATTTTTCCTCTCGAGAAGGAAACAAAAAGCTTAATGACATTTAATTATGAAATTAATTAATTGAAAGAGATGGCTTAATGCTTTGGTCAAGGAGGCTAGGTGTGAATCTTGTGTTTCTTTATTTTATTACTCCTAGTGTATACTCGACTTATTTACGGCACGTGTAAACAAATACCTCGAGCCGACATGTAATTTGATTATTTGGACATAATTAGTTACTGTCGTAAGTCGTTAACTAGGTTATTTACTCGAAAAAAGTGACGTTCTTTTAATTTAGAAAACAAAAACTCTGACAAGTCTTTTAATAGACCCCAATAATATAGGGTTTTGGGGTTGGGGTTTGATAATGTTCTTTCAAATTTAAATTAATTATTTTAAAATCGCCCATTATCG…	CCTAAACCAGCCTCCTTCTCTCTCTCTGTTAGCTGCGTTCTTCTTCAAGCTAGCTCTCTGCTTGTACTCTAGAATA	TTCCATATAATATGAAAAAGCCAAAGAAAAAAAAAAGATTGTGGAGGAATATTAATACAGCCCACTTCACATCTATTTTTGTGCAACCATCTCTCTAAAGCTTCTTCTCTCATAACAATGGCAAGACAAATCAACATAGAGAGTAGTGTTTCTCAAGTTACCTTTATCTCCTCCGCCATCCCCGCCGTATCTTCCTCCTCCTCCATCACCGCTTCCGCCTCATTGTCCTCTTCACCTACTACATCTTCCTCTTCTTCGTCATCAACAAATTCTAACTTCATTGAGGAAGACAACTCTAAAAGAAAAGCATCTCGAAGATCATTGTCATCGTTAGTCTCCGTTGAAGACGATGATGATCAAAACGGTGGAGGTGGGAAACGGCGAAAGACCAACGGTGGA…	AAATCGAAGCTGTCTCTCTCATTTGTCTAATGTCTTTTAGTATACTACTGGGTTTGATTTATGTAGTTAAATACTTC	76	1303	78	0.143	0.152	29.5	0.328947	0.131579	46.0526	0.343	0.171053	0.281658	0.24359	15		1	0.012987	11	0.00843558	0	0	0.281658	0.297774	0.209517	0.211051	42.0568	11	8.44206
Downregulated	AT1G27730	chr1:9649324-9650323	REVERSE	TTTTAGTAAAGTTTTGCACTAAAAAACTTTTCCAAAGAACACTAAAAAGTGACATGAGTGTGATGCAATATCACACCAAATTTGGTGTAACACTAGCTGTTTCCGGTTAACTGTTTGCGTCAAATAAAGAGTAAACCGTCCGGTTTGAACTTTGAAGAGCGCCGCGTGAAGAAGTCAAATGTCGTTGCTCTTTGTTTTAGTCAAATGTAGTTCGTCTCCCACATCTTACTGTCATAAATATAATATTAATCTATCACTAGTATAGTTGTACCAAAAATGTTGGCTCCTTGCATTTAGCTTTGTTTATTTGACTGTGGAAACTTGAAATAGTCTTCTTTTATAATAGTCATGCACCGTCTCAGACCTCTTATTAGTCCTAAATTACCTCCACCTTTTCAA…	TCTTCATCTTGACCCATATAAAGGTAAATAACAATAAGTTAAAAGCACCCATTACCAGTGAGAGGACTTCTTGTTATATATCATATCTTCTTCGTTCTCGATTTACGAGATCCTTGATTCTCTCTTTCTCTAATCTTATCTCATCTGAAGTATAGTTACGAATTCACTCGTTGTTCGAGAGTAGTAAGCTGAAGAA	ACACACACACACGTGTACTAGGTCAAACCAAACGTGCCCTAATTATTTTCCTCTCTTTACCCCCAAAAAAACATCTAGATACTTTCATCACAACTTTGGTCCGCATATTAAAAAGAGTTTTAGAAAAATATAGTAATTATCTAATCGCCACCTTCACTCTTCACACTTTCCTACCACTTGTCACGCAACTTCCTTCTCCACACTCCACCTACTACTATATATTTACACACACTTTCATTACTTCTTCTTCAGCAATTAAACAATTTCTTCACTGCAATTCACAAGCAACCTTCAAACTAAAACTCGAGAGACAAGAAATCCTCAGAATCTTTAACTTAATGGCGCTCGAGGCTCTTACATCACCAAGATTAGCTTCTCCGATTCCTCCTTTGTTCGAAG…	TTAAGATTTAATTATGATTATTAGATATAATTAAATGTTTCTGAATTGAGTATTATTTGATCATCATCTAAGTAGAAGCTTTAAGTTTAAGTGGTGCCAATAATTTTTTTTTTTTTTTTTGGTCATCAGCAGATAGTTTTAAAGAATTTTTTAGTGTTGAGATCGTGTTTCGTTCAGATCTGCTGATGTTCTTTTAAATATCATTAATGATAATCCTGATCAACTAAAATGATACTTTGTTTTGGTATTAATCTCTCTGATGAACATATAAGGTTGTTGATCTTATGTTTTTTACCTATATCCAATTGGATTTGAGGAAATAGTAGGATTCTTAATTATTTTTTTAATAAACAAATATAATGGAGATAATACTTTATTCAGGATAATGAGATTATTGGT…	196	1303	536	0.18	0.155	33.5	0.19898	0.147959	34.6939	0.321	0.295918	0.284728	0.33209	15		1	0.00507614	15	0.0115031	6	0.0111732	0.284728	0.284728	0.260936	0.169609	43.0545	15	11.5119
Downregulated	AT4G34630	chr4:16537965-16538964	REVERSE	TCGAACACACACACCATTTTATATGTGGAAACATATCGAATCATAGTTCACTAAAATACAATCTGCATTTACTGCAGCTCAGAAGAAACTGCAGAATCAATTAATAAGAATCTGCATAACTCATATTGAACTAAGTGGAACACAAACTCTCAAAGCCATCGGATTCTACAGAAGAAACCAATCATCGCCGACGTCAACAATAAATGAGTGTCAGATATCTGGATTCCTCCAAAAATTGAAGACGTTGACCAACACAGAGGCCGAGAGCGAGAAGAACTTACGGCGTTACGGAGCTCGGTGTTGAGTTGCTGAATAACGAGAGAAAAGCTTCGAGAAACCTTGTGGAGCATCGAATAGCAGAAACCCCAGTGTGGCTCAGGAGGGATCTGCTTCTCCGCT…	CTCTCTCTCTCTCTTTTCTTTTTTTATATAATATTTATATGTCTTCTTCTATTTTATTCATCAGTCGACGGACTCTCTCGATTTAGGGTTTTCTTCTTCTAATCTCTCTTTTCATCGTCTCTGCCCAAATTGGATCCCCTCCTTCCTTCTTCTTCCATCTCTCTTCTCAATCCCTTTGTTGATTTCCAATTCGTTTGATTCGCATCATGCTCTCTCAATAGCTCTCTGGGTTCGATTTGAGAGGTTCTTCTTCTCTGGCGTTTTCGACTAATTCCGGTGGCTAATTAGGGTTTCGTGCGAGTTTCAATTGGATCCCTGGAGTGAATTGATCTGAGTGAGATGCGAGCGAGTGTCCGATCAGAATCTTTCTGATCGAGCGAATCGGAAACTCGGGGTTTC…	TTTTATTATCATAAATGTACGACATCAAATTTACATGTCCACTTATTTATTTACTGGCAAACTTTCTGGCGACGCTGAGGTGGCAAAATAATCCTTACGTGGCAACATATAACTGGTTGTAAATACGTATCTTCAACAGTGTAACTACCAATTAGCACAAGATAACACTCGGTGGTTTGCCTCTATTAATAGGGTAACTTCCTCTGGTTATCAAAAACAAACAGTCTTGAAAAATCAAAGAAGCAACCTCTAAACAACACACAATTTCGAAAATGGCGCAGCGATCTAGGGTTATCACCATGTCTCCTCTCATTCTCGATCAAGAAGTTGATCTCGATCTCTGGGAAGTTGTTAATCCTTCTGATGGCGAGTTCTCCGACGATTCTTTCTCCGTCGATA…	GCAACATATGGCTGTGTTTCTTCCTCCCCTCTCTTGTACATTACATCGGAAGACTGGTTTTGATTTCTCTGCTTTTTTGGGTTTTTATGATCTGACAAAGCCGAAGATACCCCAAAATCCAGGTGACTACTGTTGTTCTCCCGGAGACTTTGTAATGGAGGGGATATAGGGTTGTGACTTGTGATGTAAATTTTGTCTTTGCAGGCTCTGCAGAAGGCGCCGCCATTATTGTGTAGATAAAGAAAGATGATAGGCTTATCTTTTCCTTCCTTTTTTTTTTTTTCTTCTTCTTCTTCGTTTCTTAGATTCCCTCTATGTAAAAGATCGATCATTTCATTTGGTCGGTCAAAACTATGGAAACTCAAGTTCGATCCGTCTCAGAAAACTAGAATATGGACG…	408	1304	881	0.183	0.187	37	0.240196	0.178922	41.9118	0.349	0.164216	0.266871	0.253121	17		2	0.00488998	8	0.00613027	10	0.0113379	0.266871	0.320552	0.172546	0.240031	41.2577	8	6.13497
Downregulated	AT5G04340	chr5:1217363-1218362	REVERSE	GTTTACTATCATTAATACGTTTCTCCCATGCGTATCTCCAATGTAAAACACTAAAACAATGAGAACAATTGTGAGACGTTTCATTTTGTTTTTCTGGGGATGTTAATTAGATTGTTTTTATTTTTTTGTTTATTTATTTATTTATAAAGATTGCGATTTTGATGTATTTATATATACAAATTTGATCAGTATATGTTTTTTGAGGTTGTGCTTTAAATTCTGTCTTCTCTTTATTTTTTGAGGTTATGCGTTAAAATTAGGAATGGCTCGAGTGGTCATCATGTAGAAATGGCTTGAGTGGTTAAAATTAGAAGTGGCTCGAGTGTTCTACTTGCAATTTTTGTGGAGGAATTGTTAATAAATATTTCAACCATAAACTTAATAAAATGGTTAAAAAAA…	TCTAACTAAGAATAGTTTAATACCTGTACCCAAACAGACCACGTTCTCTCTCTCAACACTTTCTCGTTTTCGTCTCCTTCAGATCCGGTGCACTCACGCTCACCGAAAGATCCTCACTCTCCTTCTCTGATCTCGCC	TTCTTAGCCGACTTCCACAAACACGTGTACCAAGTCAAACCAAATGTGCCCAAACCAAACTTAGATACTTTCACTTTTCATCTCTAGTCCACACAACATTATATATAATTAAAATAAATATATCAAATTAAAGTGATTATCGACTTCTTCACTCTTCTTCAACTCTTTCTCATCTCTCGACACGCAACTTCCTTCCTCTTCAGACTCCTCTGACTTTACTATATATAACACACACACTTTCATTTCTTGTTTCTTCAAATCAAATCTTTTCATTTACAATTATCTTTCTTCTCAATTTAGAACTTAGTAGCTAGTCTTCAAGATAATGGCACTTGAAACTCTTACTTCTCCAAGATTATCTTCTCCGATGCCGACTCTGTTTCAAGATTCAGCACTAGG…	TTCGTTAACCAAATCAGGTCTTGGCATTATAATTTATACTCTGTTTTTTGCTCTGTTAGTTGATTTCTCGAGAATCAATTATAAGTTCCGGGTTTAAGTATGGGTCTTTATAAATATCTCTATAATTGCTTGTGTGTTTGTCTCTGTATTTACCTTGGGTCATCTTATGACCACCATGCATAGACTATGCTTTTTTGGAATTTTACGGCCTCGGTTCTGAGACTACTTTTCTCAAAGTAAGTGTTTGTACTCTGCTCAGTGGGATCACTTTCAGTGATAAAAAGAATAAAACGATTATAGCATAATATTAGCAAAAATAAAACTATTTAACCATG	137	1305	336	0.136	0.18	31.6	0.350365	0.116788	46.7153	0.306	0.226277	0.275096	0.276786	13		1	0.00724638	15	0.0114855	3	0.00890208	0.275096	0.303448	0.233716	0.187739	42.1456	15	11.4943
Downregulated	AT2G07708	chr2:3385851-3386850	FORWARD	AAGGATATTTCTCATGTTAGGCGGTGTGAGACAGGGGGATAAAGGATCCCCCGTTGTTATTTTGTATTGCGGAAGATGTCTTATCACGGGGTCTTACCGGGCTTAATCACCTGGGCATTCTTTCTTCAATTACCGAGACCTGTACATACAAAGATCTAGGCAGCTCATCTTCTTCTAACGAAGTCAGATCTTTTTCCATACCATAACATATATAGAATCGATTTTCTTTTCTGATCGCTAGCCTGCCGGGCCGCCCCCGCGATCAAACTATCAATCTCATAAGAGAAGAAATCTCTATGCCTCCTTTTTCTTGGTTTTCTCCCATGCTTTTGTTGGTCAACAACCAACCACAACTTTCTATAGTTCTTCACTACTCCTAGAGACTTGACGGAGTGAAGC…	CCAAAATCCAACCTCATCCGAATCTCACCTTCTCTCCCACCAGCCACCACTCTCCCCTATATAACGAACCTTCCTCCTTCATGCATTTCTCACCATCTCTCTCTTCTTTCACGTCTCTCTTCCCTGAAACTTTCCCGAGAAAATTCTCAATCCTCTATTTTCTCGAGAAAATTCTCATTCTCATTTTCTTTCAGGGAAAAGTTTTGTTGTTGAATACAGATTTGGAAACTTCATTTGTTTTTTTCCGTTTTTAACCAAAATTTTTAAAAAAGCTTTCTTCTGAACGTTAATCGTGGAGAGTTTCGGGTCGGGTCGGGTCGTAAAAGGCGGGTTTCACGGTGGTGATAGATTCACCTCCTGCTTCCTTCTGAGGGGGTTAGCCCCGAGGCTCTTCGCCTC…	CTTGCCTTCGCGGTTCGACTTTCTTTTCAGGCTTGACTCATTCGCTAGCTTCTCCTCCCCTTTAGAGCTCTTTATGATGCCCACTGAGTAAGATTCGGGGACTTCCGGCGCAGAAGCTCATTCTGAACCGCGGTAACCTTCGTCTCAATCTTCATAATCAATTTATGCCATCTTAAAAAAATTGGAATCTTGTTAGGTACCCGTACGACAGCTCTAATAATGAGCTAACGTACTCATCTTTAGAGTGGTTTGTGCGCAGGCTCGAGAAGTTGCTGCCCGCTTCAGAAGACCTTAGGGTGCCTTCGATTCCTGGACGACTTTGTTCGTCGTGTACAGGGGACGGGAAGAGATGGCTGTTCGCTGTAGCAAAATTCAACGAACCGACGGGCGTCCCGGACA…	AGTGATTAAGAATTGAATAACTGAACCAGTCTATACGTTTACTAATTAAAACAAGTATTTTCAATATACGTCTTGTGTAAGTCTTGGTTTAGTTGAAAAGATGTTATCGATTACAATAACTGACTCTCTCATTTGATAATACTGACTATGATTAATATTACCCATGAAGCTAAACCAGTCTCATGCCATTATGGGCGTAATTTCTTGAAAGTGAG	526	1310	216	0.204	0.207	41.1	0.254753	0.155894	41.0646	0.278	0.239544	0.272519	0.337963	9		4	0.00759013	16	0.0122044	3	0.0138249	0.272519	0.280916	0.215267	0.231298	44.6565	16	12.2137
Downregulated	AT4G37260	chr4:17539490-17540489	FORWARD	ATTGCCATTCTTGATTTCATTTTCTTCTACAATAGTATCAAAATTTTACAAAATAAAACTTCAAAAAACATACGAAAAAGTTAACAAATATTCAAAAAGAGAATGATTTTAAAAAGGATATAAATATAGAGAGAATAAAACGTAGAAGTTAACGATTTTTTTTTGTGAGTGTCACTTTAGATGGAAAATGAAATGATTGGGTAAAAACGCTCCACCTGTAAAACAGAGAGTGGAAGAAACGCTCCTGTGTACGAGCGTACTCTCTCTTCAAAAGAAAACAAATCTCTCAAAAAAAAGAAAGAACAATTGAAAAAAAAAAAGCAAATCTCAAACTCAAAGTACATATACTTACTTGACACGTGTTAATATACAGCTGTATCCCAAGTCCCCAACCGTTTT…	TTGACCATAAAATAATAATATTCAACAATATTGGAGGAAACATGTTTATATGTTCTTGTAATAATAATATTATAGCAAATAGCCGAAGATACGACGAAGCGTATATGTGTGAAATGAGTATATTCTACAGCCTAAACCCTCGGAGATACCAAATCAACACGACAACAGCGACGGGACACCTGTATGGTTCTAATTCAACTTCTTGTCCACATCTTCATCTTCTTCTTCTTCTTTTTTTAATAGATATATTAAGAAAACAAAACAGAAAATCTCCCACGTCTTTACAAAGAAAATAAAGAAGAAGAAAATAAGGAAAAAGAATCTGATAGTAATTGACAAAAATACCCTCATCTCCTACCTCAAGACAGTAATATATATGTAACAACTCGATACAGAGCA…	AACCAAAAAGCTTTTCTTCCCAACACACACAAAAAAAAAAACTGTAACGACCAAAAAAAAAGAGGACGCGTTAGAAGAAAAAAAAAGAACAATCCGATAAAAAGATCCGGCGATGTCAAACCCGACCCGTAAGAATATGGAGAGGATTAAAGGTCCATGGAGTCCAGAAGAAGATGATCTGTTGCAGAGGCTTGTTCAGAAACATGGTCCGAGGAACTGGTCTTTGATTAGCAAATCAATCCCTGGACGTTCCGGCAAATCTTGTCGTCTCCGGTGGTGTAACCAGCTATCTCCGGAGGTAGAGCACCGTGCTTTTTCGCAGGAAGAAGACGAGACGATTATTCGAGCTCACGCTCGGTTTGGTAACAAGTGGGCTACGATCTCTCGTCTTCTCAATGG…	TTTAGGTATCTGTCAAATAAATTATCCAAATAATAATTAAAAAAAAATATCCCGGGTTATATGTAATTGCTTTTTTTTTTACCCGGAGAATATCTCTGACATAATTATTCAGGAAATTTCTCGACAAATCTTAATTTTTAGTTGGCAAGTATGTATCTTCTTGTTATGTAATCATAATTATATTTTATATAAATGAAAAATAAAATATAAAAAAATGTATTACTTGTTTTAAA	654	1310	234	0.175	0.13	30.5	0.206422	0.122324	32.8746	0.357	0.32263	0.30687	0.384615	12		8	0.0122137	15	0.0114416	0	0	0.30687	0.243511	0.176336	0.273282	44.9618	15	11.4504
Downregulated	AT5G02750	chr5:618865-619864	FORWARD	CTGTGTCAGTGTACCTTCCTTTTGATATACTTCTAAGTGATAGTCAATAAACTCAATGGCCAAACCCCTCTAGTAGGATCTTCATTGAGCTATGGATCAATCAATTTGGTGAGCTTAGTTTTGCTATAGTGGTAAGTTTTCTTTGGAGGAAGGGGTAGTATTGTCAGAATAGTCATTGAAGACTTTTCATTGTTGGTGTCCACCGAAATCTTGTTTAGGGATTTGTGAAACATGAGAGTTTGTGAAAGTATGGACAACACACGGGGACAAATGCATAGAGACTAGAGTTATAGAATGGTGTGTGGTCATGTGAATTATTAATCTTTCAATACTGTTTCTTTAAGACAACAGTTGAAAGTGTAGAAGAAGCTATGGATTTAGCCGAACCTTTTGTTTTTG…	TACCTGAAATTCAACATAACGATTCTCAAACTTCCACGTGGCAATATCACGTCCTTGCACTTGGTCTTCACGATTTTCGTTTTTAAACGACGTCGTTTCAAAGAGCATTATACCGTCGTCGATGTCGAGAATTATCACCATCTAGAATCTTCCCTCAACCTCTAGAAAACAACTTTCGTATCCTTCAAAAACCCTAAACCCTAGCTTTTGCACAGACGCAATTTCATCGCATCATTTTGCAATTTTCCTTTACTGATCTGTCACCACCTCTTGAATTTCGAAACC	CTCCAATCCCAAATTTACATCTATCAATTACATCAAAACCCAAACAAGCAAAGCCGACAATAATCTCTTTTGTACCACAACCATTTGTTTTTTCCCTAATAGAAAAATCACCAATATTTTATTATTACTTCCACCAAATTCCTAATGACTTAATACAATGTATATATAAAGCAAAGATTCGTCAAAAAGTGAAAGTGTTAACAGAAGTGAGAAACGAAGCACACAAGATCTTTAATATGGAAGACGAAAACACCACAATCATCATGGCGTCACTCTCTGCTCTTTCTCCTTCACACCTCACGAATCTGACTCACTCCATTCTCTCTATCTCCCACCACCATCGCCGCCGCCTCGGTGCAGTCCTCTCCTCTCCGACCCTTTTCTCCCTCACTCTCCGCC…	GGAGATTTGGTAAATTCTTGCCACTTGGGTTTTAAGAGATTAGGTTTAGATCATGGTGGGTTCTATGTCCAAGGAACTTTTGCCTTTTAGAACAACGAGCAGTGGATATGTTTCTGGAATAAGCTTTTGTCAGGGAACTAAACTTAATGTTTCTCTGCTAAAAAACCTTTGTTATGTAATGTGATGGTTAAAGAGAAGAAGTTTTCAAAATTTTGTCACTTTATACTTTATAGTTTATTTTC	285	1316	243	0.151	0.179	33	0.277193	0.122807	40	0.3	0.280702	0.291793	0.279835	16		5	0.0174825	14	0.0106302	5	0.0204918	0.291793	0.275836	0.24772	0.18465	43.2371	14	10.6383
Downregulated	AT2G18500	chr2:8025957-8026956	FORWARD	CAAACTCGAGTTACATCAATCTTTGATGCCTAGGGGTTAGGGTTTGTATAATTTTCTTAGGATTAGCTTGTCAATTTAAGTCATAAGTATATACAGTATAAAAAAATAGGTATCAACATTGACATCATACATGTGATGACGTTACAAAAATTATTTTAATTACATGTAATTTATTACAAGACTAGGCTAAACATGATTCTGTGCGATACTACGATATGTAATCAAAATTGTGAATTTTTTTCCAAAATATCTTTTCGATTTTTGAAAATATGTATTAACAAAAAAAATTGATCTAAATATATAGAAAGCAAGAAAGTATTTAGGAATAAAGACAAAAAAAAAAGTTCTAAAAAAGAAATGTATTTTGTGGTAAAAAATATAAAACAATTTAGACAGAAT…	TTGCTCAATAGAAACAAATCAATTGATTGAGTTGAGAAATAGTCAAACCAATCAAGGGTTTAGAGAACTGATCAAGTATTTTTGGGTTTAGACAAAAGCCCAATTATTGGGCCGATAATATTATTTGAAAGGCCCATAACGAACACAAGCGTATATTGCATACCACTCTCAACAATGGCGGTCGGAAGAATCTAGTGAATTTCCGATTCCGATTTTGAGCTAAAGGAAGCGAGAGAAGAAAAG	ATATTATACAATTTTATATACTCCAATATAAAAGTGTTTGCATATATATAGAAGCAGAAGAGACACAAACAGTTCTCATTTGGTAAATGCTCCATACTTTCTTCACTTCTCCAACAAAACACAAAAAACAAGAAAAGAAAAAAAAATGACGAAACGTTTCAAATTAAAGATTTCAAGAATCCTCTCATTCAAATCTTGCCGTTTAAAAGATCCTTCTTCTCTTCCTTTTAATCCTGTTTCTTCAAGTCTCCGACGTACTTCTCCACTGGTTAACTCCTCCGCCGACGTCACCACCGTGCCGCAACGTCGCCGTTCTTCTTTCAGACTACACGTTTTAACTGTGTTTGGCTGCGGACGCTCGTCCACGCCGTTGGATGTTGATCTGAGAAACTCACCGGT…	AAAAAACAAGAGTTGAATTATGTTGAAGAAGATGAATGATGGTGGCGACAATAAGCTTCTCTTTTTTTCTGGTTATAATTTTCTTTTGATTATTTGAGTAGTTTTAAATTGTTTCCCATTTGTTGGAATAGATCTATGATATGATAATTCTTCTCATGGAGAAGAAAGAAAGAAAGAAACAGTTCATTTGATTCATTATTCAAGGCAGTGAAATACTTAGATTCGTTTATGTTAATTTTGAACTATGTAATATTCGTTTCTTTTTCTTGAAAGCTTTATTTTTAGTCAAAAAAAGATGATGCTTTACAAAGATTTTTTGGAAAGATTGAAGATCTTTGATAAAAAATCTTCGGTAATCAATGTTCAAGAAAAGAAAGCACCACACCACCGAATTTCGCA…	243	1317	758	0.145	0.146	29.1	0.160494	0.213992	37.4486	0.368	0.37037	0.295368	0.331135	8		5	0.0204918	14	0.0106222	9	0.0118577	0.295368	0.278664	0.207289	0.218679	42.5968	14	10.6302
Downregulated	AT1G67870	chr1:25451052-25452051	REVERSE	AAATTGATATGTAAGTTCGTCTATGGGAGGGAATTAAGTTTCCGCTGAGTAATAAACAAACAAGTGCAAACCTAGGAATTCAACACCAATGTAATTTTTTATAATTTTGTAGGACTCTTTAATAGTCAAGTCAGTATTTAAACCACAAGAGTCGGTCAGAAACCAGAAAAACTAGAAACAAGTTATGTCAGTTCTAAGAAGAGAGATGTGCAATGTATTCGGCAATCGGGTATATCATCTAACATTTTAGCCAGTGAAAAAAGAGAAAGATATGAGGATTTTTCCATTGTTCAGTAAGCTAAGAGAAGACAGTTTCATTAAAGAGTCGAATAGAATGGATATTCTCATGAAACTGAGAAGGTTAAGTTTTTTTGGGGAATACTTTGCATGCCTTTATAT…	CCACACTATAAATATTGCCCTCCTGGCTAATGCCATTTTCAACACTTACAAGTTTTACAACAAACGTAATATATAAAACATTACTAATTATTACAAGAAACAATCAGAAACATC	AGAACACTCTACTACTACAGTACAAAATTGTATATATATAAACACCTGAAAGATTTTAATTACTTATCCCTATCAAAGAAACTAACACAAGTATAAATTTACAGAAAAATGCTTGATAAGCTTACCAGAGGGATCGGAGGTCTCCGGCGCGGACATGGGCATTTCCAGGCAAGCGCAGGCTTCGGGTTCGAGGAGCACAAGGAGTTTTCGAGTCGTGTGGAGTCATCAGGAGGCTTCGTTGACCGTCAAGCCCGCTACAACCACCGTACGGGCAACCATGGCCGTCCACCCATGCATGTCTGGGATGAAGAAGACTCAGACTCAGACGTGGAGGAGTTCTTTGAGAGCAGCCGGACCCAACACACTACTGCGTTGCCGCAACCACTTCATATGAACTTC…	CTGTTGGATTAGATTACGGATGACGTAATGTGAATGTGATGTAAGTAAAGTGTTGTTGACTGGTCTCATTGTGTACGTGTTGAATTTTGTCGGGAATTGCAAACCTTCTACCCCAACTAGAAGGAGCTTCACATGTGTGTGTGTGACGTAATCCTAGTACACACACATAACTCGAAGTTTGTATTTTATGCTTATAGATTTTGTTATGTGTGAGAGAATAGAGATCTGCAAAAATGATTTTGTTGTTTCCCGTAACCTTAAGGTATCAAAATTGGAATATGAAAAATGTAAGATATCAAATCGGAAATCGTGTTTTCAATGTAGAAATAAAGAGTTGGTTCGAATCTAGA	114	1319	351	0.156	0.188	34.4	0.22807	0.0701754	29.8246	0.371	0.421053	0.30326	0.307692	23		3	0.026087	17	0.0128788	1	0.00284091	0.30326	0.208491	0.215315	0.272934	48.8249	17	12.8886
Downregulated	AT1G69530	chr1:26140726-26141725	FORWARD	CTAATTGTTAAAAGATGATTATTTTGAAGAACTAGCAAACGGACCGTCCATGATATTTTGTGGACCATGTTTTGAGCTGAAATTACGGAAACTTGGCCGTCGATTTCTGCCGTTGAACTTCTTCACCTTATTAAATTTAATGTGCATTTATTTTCTCGATATGCAAACTAAAAAAATGTGACTCTAAAAAAAATCTATCTAACCCTAATAAATACATTTGCAGAAACACCGTAGAAGCTCCTTAAAAGTTAGATACTTCATCACCAAACACATGTAAAAATTTTATTTTGTCATTAAGTAATTCAATATATGTACTTCCAGCGACATTTTTTCTCATAAACCAGACACGACTTCTTCATCGATCGTACATAGGTTTGATGATTTTTTAAAATAAATAAT…	ATGCGATTGGAATATGCGTGGAACTTACAGAAAAACGTGTTAATTTCTTGGAATGTGAATCTTTTAATTATAGTTTCAGAGAAAAGATAAATCATTTTGGCTTCGTTGAAGAATCAAGATCCGATTTTATGGAAATGAGTGAATGGAAGTAAGTTTTTGCTAGATAGTAAAAATCATGCCTCTCTTCTCACCATTTAGTCATATCCAAGTGGCATGGCCTCTGATTATGTTGGGCTCCTGATTGGTAAAATATTTAATGTATTAAATTCATATTTCAATACTTAAAGATAATCTTTTCAAAATTCAGAAATTTCCGTATCTATAAAATTTAGCCTAACCTTTTTAAAATGGTCTTTACTTCTCTAAAAAGAACCGTCAAATACGAATACGATTCTAAGT…	CCAATTCTAAACCAAACAACAGATTCTCATAATCATCTCTTCTTTTTTCCTCTTTACGAAAAGAAGAAAGATCAAACCTTCCAAGTAATCATTTTCTTTCTCTCTCTCACACACACACATTCACTAGTTTTAGCTTCACAAAATGTGATCTAACTTCATTTACCTATATGCAGGTTTACACAAAAAGAAAAAAGAACGATGGCTCTTGTCACCTTCTTGTTTATTGCTACCCTTGGAGCAATGACGTCACATGTCAATGGTTACGCCGGAGGAGGTTGGGTCAACGCACACGCCACATTCTACGGTGGTGGTGATGCTTCCGGCACAATGGGAGGTGCTTGTGGATACGGAAACCTATATAGCCAAGGCTATGGAACCAACACGGCGGCGCTAAGCACG…	TTTACTATTTTTTTTTTTTAATGAAACTCATCAAATACAGTATTACTGTGCGAAACTGCAAAAACCCAAATAAAAGAAAAGAATGGATAAAATGATAAAATCTAATAAACCTTGGGTCGTCTGTATTTCACCCTTTTTTAGTTTTTTTTCTTCTTTTTTTATAACTTTTGTCACTTATTTTAATTTGAAATAGAATGTTTTTTTTTTTTGCCCTTAAATAAGATTTGTGTGTTGAGTACAATTGTTTACTGTTTGCTTCGGTAGAACAAATATCCAACTAGAAAGTAATTCCCTCTACCCTCAGAAAAGAAAATTTTGATAATAATGTATGGCAATTCTTTTATATATAGGGAACAAGTTGAAC	466	1322	365	0.177	0.133	31	0.152361	0.160944	31.3305	0.333	0.330472	0.276097	0.331507	21		2	0.00428266	16	0.0120937	6	0.0163934	0.276097	0.29879	0.2118	0.213313	42.5113	16	12.1029
Downregulated	AT5G22250	chr5:7366800-7367799	REVERSE	TGTGTTGGTGTTCAACACAATGAGGAAGTGCCTCGCATTTTTCTTTGTCAAAGTTGTGATCAACATCTTATTCCTCTCTCTTTTTTACCCTAAATCATTCATGTTATATTAAACCTTCTTTTTTTCTATCATTACGTCATAATACATAAATTATACTCCTCGATCAACGTGAATTCTAATGATCCCTCCTGCGTCTATATCACCAACATGTTGAATCACAAAGTCATATCCTTGCCTCCTCTGGAGCCTGACTGTTCTAATAATATCATTATCAACATGTCGCTCTCCTCTTCCCCTGATGACTCATGTGACGTCATCTACTCCAACCGTGATTCCAAGTTTTACTTGACAACAACCTTAAGGCTTGTCTCCAAGAAAAGGCAGTTAAATTTTAACAGA…	CCACACTCTACCAAGTCACGTTCATGCCAAATACTATGGAAGGGTATATAAGTAGGTGAGCACAAGGCAGGCAAATTTAATAATGAACAAAAAACGAGGAATAATAAAAAAAGGTAATTAAGGCAAAAAAAAAAAAAAAACGAAA	TGGTCGTAAGTCGTAACGTTTACATGTTTTATTCAACTCTTAAAAACCAATAGAAAATCTTAATGTACTTGGCCTTCTTATTCTTGTCGGCTTAATGTACTTACTTAAATACAACGACTTGAATTGCAATAATTCGATACACGAAGGAGAAGCCAACTTAGACTAAGTCAAGAAACACATTGAATCATAAACGTGCGCGTTTCTCACACTTCTTCTCCTCTCCTTCCTCGTAAACACTCTCTTACTCACATTCATATATATAACTAAACCTTGCAGATTAACCAAATCAACAAAAAAAAACAGACTTTTGATAAATTCACAACGAAGAAGAAGACCTAAAAGATCGGGACTTGAAACTATGATCAAATCAGAAGCAGATCTCTCCGATGTGATCGTGAT…	ACAATTCATCTCCTCCTCATAAGTCTCTTCTCGAACTTCATTACTCCTTCATTTAACGTATAATCCAAATTAGTTGTTTATGTGTCTTGTTGTTGTTTCGGTGTCTCTTAGCCGGATATTCTTTGGAGGTTTGGCCATTTTCAGTGAAATAAGGATCAGATTCTTGATTCATTAGAAACAAGGTAATAAATTGTCTTGGTGAATAAGTTTTAGTTGTTGTTGTATGTACTTATGTATCACTATTGCTGGTCCAAGACTTTTGGCTGGATTTCATTGATGCCATTGTCGACATTGAAAAGAGATTTGTGTCTGCTATGATCGGTCCAACAAAACTAGTCGTCTGAAGCAACCAAAAAAAAAAGTGGCCCCTTGTATAATTTGTCGTAGTAATGTATTTTT…	145	1323	448	0.189	0.148	33.7	0.144828	0.17931	32.4138	0.338	0.510345	0.272865	0.272321	16		1	0.00684932	17	0.0128399	4	0.00890869	0.272865	0.301587	0.201814	0.223734	42.5548	17	12.8496
Downregulated	AT2G36120	chr2:15164213-15165212	FORWARD	CTGGATGGCACACTTCATTACCAATGCCAAAACACTAATAATGAGAATTTCACATGGCCTTTTAATTCTAAATAAAAAATTCATCTTTTCTTCTTGATAATGAAAAATGTATAGACATTAATCTAAAAAGACAACTAACTGGAGGTCATATATTTGTGTAATCACGTTTATATCATTTGCCTTGTAAAATTATTAGAGGAGCACTAATAAACAAAAGTTGTTAGGAATTGATTTTAAATTCTGAAAGTTAGTGTAGACATAGGAGTGAGTCAGATATCCATAGAGAACAATATGATAATATGTGAAAATTAGGTCTGATTCATTATATTTACAGTAATTAGTTGATTGAATATGTCATTTATGCAATATGGGAGACAACCAAACATACACACACAAGTG…	CTTACCAAAAACGAGAAAATATTCGATATTTCCTTAGAAATCAGATTACTGAACATTCGACTAATCATCAGGCATTTACCTTTCATAGAAAACAGTTCAAAAAGCAATATAAAGCCAAAAAACGAAAAAAAGATTATCCTGAAATTAATCCACAGTACTGGTTTTTTTTTTTTTTAAAAAGGAGACCGCGTTTCTACGCTGACTTTCAAATCAGTCGCGTCGGTATTATTCCACACGCCTTTTTTCTCGTCCCCATCCTCTATCCACATTTCTCTCTATATATACTCTCCTCGTATCCTAAACTCATCCTCAAATTCAAAATTTAACACACAAACACAAACACACACACCAAAAAAAACACAGACCTTAAAAAAATAAAA	AAAAAGTTTAAAACCAATACCTATAACAGTGTTTGTAGTTGTATATTACCTATAATCATGACATTCCTATAGATAAAAACACATAAGATAAACAAATGAAATTGATAGGTTAGGTGTGGGCCTCAACGTGTGAAATTTTGGACATCCATCCTATTTGCTACAAACGCGGTTGGGTCTCATGAAATGCCTATAAATACGGACACATTCTCAAGCAAACTCATCTCACAACTAAATCTTAAGTAGAAAGAGTGAAACATGGCTAATCACAAAAATCTCTTCTTTCTATGTTTCTTAATAGGTTTAGGGTTATGTTCTGCTAGACGAGCACTACTCTCCTCCTCTGAATCCGAGGCTGAAGTCGCTGCCTATGGCGTGAATAGTGGTTTAAGTGCTGGTCTT…	GAAGCAGAAAGAAAGATGTGGGATTTATATTGCTTTTGTCTTCTGGGCCTCTCTACACAGAATCTAACAAATCTGGCAATAATTCTTTGATTTGTGTTTGACCCATAGTTTGGTTACTAGTATATGTTTTTTTATGTTCTTTTTTTCTTTGTCATTCTCTTGTCCTTCGTGACACTATGTAATGATTAAAAGCAAATAATTGATGCATGAGTTCAAATGTTCTTTGAAGGATCCATCTTATTAGCTTTGTAATTGTTGTGATATCTTAATCTTATTGGTTACGTATTTCAAGTGCTTTAGAAAAAATGGGCCTAAGAGATTTTGGGGAGCTTTTTTGGCTTGTTATTTTCCTCACATATACAACTTGCAGCTTATTATTTATTGAAAATCTTTTCTTAT…	380	1324	405	0.153	0.139	29.2	0.239474	0.0921053	33.1579	0.372	0.384211	0.255287	0.259259	17		8	0.0209974	13	0.00981132	0	0	0.255287	0.256042	0.134441	0.35423	48.8671	13	9.81873
Downregulated	AT1G80840	chr1:30382561-30383560	FORWARD	TTCGGATTTTCCTTCTTTTTATTTAAGTAAACATAATTGGTGTTCTGAAAACCAAAAGAAGGAAGAAGGCAATTAAGATTTGTTAAAGTTCGTCACGATATTGATGTCAAGAAAAAAGGAAAAAAAAAAAAAATCGTCACGATGGTATCGTCAATTTGTCTAGTGGATTTTGAAAAGCCGTGTGGGCTTGACTTTGACCGAACAAGGCACACGTATACATCTAGTACTACTGAAGAAATCTCTCATTAGAACGCAAACCACGTTCCGCACACTCTTAATATACTATTAGTCTATTACTATCACCAACTAGTTGTCATTTTTTTTGTCAAACGTGCTAATTAATTCACAAATAGAAGTATTAAACTTCCTAATTAAGCACGCCTTTACTACATTTCATTA…	ACAGTTTGGAGGGGTATGTAAAAAGTAATATAACAGAAAAATAAATATCTTGTCTGAATCAGAGAGAGAGCTCTCAACAACCAAAGCTTTGGACTCTCAGGCCAGGAAGACT	GATAAGACCATCACTTAGTTTATTGCATGAAAATGAAAAGCACATGCTCCTCTCTCTCTCTTCTGCCTCTTTCCATCTAGTTTCCTCTTAAAACTCCATTATATATAGAAACAAAATCTTTTCTCTCTTCAACAATCCCACCATTAAAAAAGAAGAACCCAAGATCGACTCTTACTTCGAATCTCTCTCAACTTTCTTCCTCAGCTTACGGGAACTTCCACACATATACATCCACAAGAACCCATATCGAAGATTCATCCTACATATATTTACATGGATCAGTACTCATCCTCTTTGGTCGATACTTCATTAGATCTCACTATTGGCGTTACTCGTATGCGAGTTGAAGAAGATCCACCGACAAGTGCTTTGGTGGAAGAATTAAACCGAGTTAGTGCT…	AAACTTTTCTTGGACTTGTGACAAACTCCATATATTTCAGTCTGACTTTCCACATTTTGTTATATCTACAATAAACTTGAAGTTTTTCTCCTTTTGTTAATTCAATACCTATATGATTCCACTTCCATCA	112	1325	131	0.169	0.145	31.4	0.160714	0.223214	38.3929	0.365	0.392857	0.32	0.274809	14		2	0.0176991	17	0.0128205	4	0.030303	0.32	0.264906	0.213585	0.201509	41.5094	17	12.8302
Downregulated	AT4G01250	chr4:524250-525249	REVERSE	GCCCAAAAAAGCCAAAGAGACTATTCCTCTCTCTATATATATATAGAATATAAAATATTCTAATATACGTATTATATAATCGGCATATACACGTATTGTGATTCCGACAGTGCTCATCTTTTTCCAAGTGTGTTCATACTTATTTGCTTTTAAAACAAGATACAGAGATATGTTTAATTTAGTAATGTCTAAACAATTGCTATCACTAAAAGGAAAATATGTCAAATAAACACTAACATTTAGTAAAATTGTAACGATAGGTTGGCACAATAATGGCATCGGTTTATAGAGGACGATTCCTATTAGTTTGCTAATTACAACATCTAGTATTAGTTTTGTGCAATCGTCACATGTCCTTCTTCATTTCCTGTTTTATATACAAAAATTATTCAGTATGTT…	CTCAAATTTTATTGCTACAGCCCTTGGTTCGATACTTTTCACGCTAAAAAAATCGAATTTCCCCCACTTAAATGATAGGGGCAAAATTGTAATTTAAAAATGTTGGGGTCATCTTCTTCCTCAAAACCCTATTCGCTTGTTTGATCGTTTTTTCGCTTATACTCAATTTTTTTCGTTTTTATCCGCTTGTTTGATCGTTTTCTCACGTAATCAAACCAAAATAACACAGATCTACCACTAAAATACATATTCATGATCAAAAAGAAGATAATTAAGTAGATTCTCATGAACGCCGATTTGTTCACCGATTGAGCCAAAATCGCGGCGGTCCACGCAGAAATAGCGCTTTTTTCGACGCCTAGTCGACCGATTAGTCCGATGTTTAGAAGCGTTTGTTTT…	TCTTTATAAACATATCTCTCTACCCTTCAAAAGTCAGCGCTCTCTTTTGTCTCCTCTGCTTTTTTCTCTTCTCTCCTCAGAGATTCGAAGCTTTTTGTCTCCCCTGAGTAACCAAATTCAATGGCCGACGATTGGGATCTCCACGCCGTAGTCAGAGGCTGCTCAGCCGTAAGCTCATCAGCTACTACCACCGTATATTCCCCCGGCGTTTCATCTCACACAAACCCTATATTCACCGTCGGACGACAAAGTAATGCCGTCTCCTTCGGAGAGATTCGAGATCTCTACACACCGTTCACACAAGAATCTGTCGTCTCTTCGTTTTCTTGTATAAACTACCCAGAAGAACCTAGAAAGCCACAGAACCAGAAACGTCCTCTTTCTCTCTCTGCTTCTTCC…	GACCGTCTCATATTTTGACTAGACCAGTCGTCGTTAATTAAAAAGTCAATTCTTTAGATTGATTTTGACACATTTATCTGATTAAATCAAATGTATAGCTACGACTATCAAGTTGATTTTTTCTTTCTTTTAATTTTGTATCTCATGTAATTTTAACCGGGTGAATAATATGAATTTGAAATCAGAATTTGTTT	410	1326	195	0.165	0.13	29.5	0.207317	0.158537	36.5854	0.355	0.292683	0.267722	0.302564	16		2	0.00486618	16	0.0120573	1	0.00510204	0.267722	0.295626	0.237557	0.199095	43.6652	16	12.0664
Downregulated	AT1G23710	chr1:8384188-8385187	FORWARD	TACATATTTTAAGAATTTCTCTTGTTGAATATCTAAAGTCAGAAATCGATAATTGTCTTTCAAGAAAAACTATCTTTGATCAATATCTCTGCATATTATAGGTCAACAACTAAACATTTATTTTAAATTTGTTTTCAATCTCTCTATTCTTTATCCCCACCTTCGTTTTTTCTTTAATAATGTTAAATAAAAATATTTGTAACGTTCATATTTTGGGAAGTCTTCAACAATATTCGACGAACATTTAGCTGTAACGTCCAAAAGTCACCAACCCAAATAGAAATTTCGAAGGCCAAAATATATTTGTGCTAACTAACTTCAATATCGTTAAGCTTAGCTCAGAGCAAATAATTGTGTTGGTACACACAATTAAAACTTAACAAATACTACAAGATTGAT…	GGAAAAATTATCACAAAAAGAAAAAAGACCAATTCAAACATTCAACGACCCAAAAAAAACAAAAACACTTTCAACCAATTTAGTTGATTCTGCCGCCTTCAACCATTTTTGTTGCATGGTTCTTTTTCCAACTTTGCATTTAACCGGTCCTTTACCACCGGTCAATCACAATTTCTAGTCATCCAAGACTAAATCGGGCCTAATCTATTGCACCAAGCCACCAATCAACTTTAATTATCCATAAAACGACACTATCTATTGGCAGAAGCTTCATTAGTCTTTTTCTTCGTGAGACCCTTTGAAACGAGGACGGAGGAAGTTTCCTTTGAATAATGCAGCATTTTCAACATAGAAAATTCTCCAAACGCAACGCAGAAATGACCTCTGCTTTCTCCAACG…	TGATGACTTATCTTCATGAAGCACCAACCATATAAATTTGGTCAGGTCTTTATTAAACAAATCAAATTATCTTCCTCACTCGTTGTTTCATTTCTTAGAGCCGTCGTTTCAGATTTCTTCTTCCAGAGAGAGTTAAAAAGAGTAACGGTGAGGTTTGGATCTAATCGAATCAACGATGGAGGTTGCTTTTCCATCTTCGCCGCCGGTGAAATGCATCGCCGATGAAAGATTAACAGAGATCTCCATGGATTTCACCAAATTAGGATTCCCAGAAGAAGATGAAGAAATTAAAAAATTGGAGAGATCGTGGAGTAAGCTCGAAGAATCCGTCGAATTTAACGAAGACGATGAAGAAGAAGAAGAAGAGTTTTCGTTTGCTTGTGTAAACGGAGAAGGATC…	GATCCACCAGGTATTGGTTTCTTCTCATTTGTTTCAATGGAACGATATAAGATGAGGCACAGGGTTGTGAAGCAGTAGGTACCGAGAGAATGTACATAGTGACATAACTTGAACTACCAATCACCAATTTTCTATGTCTAATTTTGTCTACTGTATGTAAGATTGAATCAAAAGGTATTTATAAAAAGAAAAAAAAAATTGACAGTAAGAGGTAACTTGACTCACATTCACAGCTCCGTTATAATCTCAGTGGTATCTATCTACTGATTCCAGGCCTATCTATCTTGTTAATCACCAGATCTGATACCAGAAACTAATTTGGATACATTATCGGTATAAAAGGCAAGATTCCCAAGGCATCCAAGAAAAATCTCTCAAACCAGAAACACGTCTTTCCTC…	495	1335	527	0.19	0.144	33.4	0.236364	0.119192	35.5556	0.347	0.321212	0.313858	0.349146	14		7	0.0141129	13	0.00973054	4	0.00757576	0.313858	0.291386	0.153558	0.241199	39.4757	13	9.73783
Downregulated	AT4G17490	chr4:9754162-9755161	REVERSE	GATGAAGTAAGCACATTCGTACGAAGACGTAAAATGGATATATCACGTTCGAAAGCAGCAACCAAAGCCAAAAGTGGTCACATGGTTTGTTGTTGTAAAATATATATTTTTGGTTATAATTATTGTAGAATAATTGAGACTAGAACTTAATTAGTATTACGATTCCGCTAATTACGCAGCCCTTATCTTTCGAGACTATAACTTTAATATTACGATTCCTCTGATAGTCTAATTATGCATGCATTTTTGTGTGTTTGCGTTTTAGTTTATGTTTTATACGTAAGGTAATATCTATTCACTTACAAATGAAGCGATAAGCTTATAATTTTGTAGCTTGTACCCGTAGACACAATAAAAATGTATATTTATCGGTGTAATGTTTTACTATGTTCGGCAACA…	GGTCAAAGGGGGAGAAAGAGGGAAAATTTCCCTCCAAGGAAGGGGGGAAGATGATGACGTGTACAACTGCCAAAATAAAAGCAAAGGTTCCTCTTTTTTCGGCCATTTTTTTCGCTTCACCTCTTCTCCTCTAACGCCGTTGAACTCATCAATCAATCCATTCACAACCAAAATCTCTCTCACCATTTCTCTCCCTAAAACACCATTTTCGCTATTTTTATTTTTAATTGATACTTTTTTTTTACTATCATTCCCAGATCAAGGTTTGTTTCTCGATCGAATTCATGCTTCTCTGATCTGAGATCAGTTAGATACGACTGCGTTTTCCTCCTCGAATTTGATCATCGGACATTCTCTTTTTGTTTCCTGGGTTTATAGTGCCGCACGTCAATGGCGTGA…	TCTAATCATCTGCCAAAGAAACCCAATATTAGAGCGCAGCCTAATTAAAATATTTGTGTTTTGTTTTTTTACCCCAGCTGCCATTGATGAACCACACGATCAAACCGTTGACGAGGGGTTTATAATCTAATCAAACGGTGTAAAACCGGTGAAACACGCGTGTACATACACCATCCCGCATTTGATAATTTTAGATTTTAAGTTTAAAAAATCCTGAGGATGTTGCCTTGAAAGAGTCTCTCATTGACTTGACTCTTTCCTATAAATACACCTTTCCACTCTCTCTTCTCCACTGTCAAATCAAATCCCTCTTCCTCTTCAATTCTCTGTTTCCTCCAAAATGGCTACACCAAACGAAGTATCAGCTCTTTTCCTCATCAAGAAGTATCTCCTCGACGA…	CAAAACCCAACACTTTCTCAAACTCCAAACTCTCATTCTCTCCATTCCTTATTTCTTTCTGCCATGTCTATGATTTTGAAAAAGAAAAAGATTGCAATAAGAGCCAGGAAACACTTGTGTACTTGTTTTGAAATAAAGATAATTTCAGAATGTTACAAATGTTGATTGTAATGATAACATTGGAGATAGATTCATCAATCAAGCAGGCTCATGTGAAACAATGATCTCAACACTCTTCTGCTTGTTTTTTGGTTAGGTGTTCTTTTGTTGCATAAACAAACAAAAGCTTAAGCTAATCAGCAGGTTAGAGATGCTCAACAACTTCC	408	1338	327	0.145	0.159	30.4	0.240196	0.17402	41.4216	0.352	0.245098	0.2713	0.333333	16		4	0.00977995	17	0.012696	6	0.0182927	0.2713	0.286996	0.22571	0.215994	44.1704	17	12.7055
Downregulated	AT3G44260	chr3:15953347-15954346	REVERSE	TATCATATTAACATTGTTATACACATTAATATAAATATTATCTATATATCACATTTATTAGCATAAATATTATCAATGATAATATAAATATTATCATACCAATTATAAAGTTATCGCGATACAATATGATTTCACATCATATATTTATAAATTGCTTGATATATATTGTGTTATCGTGTTAAACGAATAGATAATCATATAACTTATCATATATTCTTACTTACATATTTGATGGAAATCTATGTAAAACAAAACGAAAAACTTCGATAACTAATTTGTTATATATAGAAGAACATTTTTATCAACTTACATAAATTATGAAGAGAAAGCTAATAATATAAAAACTATGCATAGATTTTTAATTTTGAAGTCTTCTGAACATAAATTTTTAATTCACCC…	AAAGCCCCACGAGTAGTTTGTATCTCTTTCAAACACACAGACGAGATCTTCTCTCTATCTTTCTCTATCTACAAACTTTCTAAAAGTCACGAGTCAACTCAACGAGTTACGTACAAAGAAGTACTAAAACA	CTACAACATACATATATTCAGTGTATATAACCCAATAATGACAAATACTAAAATAGAAAAAACGAATAACAATAAATAAAAGAATTAAACCCAGTAGAGAGTGGCCAACTTGGACCGAGTCAAGTTACGTTACATAGTCACTCAAACCCCACCACTTGACGCGTTTCTCGTCCCCACTTCTTCTTCCTCGCAACTCTTTCACTCTGTTTCACACACACATTCTCACATATATATAACACAAACTAACTCTAATCACCAAATCATAAACCAAAGCTTCTAAATTCAGTTTCAATGGCGATCATTAAACCAAACCGAGATCTCAAACCGGACGGTGTCACAGTCGTGACTCGTGAAGTCTGGGCGGAGAATCTCGAATCAGAATTTGAACTAATCAGCGAA…	TAGAAATCTCGTAGAGTTTTCTTCCTCTCTACGGAAGTTAAACCGGCAGGTCCGCTTTAGCAGCTTCACCCACATCGGTTTTGGTAAACCGGAAATATTACTGATATACCAGTGTAGATTCAGTGCCTTATTTCCTGGTTTCAGCTGTATAACTTTATACTTTGTAGAATTCAAGTAAAAAATGGTAGAGGCAAATAGAGGACTTTATGTTTTTGTCAATTTTGATGTTTTAATGGAATTATGTGACATTTAATTTATAAAAAAA	131	1339	266	0.137	0.098	23.5	0.251908	0.122137	37.4046	0.388	0.351145	0.274832	0.300752	11		3	0.0227273	14	0.0104478	3	0.011236	0.274832	0.308439	0.192681	0.224048	41.6729	14	10.4556
Downregulated	AT3G20800	chr3:7274014-7275013	REVERSE	TAATATTGAATTTTTTTTTTTGACCGCGAAATAATATTGAAATTATACTCAGTAAATTGTTTATAAGCAGAAATGGCCCTAACAAAATGAAGACCACAAGCCCAAAATAATATATGGTTCAGTAATAGTATGTTTACAAGTTAAAAAAATATGTAAACATGGTTACTCAAACACCTTCCCACTATGAGCCATAACCACTACAATCCCATGCTTGGCCAGTTTGGCCCATAGGCCATAGCCGACTCTCTTTCTAATTATCAAAAACAAACATTAAAATTCAGTGGCAGCCATTGTAAATAAGTCTCAACTATATGATTTATTTCACAAAATGGCTGCAAAAATTTATATGTAGATTTAAGGTTAAAATTTACGTAATATGCAGAAATTAAACTACAAACA…	GATGCGTACTGTGACCATTACATACTACAGTTAGCTTTCTTCTCTAGCCGTCGAAGTTTCACGCGCCGCCGTGAGAAA	AAATAAATAAGGAAGAAAGGGGCGTAATCGCCATCTATAAAGAAGAGAGAAGAAGGGAGAAACCGAATCCTTGAAAAGTCCCATTAACAAACAAACGAGAAAACCAACTCTGGAGAATGGCGAATCTACCTTCTTCTCTCTCCATGGGCACACCTTTCGGTGGTCCTAGCACCTCCGCACAAAATCCTACCGGAGCTCCGGCCAACAAAGATCGCAATTTGGCCTCTGCTGAACAGTTGGTACTCGATCTCAGCAATCCTGAACTCAGAGAAAATGCTCTTCTCGAGCTTTCCAAGAAAAGAGAATTGTTTCAGGATCTGGCGCCTTTGTTGTGGAACTCTTTTGGTACCATTGCTGCCTTGTTACAGGAGATTGTATCAATCTACTCTGTTCTTGCAC…	ATATTGGATTAAACTTTGTACAATTGTGCATATAAGTTGCATTTTAAAGTTACTACAAAGAAATATATAGCTGATTAAGTTGCATTATTAACACATATACACTTGATGTTATATACACAGTTGCAATGGAACAATGACTTTGCCTTCCTTATGTGGCAGTGTTGGACATCAAAATTTAAATCACAGTATTCACATTTT	78	1342	199	0.15	0.12	27	0.269231	0.217949	48.7179	0.354	0.230769	0.264531	0.346734	15		0	0	11	0.00819062	3	0.015	0.264531	0.301043	0.219821	0.214605	43.4426	11	8.19672
Downregulated	AT3G06180	chr3:1870558-1871557	FORWARD	ATCATCATGTGATATAGACCAACTTTATAAAGCTTATAACCTCTTTGTTTGTTTTTTGGACTGTAAAAGAAACCTCATTTGTCAGTCTTGAAAATTTGAAAGCAAGCCAATCAATAAAGACATGACATGACTTATTAAACGGCTAGTGAAACCAAAGACATATGACATACGTATGATTTGCTGAAAACTTAGATGAATATAAGTAGAAACTATCGGCATTAAAGTACACCAATAGCAAATCTGAAAATTAATTGAAATCCATTATAGTTAATTTTCGTCCGTGTGTATATAGTTATTGACTTATTGTATTCTCCATAATTTCAAGTGAGAAGATGGACGAACTCTTCTATGTAATGTTGTTAACCATGTGGAATGCTGATTAGCATCTATATTTCAGAT…	AACAAAAGTAGAGGGGGCGAAAGAAGAATAAAAAGCAAAGTAGAGAAAATTCCAAACTAAAAGTTAGCTGAAAGAATTGAATTAAGATTGAGAGACTGGGAGAGAGAGTTTAAGTAATACTAATAATTAATACATCTTTGGATATCTGTTTTGCTTTGAACTTTGACCACTGCCTCTTTTGGGTCCCACCCTTCTCTCTCTTCTCTCTCTAAAATCTCTCACTTTCCTAAACAGAGAGACCCCTTATGAGTTTTCTCCTCCTCCTCCTCCTCTTCCTTCCTCATCCCAGAAATTTCCGATTTCACTTTCACATCTCCCTCTCTCTTACAACTCTCTATCCGTAGTTTCAGTTTCGTCCTAGAATTTCTTTTCTTGTCTGTTCCAGATGAAATTGTGAGT…	CCAAATTACAGTTATTTTATTTAGCTTTCCCTGAGAAATGGTTAATGAGCAAATAAATAATGTATAGATACATATAAAGACATAATAAGTATATGTAAAGGAGGCATCACCGTCGTCGTCCTCCTAACATGCTCCATCTCCTTCTTCTCTCCGACGAAGAACATTCCACCACCAATAGCATGCCCCCTTCCTCCTCCGCCTCTAGATCCGCCTCCAATCACAGCTCCTCTTCCTCCTCCTCCTCCTCCTCTCTCCACCTCTGCAAGCACTCTCCTTCCGCGACTCTCGACCTCCTCATCCTAATCCTCGTCCTCTTCTCCGGCGCTTTCCTCCTCTCCTCTTACTTCTCCTATCTCTTCCACTCCTTTTCTCTCCTCTCCTCTCACTTCCCTTCCCTCT…	TCAACAAAATTGTTCATTGGATGGTTTAATTAGCTCTATGAAGCTGAACCTTTGTTTTTAGTATTTCGTTGGTTTAGGTTTAATTTCGGTTCAATTGGTTTACTTTGTAATGTTAAGGAGGGGATGCATTCTCAAACGAATCACTTGTTGTCGTTGTCTATTTTAACCGGAATAAACCGCCATTCGACCAGCTATATTTTTGGTTCCAGGCTTCCCAATCAACACCTAAATTTTTTCCA	468	1344	240	0.142	0.119	26.1	0.220085	0.160256	38.0342	0.364	0.297009	0.237351	0.25	19		5	0.010661	11	0.00817844	2	0.00829876	0.237351	0.324405	0.252976	0.185268	43.8244	11	8.18452
Downregulated	AT1G51700	chr1:19172880-19173879	FORWARD	TTTTAGGGTCTGAAACTTTTTATCCAAACTAACCCAAACCCAACTGGATCCTACCCGAACCAGACCCGAATATTTAGAATTATTCTATTAGGTAGTAAATCATACCGCATGTAGGCTTATATTTTAGTTAAACTAAAAACTTTTATTGCAAAGATGATTATAAATATATGATATTATTTTATTTAATTTTAAATGTATAGTAAACTGCGAGTTGTATGTGTTTTTTGATATTATTTATATTGTTTAGTATTTAAAATTATGTAATTGTATTTTGATTGTTAATTTTAGAGTTTCACCTGTAGTATACCATCTTGTATTAATATCGATTTAAACTCGTCAATTCTAGGATTTTCCACCTTGTATTAAAAATTGAATCACATCATACACATAAAAAAATCT…	GAAAAACGAAACGGAAAACTCAAAGCCGAGACAGTACTCTAGCTTCTCCGGCGACTCCAGGAGCGCCTCTTTGCACCTCTCTTCTTCTCTCGCTCTCTGTTTCTGAGGTTCTGCAAGAAGTAAAAC	ATAAAGCCAAGACTATAAAATAAAGTAAAAAACAATTAGCAAAATTACAAAATAGAAAACAAAGGTCAACAAGAAATAAATCTTGAAATCTTCATCAACACAAACTCTCTTTTCTCTCCATATATATACCCAAAACACAAAAAAAAATCTAGAAAGGCTTGAAAAAATTGTCATTTTGTGGTTATAAATGAAAATAAACCCACCACCAAATAACTCCACTCTTTATCTCTCTTCCTCCTTCTCCTATAACTTGCAACTTCCCACACCAAAAAAGATTCCATCAAAGGTCTCTCTCTCTTCATAAACCAATATTTTCACGTAAGAAACAAACTTTTTCCGATCAAAGATTGTGTGCAGAGTCAGAAATTTTCCCGGGGAAAAGAAAAATGCAGGATCTGA…	TCAGATTCTTTGTCTAAATCGTCCCACATACCCAATCTTACCCTTAAGCTTATTCTATTACTATATATAGAAGACGGAGTAAAAGGTTTGATTAGATGAGAGAAAGTAATGGAAGCTTATTGGGTGGGTGGTTTAGTATGAAAAGTTGCCTATGAATGTTTCAACACTTAGCTATGTCCAGGAAGATGACTTCACATTTTACATGTCTTGTTATTGGAACTTGCCCACAATCAAATGCTTTTGTACTTAGGATTAACATGATAGGTATTGGCACTCAGTTTTGTGATTTAGATTATGTTTTCGACTCTCAAGATCAAAAGCATTTAGCGTTGATGAGTTTGCACCATTAGCTTTGATTATCCATATTTTTTCCTTAAGATAGAAAAAGGGAATGTATAT…	126	1349	721	0.105	0.104	20.9	0.293651	0.198413	49.2063	0.383	0.261905	0.331357	0.303745	13		2	0.015748	24	0.0177778	4	0.00554017	0.331357	0.286879	0.192735	0.189029	38.1764	24	17.791
Downregulated	AT2G21430	chr2:9173491-9174490	REVERSE	TTTTTTCCAAATGATATGCTATTTGATGATTTTATGGTTATCTCACCAATCGGATGAGACATGTATCACTTTAGCTTACGATTTAGGATGCAATGTCCAAGAATAATAATTTTCATGTTATGGTAATCGTTTTGGTTATCTCTGCAGAGACATTTGGTCCTCAACACCGCCCTGTCATAGAATTTGCTGTTGATAATGTCCAGAAGCTGAAGATACGAGAAGCTAAGCAGCAGCAGTTTCAGCAACGCGAGAAACACAATGAATCTGATCAGCAGCAGGCGAACGGCGAAGCACAGGCACCTGACAATAAATACAAACGAAAAACGAGGGAAGGGGATAACACTGGTCCAAGGAAAGAGAATGCAGCCAGGTTTAAGAAGGGACCACGTGAAGAGAGTA…	TGGTGTTGAGTGTCTCTCTGTCCTTATTCCTCAACAAAAAAAAAAAAACTGGGAAGAAGAAAGAACAAACTCATTTTCAAATTCTCCGAATCTCTCTACTCCAATTAACTTTTTTCCGGGAAGATCTCACCGGAGAAAAGCTAGCTAGGGTTTCTCCACCGTGAAGATTCTAGAAGCGAGAATTTGGAATTTGCTAATTAAGAAGATGTGTTACGATCTTTCTTAATTAAAAAAGCATTGAAATTGACGAATTTAGGGTTGTGAAAAAT	TTATTTACCTAACTACCGAAGACTCCGTAGGCGTGTGCCAACTAAACATCACAACTACAGGTCATACATTTCCACGTGTCAAATTATCATTGGTTCCAAACCGTCCGATTTTTTCGATTTCGTCTTCGAATATTTTTTTATTTAATCCCTCAGCTCTGTTTTCTTCTCTCCATAATTTTTTAAAAAGTCATGGATTATCATCTTAGGGTTTTGTTCTCTGTTTCTCTTATCTTTGTGTTCGTCTCTGTTTCGGTTTGTGGAGACGAAGATGTGTTGATCAGGCAAGTGGTTGATGAAACAGAGCCGAAAGTTTTGTCATCGGAGGATCACTTTACTCTCTTCAAGAAGAAATTCGGCAAGGTTTACGGTTCCATTGAGGAGCATTATTACAGATTCTCT…	GAAATCGATCTATATGAGCCATTTTCACTCTCCATTTCTCTCTTATCAATGTTATGTACAATAATGAAACATGTCTTTGTATGTTGGATTTGATTTGTGTTGAAACATGTCTTTGTATTTTCACTCTCCATACTCTGGTTTGGTCTGTTTGTTTCAAGCTTGTGTTATAACACTATTGAGATACTTGGTGTTAATTTGTGTCTTTTTACTCTATTCCATTATTTACGTCGGCAAGTTAGAGCTCACGTCGGCAAGTGTCGTTGTAAAGAGATCACGAGACTTGTGGGTTGGATTTTTGGCATGGCTCTAGCCTAGGAGGACAAT	269	1367	325	0.171	0.236	40.7	0.167286	0.185874	35.316	0.356	0.345725	0.250183	0.227692	24		2	0.00740741	16	0.0116959	4	0.0122699	0.250183	0.311631	0.20556	0.232626	43.8186	16	11.7045
Downregulated	AT1G79110	chr1:29758030-29759029	FORWARD	ATCCAATTTATCCAGTTTATAAGAACAAAACTTTATCTTTATCTTTTATTTTCCATAGTATTGTTCTTTATTTATTTATGAAAATTGAGTATAATTTGAAAAACAATTGAATTTTATCAGGAAATAATAAAATTATCAACATTGTTTATTTACTGAAATAAATGGTTTCTACTAAATTTGTTAGAAATAGTTTATCTTTTTTTGGTTATTAGAAGAAAAAAAAAAGGTCCAAGAAAGGGTCAAACAGAAGTAGCCAGGATGTTTCACCACGTGGCACCACATGGCGCCAAACTCGTACGAAATAGTAGTAAAAACAGTGTTACAAAAAAAGGAAAAAAGTAAGATTTTACCCATTTTAACGGTCCGTACAAAAGACAGTATGTGGGTCCCAAGGAAAAG…	ACATTAAGAAGCCACTTGAGAAATTTACCTCTGAACGAAAAAAAAAAAAAAAGATTTTTTTTTTTTTTGTTCTTTAGCTAGCCGACAAAATTGCATTTTATTATTATTATTTAATTGTGATTGAAAGATTTTCCAAAATTTTAGTAAGCTCTCAGAAAGGCAGGCCTGGAAAACGAGAGAAAATTGAGGGCAAAAAAAAAGATTTAGGGTTTTATTTTTTGGTAATCTGTTCTTCCTTGGCTGTGTACTGATCAACCATCAGCTAAGAGACGATATCTTCCAGTGGTTCGATCAATTCTTCGTAAGCTTACTCGCTAAAGCTTAATGTTTAACGGCATCACCAGCATCTTGAAGGAGTACTAGTTTTGGTTAGATTCGTCATACATGTGTTTGAATTAG…	TTTCGATTTGGTCTTCCCTCACCAAATAAAAAAGAAAAGAGAAAAAAAAAGCAAAGCCATCCTTCACGCACATCAAAGCACCAAAAACAAAAACCGAAACGCATGCATTTCTAATTTTCTATCTTCTTTTTAACTTCCTCTTCTCCCACCATTTTCATCATCTTCTTCTCTCTAAACCTCTCCTTCAATGGCCGTCGATGCTCACCATCTCTTTCTTTCTCCTCCTCAACTCTTCTCCAACAGAGAATTAACGATGAATAATAACACTATGGAACCAACTAGTGGCGGTTTCTGCAATAACAATCAAACCGGTTACGGCGTCGTTTCACCTTTCTCCGTTCCAAACCATACATCAACAACAACAACAGCAACGCCTCCTCTTCTTCATGTGTACGGCGG…	AGTCCTGGTAAGAGGTTTTCATAAGTTGGTCCAGCGTGTTGAGTGTTTAACCACACACCTCGGTTCGCTATACTGTACATAATGTTTGAGTAATTATCAATGTAGAAAATAAATATTTTGTGTTCCTCACACAGTCACACGTCGATGAGCTTGGTGGTACAAAGCATGTTTCGTTCATATTTGGGATTCATAAAACGGTGAGCTTAAGATTGTTTTTGTTTGTATTGAAGCCGTAATTATCAGAACCCATATGATAGTAGCGGTTATTGGGCCGCTAGTGAGGCCCAAATTAAAGTAAAAAGGAAAAATC	428	1369	311	0.155	0.148	30.3	0.140187	0.191589	33.1776	0.396	0.313084	0.295106	0.29582	16		0	0	16	0.0116788	1	0.00320513	0.295106	0.262966	0.230825	0.211103	44.1928	16	11.6874
Downregulated	AT3G62690	chr3:23186721-23187720	REVERSE	AGAAAGAAATAAAGCAAAAAAAAAAAAAGAAGAAGAAGAAAGAAATAAAGAGCCGCCAGATAGGGACAGTCTTTCTCTTAGCATTTAAGCAAAAAAAAAAAAAAAAACTTTTGAAAGACCACGCTTGAGGAGTCCCATGACTCATGGAGATCCAAAAGCTATTCCTTACTAGATTTTATTCGTTTCGGTTTATTTAGTTATGCATTTTTCAGTTTCGTTTCAATTGGTTTGGACCATGCATTTCTTCGCCTATACTATTAGTGTGTTTATTCCATCTTGCTACTTCTCTCTTTTTTTAGATTTTCAACGTATGTTATTTGCTCAATAATATTTATGAATTTCTTAAATAAACAGTGTAAAGACATGCATGAGATAATCTACCGATGTGCTCTAGCAAAC…	TCTTTATAAACATATCTCTCTACCCTTCAAAAGTCAGCGCTCTCTTTTGTCTCCTCTGCTTTTTTCTCTTCTCTCCTCAGAGATTCGAAGCTTTTTGTCTCCCCTGAGTAACCAAATTCA	AATTATACCACATTAGAAACTTCCCACTCTCTCTCTCGTTTGCTTCTTCTTCATCGTTTCACCCACTCACTTCATTCTCTCTCTAAAACCTTCACTTTCTCTATCTATCTTCAAAACAATGGGAAACCTGTTTGACAGTAGCAAGACTTTATGGGGAAACATGAACCATGGATCGTCACGTTACTCTCTAAACGGCAAAATCATGCTTGCTTCCGTCATCATCCTCTTCGTCGCCGTCATTTTAATCCTCTGTTTCCACAGCTACGCTAGATGGTTATTCCGCCGTCAAAACCGCCGTATTCGCCGCCGTATCAGTGCTCACCTCCGATCACTCGCCGCCGCTAGAGACCCCACCCAATCATCATCCTCCCTCTCTCCTCTTGATCCGACGGTGCTCGA…	TCATACATTTTATTCTTGCTTCATCGTTTTTTTTCCGCCTTTTACTGTCAGAACATTTTTTTTGTTCTCTGTGAGTCTTTTGTTTTTAGGATTCTCTTTATATGATCTCCAGTTCTCTCAAGTGAATTATATACTCTGTCCGTTACAAGCAAAATAATGTGTAGAGATGATGACCGTGATTTTTCTTTTTACCATTTTACAGTCGATGTAATGCCGTGTCTATTTTTACCATCCATGCTTAGCCTTTTTGGTTTGAATCCAAGTTATTTGATGGTACAAATCAATCGGTCACCTAAATTTTTAAAATCTGCATTATCATA	120	1373	321	0.138	0.149	28.7	0.3	0.1	40	0.398	0.2	0.255645	0.233645	21		1	0.00826446	16	0.0116448	1	0.00310559	0.255645	0.295703	0.242535	0.206118	44.8653	16	11.6533
Downregulated	AT1G10380	chr1:3399554-3400553	FORWARD	TTTGTGTCAACATTTTAAATAAACACCAATTATCTTATATATACATATAAAAAGATAAATTGATCGGCTTCCAGAACAATCTCATGAGAAGAATACCAATTAGAATAATACCTTTGCAAGATGCATTATATATTCACTAGTTATAATTACAGATTTACATTATTATACAATGAATTAAAAACAAATTAAAGTTGAGAATTATTGAACAACTTTAGCCTTTAGGTTTCTTTACTATATTCTCTTGAATCTAATTCCCTTATCTTGCCCGTTTCCTTGGTTGGGTGGGGACTTTTAGTATGAGTGGGCACTTAACATTAGTGATGTTTTTGCAATATTATTTTGTCTTCTAGGCCTTATTTCCTGGTGAGTTTGGGACACCTAAAGGCACATTTTGTCTAA…	CTAAATTCAGCAATTAAACACGCAAGCAGGAAGAGAGAAGTCATCATATCATACCAACAAAAAGGGCCAATCGTTCGCTCTTTGCAAGTTGCAACCGTCGCGCTTTCGATTCCGGCGAAATTGCTCCATCTTCTAGTCGCTTTTCAGATCGAGCTCGTCGTTTTCAGGTTCCATTTCTCCTACATCTTCTTGCTCCACATTTGATTCCACGCCGCCTATTCGTTTCTCGGCGATTTCACTCCTGAACCCTAATTTCCTCCACGCAGATAATTTCGACGATCGGAGCTTCCGCTCTTGGTCTCTTGAGAGTCCTTTGATATCATATCTGATTGGTCGAAGAACGTGTGTCCTTGTTCTTCTCTTTTTGACATCGGATTCATAGCTACAGGATAATATAAT…	CGCCTATGTTTTGCATATAAATGTACATTCACATATGCAATTTAGTATCCCGCTTAGCATTGCATCTATATTAGGTTACATTCACTCACACAATTCATATATACTTCACATCTTTTCTTTCACACTTTCCCTGAAAGGTCTAGCAAATGAGTTTGAAGCGTTCTTCTTCTTCTTTCTTTATCTTTCTCTTTTCCTTCTTCTTCCTCTCTTCTCATGTCTCCTCACAAGCCTGCCAAAAAACATGCGGCCAAATACCCATCAAGTACCCGCTCGGAACCGGGTCAGGTTGCGGTGACCCACGTTTCACACGTTACATCACGTGTGACCCTGACCAACAGACTTTGACGCTCACCACCCACACAGGCAGTTACCCTATCACTTCTGTCGACTACGCCAAAC…	GCATCTCAGGGTTACTCTCTTGGAACTCATCTGTTTTGTGTAGTGAATGTTGGAATTGTGCAGTAGCAAATAGTGCTCTACTCCTTTGTTGTGTGTTTCTTTCTATACCTTTTTTCTCATAGTTTTTCTCTTGCTTCCTTATAATTGTCTCCTTTTTTGGGGGTTCGGTATCACGGTGTGTATTGTGTAATGGAACCTAATGGTATCTGTTAATCTATTTGAACGATCGATGCTTCTTTTTTTTCTTTTTCTTTTACATATTCACTCGAGTAGAGTAACAGTTGCCAAAAGCAAAAAAGTGAAACTTGC	440	1374	310	0.15	0.125	27.5	0.259091	0.186364	44.5455	0.354	0.231818	0.247453	0.209677	15		3	0.00680272	12	0.00872727	3	0.0096463	0.247453	0.318049	0.254003	0.180495	43.4498	12	8.73362
Downregulated	AT5G04280	chr5:1191259-1192258	FORWARD	GTACATTTGCGGATGACTATTTCTACAATTACAGTTTATGAATTCGTTCATAAAGCCTTTTGGCCATACAAATTTTGTATACCTCCAAATTTTAAGCCATATTTAACCATCTTGCTTAAGTAATGACCGTAAAGTCAAGTACATATCTGTCCACATGGGAACATGGATGCTTCTAAGCTAGTAATTATCCACATGATGTTGCAAAGGCACCGTTTTATACATAATGCCACACATGTAAAGCCCGGAATAATATGTGATATCTTAAACCATCACATACCTCCCTAAGATTTGTATGGAAATATATAAAAATTATTATGCTACAAAAATTCATTCGTCTTGTAATGAAAAGTAAAATTGTTTAAACGTACGTTTTAGAAAAAAAAGAAGAAGAGAGAAATT…	AGACAACAGAAAATAACAATAATGCTCCATTGCCAGATGATGTGTCACTATCTAACTGGTTAGTGAAACCAATGGAATAGGGTGCCCCTACTTGTGTGATATGTGGATGACTGGATTGCTTCTAAAGCTTAACAACCTCCACTAGAGACTTTCTTGAGCAAAAAAGATTGGTTATAAAGGACCAACCATTGTCATGTTATTGAGTGTCATTTTTGTGAGGGAGAGAATTAAGAGAGCAAA	TGGCGTAGTACCTCAACCACCACCATTTTAGGGTTTCTTCGTGCCATTGATATTTTGAGAGGCGAAGGAAACAATACGATTCAGAGAGAGACGAGTGAAAATGGCTGCAAAAGAAGGTAGTAGGATTTTTGTCGGTGGTTTATCGCCGGAAGTGACAGATAGAGACCTTGAAAGAGCTTTTAGCCGCTTCGGAGACATTCTCGATTGTCAGATCATGCTGGAAAGAGATACTGGTCGTTCACGTGGATTCGGGTTTATCACTTTTGCTGATCGCCGCGCTATGGATGAGTCCATCAGAGAGATGCATGGAAGGGACTTTGGTGATCGGGTCATCTCAGTGAACAGAGCTGAACCAAAACTGGGGCGAGATGATGGAGAAAGTCATGGCTCTAGAGGTGG…	GTTAGTTAATGAAAAACAGAACGGGGTAAATTTTAAATTTATGGATTTGGCACAAATTAGCTTTATCCTTAATCAAGTGTGTAATTTGGGTAAAGATCGGAATTCGTGATGGTCTTTGAAGTAATTGTATAGTAATAAGTGTGCATGATACAACAATTACAAGAACAAACTGTTTATTGTAAAATTTTATTCCAATACAACTATACAAGATGAAAAAAATACAGAGTGTGTTGGTAAAAAGCCCCATAAGAGCCCACGCAAAGACTAGCTGGTTTCAATCCCCTATTAATTACAATCCCCTTAAGCATGC	240	1379	311	0.153	0.172	32.5	0.1625	0.220833	38.3333	0.331	0.3375	0.240754	0.369775	8		4	0.0165975	19	0.0137681	3	0.00961538	0.240754	0.284264	0.17694	0.298042	47.4982	19	13.7781
Downregulated	AT3G16050	chr3:5445330-5446329	REVERSE	TGTTTAATCGATTTCCCACCATTTATTTACTCGTGTCTAAAACTCAACAACAAATCGTTGGTATTTTCAAATCTACACCCACATGCAAAACATCACCACATTTTAAAAAAAATGAATGTAAAATTTTACCAATCCAAAAAAAACGTTTTTACAACTACGTGTTACTTTGAGTTTGAAGTTTCGTAATTAAATCTCTTAGACAATGCTTCGATCCTTTGCCGTAGTTGCTTGACGTTGTGTGTATTCACCACTTTCGTAGCCCTTCTTCATAGACCTTGCTTCCTGATTTGATAGAAGACAAATCAGTAAACGATCACCACATTTTTTGATGTTAAACAAATTTTCTTTACCATATGTCATAAAACCAACTGCACCGTATAAATCTCTGGATCATGCCCG…	TCTATATAAACCATATCAGAGCACTTGTACTGCATCATCATCATTCATACCATCAAATCCTAAAGCACACAACAACTGAAAAAACAAACACCTTTCTATCTTCTTTGTTTGGTTTGGCA	ATCAATCATCATCATGGAAGCCCACTTAGTTTCCTTTTTCTGCATACGACGCCGTTTTGCGATTCCACCCTAACCATTTCTCAGTGACGAACAGTCTCAGAAGTTTCTAGACCAAACCACACTCTTCTTCGTCTTCTCCGTTCTCTCTATATTTCTCCTCACCTTCAACGCAGCTTTCTCGTTCTCGTCTCAGATCGTGTTACTAACAAACACCGTTTCTCCGGCGAAAAGCTCTCTGTTACTAAAAACTCACAGAACCTAAAAATGGCGGATCAAGCTATGACGGATCAAGATCAAGGAGCTGTTACTCTCTACAGCGGCACAGCCATTACCGACGCGAAGAAAAACCATCCGTTCTCTGTTAAGGTCGGATTAGCTCAGGTACTTCGTGGCGGCGCC…	CACTCAGCTTGGGAACACATATGAAGTTTGTTTTCTTCTGTACTATACATATTCATCAAAGACGGTTAATTACATTTGGTGTCTTTATGATTTCCTGCCCTTTTCACAAAATTTA	119	1380	116	0.209	0.141	35	0.252101	0.092437	34.4538	0.321	0.352941	0.247101	0.267241	18		2	0.0166667	17	0.0123099	1	0.00854701	0.247101	0.305797	0.205797	0.241304	44.7101	17	12.3188
Downregulated	AT1G75000	chr1:28162344-28163343	FORWARD	TAATTTAGATAAAGTTAGAGATCAAATCCTATTACATCTAGAAAAATACCAGTCTATATATTTGTGATTTTTATTGTTGTAACAATTGTGGTGATTAGTTTACGATTTTAAACATATCAACAACAAAAATAATTCAGAAAAGAAAACGCACTCAATTAATATAGTTTTTTTATAGAATGAAACTTAAACCTTTTTACACGTATAAAATGCTTTTTAGTGTAACGGTTAAGACTTCATCTTCAGATAAATATTTTAGGACCTTAATATATAATGGTAACTTTAAAATTGTTCTAGACGACGGTATTATTAATATTATCAAATACTTAGTACAACGAATCAAATTGACTGGAACTATAGGAATGTTCGAAATGGAACATGATCCAACAAATATCATACGTG…	TTAATTTGTGGTAAAACAATTTTACCGTCGAGTGTCTGTGACTCCGTCTTCTTCTTCTTCTTCTCCCTCTCACATCGTCGTCACTTTCTTTTTGGCTATTCTTCTCTCTGTCATCGCTGTCTCTGACTTCATTGTCTTCCTCCTTCTTCCTTTTTGCTTTTCCGTCGTTTTTCTCCGCCGGATTTTTCTCTCTCCACCACCACTACCTACCTCCTCCTTTGTCTCGCTGGAAATTGTTTCCGAGCTCAAAATTAAGTTCCTGAAGATCGGGTTCTAGTCCTTTTCCATCTCGGAGAAGCGTCTTTAGATCTGGGCAAGCACTGCCATCTTCAAATTTTTTACCTTTTTTCTCCTTCTCTATCTCTCTTCACCAACTGGGGTTTGGTTACGGGTTAAATT…	TGAAATAAAGTTATCATAAACATCCTTAATCTCTTCTTATACATGTCAACTTTGACCATGACATGAATGGATCGCATTCCCAATTTACTAACACAAAAAAAAATGAGGAAATACGAAAACAGTAGTATAAAAATAGAGCAAAGCCGGTGAGAAAAAACAAGAAACACAGAAACAGAACATAAATTAAAGAAGACTCACATTCAAGAATCTCTCTCTTCTCCTCCTCTCATTCTCTCAGCGGCTTCTTCTTCTTCCTTTTTCTTTCACATCACACAACACAACCACTGTGATCTTGATTTGTTACCAATGACGACGTTCAATTACTATTTAGCGGAGCATCCAACGATCGTTAACTTCCGTTGGAGTCCAACCCAATCCTACGCCTCCACGTGGTCTTTC…	GTAGAGAGTGTGGACTTACCACATTTTTGCACCGTTTTGAAGTTTTGTTACTTGCAAATTAGACATAGGTCTATATAGAAGGAAATTGTTGTATAGATGAGTTCATATTCAATTATTGGTTGGTTAGTTTCCCTTGTAAACCGTTTTTAAATGGTGAAGAAGAAGATATCTAGTTTGCCTTGTAAGCCGTTACTTGCTGAATTAAAAAGAATGTAATATGACTGTTCCTGGTTGAGATTAAAAGGAAAATAGGATAAAGCTATGTGG	511	1380	268	0.129	0.125	25.4	0.264188	0.183953	44.8141	0.383	0.154599	0.253623	0.309701	12		2	0.00390625	13	0.00941347	3	0.0111524	0.253623	0.30942	0.263043	0.173913	43.6957	13	9.42029
Downregulated	AT2G04450	chr2:1542320-1543319	FORWARD	GTGTTATTCAAGAGGTAAGTTTGATGTGATCTTGGCATATTTTTGAGTTTGGTATAGAGATATAGTCACACATTGATCTTATTTTACAAATCCAAGGAGGGTTTTAGTTACTGCAGATCTTTTAACACTCAATTGTTGTCGGTTTTCTCAGTGGATGCCGATTGAGGTATACATAAACCAACCTTTTATTCCAGAACAGAGAGAACTTCAGGTACATGGCTAACATCTGCTTGAAGAGGTCTCAAGAGAAGGAGTACTTAGGTTTCTCCAATGTCCTTACCAAGAATTCAACTGGTAAGGAGAGCTATCTTTACTGCAGCACCGACCACGCGTACTTTCTCAAAGGAAAGCCTGATCATAGTTCTACTTCACTCTTCACAACTCTTTTGAGAAAGTGTT…	CTTGCCTTCGCGGTTCGACTTTCTTTTCAGGCTTGACTCATTCGCTAGCTTCTCCTCCCCTTTAGAGCTCTTTATGATGCCCACTGAGTAAGATTCGGGGACTTCCGGCGCAGAAGCTCATTCTGAACCGCGGTAACCTTCGTCTCAATCTTCATAATCAATTTATGCCATCTTAAAAAAATTGGAATCTTGTTAGGTACCCGTACGACAGCTCTAATAATGAGCTAACGTACTCATCTTTAGAGTGGTTTGTGCGCAGGCTCGAGAAGTTGCTGCCCGCTTCAGAAGACCTTAGGGTGCCTTCGATTCCTGGACGACTTTGTTCGTCGTGTACAGGGGACGGGAAGAGATGGCTGTTCGCTGTAGCAAAATTCAACGAACCGACGGGCGTCCCGGACA…	AAATGTGCCTCTTTGGTTCCAAAGTCGCTCTGTAACTTAAGAGAGAGTGACTGTTCCGTTGACAGAGCAAAATGGCCCAAACCTATTGAAAACCCCAAAACCCTTAGTTTGGAATCTCATCTCATTTTGCTTCTGTTCTTTTCCATGTAATTTCAACAAAGTTTGAAACTTTGTTTCTATAGCAACTCAATTACATGGAAATTCTTAAAAGTCTACTCTTTAAGTCGCCCTCTTGGCTGAAACTCTTAGCTTCTTGTTATAAAACCTGAAGTTCGAAATCATTCCAATACCACAAATAACTCAACTTTCTTCAAGCATGGACAATGAAGATCAGGAGTCCCTTTTACTTCAAGGGGTTCCAGATAATTATGGAGGTGTTAAGGTGAACTTGACAGAACC…	ACCGCCATTTCAGGTTTACGTCTTTTGTTAGGTCTCGACTTCTTCGCTATGATCTTCCCGGTAGTTCATATAGGAGCTATAGCCGTTTCATTCCTTTTCGTTGTTATGATGTTCCATATTCAAATAGCGGAGATTCACGAAGAAGTATTGCGCTATTTACCAGTGAGTGGGATTATTGGACTGATCTTTTGGTGGTGAGTTTCCTTTTTTCTTTTTTTCGCTATGCGCCGCTCCGCCAGCAAGGAGTGCCACGCACAAGCAGAGCGAAAACAAACAAAGCAGGGGAGGGGGAATTATTCGTTGGGGGAAATCCTTTGATTGCGTATTATAGATCCATGTCTTTC	500	1384	345	0.185	0.164	34.9	0.262	0.234	49.6	0.315	0.214	0.296243	0.22029	20		6	0.011976	24	0.0173285	2	0.00578035	0.296243	0.291185	0.202312	0.21026	41.2572	24	17.341
Downregulated	AT3G07030	chr3:2225523-2226522	REVERSE	CAGATGAAACATCTGACAGAAGTTGTTATAGAAGACGGTGCAATGTTTGAGCTTCAGAAGCTTTATGTCAGGGCTTGTAGAGGGTTAGAGTACGTACCAAGAGGAATTGAGAATCTTATAAATCTTCAAGAACTGCATTTGATTCATGTTTCTAATCAGTTAGTAGAACGCATTCGCGGAGAAGGGAGTGTGGACCGGTCAAGGGTTAAACACATTCCTGCGATTAAGCATTATTTCAGAACTGATAATGGCTCTTTCTATGTGAGCCTCTCATCTTAGGCGGCCAAGGCAAGCTTCATCATACAAGATACTGCACACTGTACTGTGAAAATCAGGGATGGATATTCACATAACTACTAAACGCCATGAGCTTACCAAACAGATTGATTGTCATGTGTT…	CACACACTCTCTCTCCAATGGACCTAAA	ATGGATAGATACCAGAGAGTCGCTAAACCGAAACCAGAGTCTCCGATTAACGAGAATGAGATCCGTATCACCAGTAAAGGCCTTATCCGAAACTACATCAGTTATGCCACCAGTCTTCTTCAGGAGAAAAGTGTTAAAGACATTGTGTTGAAGGCAATGGGGCAGGCAATCAGCAAGACTGTGGCTATCTCTGAGATACTAAAAAATAAAATCCCAGGTTTGCATCAAGATATTGCAATCAGTTCTATTAGCATTACTGATGTCTGGGAGCCTACTGAGGAGGGTTTGTTTCCGGTGGAGTTGACGCGCCATGTTTCCATGATTTCAATCACATTGTCATTGAGCGAGCTAAACAAAGATTCTCCTGGGTATCAAGCTCCAGCACAGTCAGATCAGTCT…	ACCACCGCAACATCTCTCCAGGTGTCTTCTTCTTCTTCTTCTTCTTCTTTGCCTCTTAGCTGTAATCTTCTTAATAGTATGAGCTATGGATGTAGCTTCTTCAGACGGATCAGAAACCTTATGAATCTCTGTTGTAAAATTAGGATAAAACGGAACGGAGCCAACCAACTAGGTCTTTTTATTTTATCCTTTTTTACTTTGGATGTTTCTGCATCTTTTGGGAACATTTTCAGGCTGATCCATTGTCGTATATTATCATCTATCTATCTAGTCTTTTCAGACAAGAACTCGCTTTTGTTTGGTTTCCTC	28	1387	310	0.187	0.19	37.7	0.392857	0.0714286	46.4286	0.317	0.321429	0.281182	0.222581	14		1	0.0344828	13	0.00936599	4	0.0128617	0.281182	0.224946	0.147801	0.346071	49.3872	13	9.37275
Downregulated	AT1G32760	chr1:11857080-11858079	FORWARD	TAATAATATTTTAATCACTTTAATTTTATTTTTTCGATCGACTAACATTCTAATATCCAAATTTAAGGCACACAAGTTTAATTGATAGTTTTATTTTTTTCATCGAATAACATCGGATGTGAAACTCTTTATTGCATACCTTGTACATATATAAAAATCAATAACATGTTGATTTTAATTATATAAAAAAATTTAATATTAAATAAAACCAGATTGAATAAAAATGGATATTAAGAAAATATATAGGTTCTTTTATTTTATGGACCACTGCGTCGGTAACTATGACGAAGTAAAACGGCAGTAGCCGTTAAAAAAAATAAAGTAAAATGATCCATATAGACAGATCGGAGATGTCGCTGAAAAAATAGAAGTGTCGTTGGAAAAAATAGAGATATTGAT…	ACAATTTATAATATACACACAAAACTACATCGAGATTCCCTCCTTAAATAACCGACTCAAAAAATATCCGAAATCAAAACGATTTAATAAAAAACCAAAATAGTAAGCAAAATAACGAATCACAATATCACATTCACACTACCTCAGCTTCCGACCACCTCCACTGTTAATAAACTCAAACCTCTGCAATTGTCTTCTTCTCTTCAACTCCATCATCTCCACCACCGGCATTCTCGCCGGAATCCA	CGTGCATTGTCACTTCCCAACTTTAGAAAAATTGTATTTATATAAACAAGTTTTATCTAATTAGCAGTTTTATGTTATTTTGTCTTTAATCTCACTTCACCGTCTCTCTTTCACTCAATCTCCGTGATTCATTTTTTCTCCGACGTTGCTTAATCCTCGAAATCTCCGGCGATGGGTGGTTGCGTCTCCTCCAACCTCCTTACTCCGACCGATGACAGCAGCTTCTCTCACCTCACCAGCTCCTCCTTAAGCCAACATTTCGTCAAGCTAACTTCCACCACTTACGGTCTTCTCAATCTCGACTCTTCTTCACCTTCTCCTCCGTCTCCTTCCTCCTCCTCCTCCGCCAAATCCGTTATCACGCCAATGACTCCGCCTGAGAGATTCACTATCAACGGT…	CTAATTAAGTATGGTAGACCATCTTGTTGTGTAAGTGTAACCAGGGGCGGACCCACGTTGGTCTTGGGTGGGGCATGTGCCCGATACTCAATTCTATAAATCTTATATAAGTTTGCATTATGTAATTAAAAATGTAACCTATATGCTTATTAATACGGTTGTAATCATATGTTTTAGAAGCGGCGGGGTAGAGTTTTTTTGTTTTTAAATTTAAAATCGGGGTTTGTAATGATGAAGAGTTAGTTTAAAAGGTTTGGAGAACTTGTCTTTTGAATGAATAATGTATCAAAGCTAGTTGGTTTTGTGATCTGACTGATAAAGTT	246	1389	324	0.154	0.112	26.6	0.296748	0.0731707	36.9919	0.382	0.386179	0.2455	0.283951	12		4	0.0161943	7	0.00503597	3	0.00923077	0.2455	0.317495	0.188625	0.24838	43.7005	7	5.0396
Downregulated	AT5G61600	chr5:24767733-24768732	REVERSE	GCAAAACACAGAAATCAAAAATGGTGTTTTTGCTGTGCCGGACTACCGAGGACCTGTTTTCTTGATAAACGAGGCTGTACGTCTGTCTGCAAGCGCGAATCTCCTTCAATGGCTTAAGAAACTTGAAGAACCCATATCTACAATTTACTAATTACGTTTAAATTTCTCTTGATATATGAATAAATATAAGTTTATGGAAAGGAAACAATTACGATTATGCTTATCGTAATTTAACATATTTTTTTTTATTTTTTTTTATGTTTATGGTAATTGTGTTACCATTGCAATTTGCATGTCTACGAATTCGTCTTGCATTGGTAATCCAATATTCCATGTGATGCTTTTCTTTCTAACTGAAGGTATTCGTGAAAACGAATTCAAGATTGTGGGAGATAATTA…	CATCGTTTTCCATTTTTCTTATTTTAAGCGCCTCGGTGGCTATCTCTCACTCCGTTCGCGTCTTCCTCTTAAAGGAAACCTCCTCTACGCGAAATTCGTATTCTCTCATTTCTTCTACGGAGATTTGCATCGAAGAAACTGACTCGCTTGTGGAATCAACAACAAGACG	ACATCTCAATCAAACTCCACTTATACTAAAAATAATCCATATTGCATTTTTAAAAATTCTAAAAGAAGAATCACATGATAACTTGATAAGCACTTTTAAATGATAGATGTCCACGTAGAGGAATAAGACAAAAAGACAAAATAAAGAAAAAGGACGAAATCTAAAGAGAGAAAATAAGTAACAAGTCCAAGAAAAGGTAGTATGATCTTTCTCGGTCCGATCCTCGAAACTCCCTCGAAGGCTCGAACCCTCTCTTTGTTTTTTTACCACTATATAAGAAAGTCCGATTCCTCGTCACTCTTATTCCCACTTCCACACATACACATATACAACAGAGCAAGAGAGTCAATCAAGTAGAGTGAAGATGGCAACTAAACAAGAAGCTTTAGCCATCGATTT…	TTTGCAGCTCGAGAGGTTAACCAATAGAAGCTACTTCTATACGTATTCTTGTACACGTAAGTGTATGTCAATGTACGTATTTAGAGTTTGGGGTCGCGTGGGGGAATACGATTGGGATGAAATGAAAATCCTGTGGGTGGTAGATGAAGAATATTGTGTCTGTAAAATTATAATTCAATGTTGAATCGATAGAAGAAGCTTTTTTCTTTCTTCCTCTTTTTTTTTTTTTTTTGCTTGAGAGAGTTGTGTATAAATTATTTTAACGACGTCTTGTGTACCTTTGGTTTCGGGTCTGTATCCACTTTTAGATTTAGATCCATTTAAAACAAAATTAATCTCTGATTAAAAGTTTCACTTTTTTTCTCTCGAATCTTTGATTATGATGTAGTTAATATGG	169	1389	398	0.134	0.17	30.4	0.272189	0.16568	43.787	0.327	0.224852	0.330454	0.263819	13		2	0.0117647	20	0.0143885	1	0.00250627	0.330454	0.270698	0.194384	0.204464	39.8848	20	14.3988
Downregulated	AT3G44990	chr3:16448845-16449844	REVERSE	TTTTTATAAACTTTTTGAGTTGAGATTTATTAATAAACTATTAGATTTTTAAAAGCTATGAAGCTACATTGGATTGATCTAGTTTCTTATCCATGCATGTGACCTCCGCTATGAAATTGACCAAACATGTTACATCTTCGACTTTATCCTAATTTAAAAAAAAAAAAAAAACAGAAACCAAAATGAAATGGGTTAAAATTTATAATAACAAAGATAATGTCATTTTTTTATTTGGCCGCAAAAAGTGTCATTTTCTTATGTGAAAGCATATATATATATAATTTTTTTTTCTAGATCATTAAAATGGGCATGTTCATTGCACTCTATTTATTTTCGATACGTCCTCATTCTTTTCATTTAAAAAATAAATATATTAATGCTTTTGAACCGACAGTTTTT…	TTTTGTTTGGACAGTTCATAAAATGATTTGAAAATCTTAATATGTTTGTTTTTGTGGAAAGTTTGCAAATGATCCAAGAAAATTCTATAGTACACCATTGATGAGTTTGACCACAAAATAAGTAAATCATTAACGTGTTATACATAAACAAGGAAAATATCCAATCAATAGTCAATTAAAAAAAACTTAAAGACCAACAAAGATTACCAAACTACCCTTATCCTGAAATTGACTAAAATACCCCTCCGTCTTCAACCTCTCTGACCCTATTTAAATCAGCTAAAACTCTAACAGCCCAATTCAACACGGATTTTCAACACAGAGCTGACGTTAGCATTTGTCTCTGAAATCCCAGATCCGAAAACCCAACA	ATAACAGTCACTCACTCCTATAACTGTCGGACCCGCATCACTCTCTATTTATACACACCTGCCTTCTCTCACTTTTCTTCATTCATTTCATACATATTTGTCTCTCTTAAATGTGTTTATTTCCCCTTTTGTAGTAACCACTCAAAAGGTTTTACTTCACTCAAAAATGGCTTTGTCTCTTATCTTTCTAGCTCTCTTAGTGTTGTGCCCTAGTAGTGGTCACAGCCAACGTTCTCCTTCACCGGGATACTACCCGAGTTCCCGAGTACCGACTTCACCTTTTGATCGTGAATTCCGTACTTTATGGGGCTCTCAACACCAACGTAGAGAGCAAGACGTTGTCACTCTTTGGCTCGACAAATCCACTGGGAGTGGGTTCAAGTCTCTTCGTCCATACCG…	ACCAAATGATCCATTGTTTTTTGTTATGTTTTTTTTTTTTTTGTGTTTGAAGTCTTAGCTTGTTATGGTCTGTGCAGGCAGTGTAGTTTTAGCTTAGCCATTGACTTCCATGTTAACTCAAAAGGCATGGTTTTGTGTTTCCACTTCAGAATTAGCATATGTAGAGTATATAGGAGTACCCTTTTTGATGATAATGTCTCATACATACTAAAGTATTCAAGGTTTTTGCCTTTTGAGGCTGGATTGATAATGATTGTGTTCTTTGTGAAGATGTTTTATTCACACTTTTCTTAATTGATTCCAACTTCGAAAAGAAAGGCATCTACACACATGAATACACTTATGTTTTGGCTCAATGCATTCCTTAAA	371	1393	370	0.136	0.137	27.3	0.207547	0.121294	32.8841	0.343	0.385445	0.284996	0.254054	13		7	0.0188172	17	0.0121951	0	0	0.284996	0.2972	0.218234	0.199569	41.7803	17	12.2039
Downregulated	AT1G04660	chr1:1301774-1302773	REVERSE	AGCTGAGACAAACTCTCTACATAGTCGAGAGCTTTTCCAATGGGGTTTTGTAACAGTTCAGAGCTTTTTTAGCTTTTCAGCTACAAAACAAAGACTTTTTAACCATAATACAATCTTCACTTAGATTTATAACGTAATCAGATATATCATAATAATTACCAAATCAAAACTTTAAATTTTCAATATATTACTTTATTGAGACATACATAAATAATATGATATATAAATGGGTAGATTTTAACTAATCACCACCAAGGATCTTGTTCTTGATGATATCGGTAGCGTTTTTAGCGGTGCCTAAAACACCAGAGACAGAACCTTTAGCTTTTTCAGTGATGGTATCCGTTGTCTCAGTGACTTTCTCCGTTACATCTTTTGTCATCTTAGTCACCTGTTTTA…	CTTTAACAAAACCCAAATTTCTCAAACCCTGATTGTTCGCCTATAGACTCGATCTTCGTTTTTTTTTTGTCTTAATCACTCAATAATATATTGTCTAAAGTACATTGTATATCATTAGTTATGAATTATGATGATATAGCTCGACATATAAATTAATAATAGAATTCAAATGCTCGCTCGCTGACTGTAGTACCCTGATATCACTAGCCAATACAACTTACGAAAAAATGAAAAATGAAAAAAATTTTAAACTCGACCAATCAATCGTCCATGGTATAGTTGTATCATCAGACAGCCTTTACTAAGGAAAAATGTTATAAATTGGGTTCGTGGCCAAATTTATGACTTTCAACTGTCACCAACCTTACATTTTGCTATATAAACCCTAAGAAACTCATT…	CTTTAACAAAACCCAAATTTCTCAAACCCTGATTGTTCGCCTATAGACTCGATCTTCGTTTTTTTTTTGTCTTAATCACTCAATAATATATTGTCTAAAGTACATTGTATATCATTAGTTATGAATTATGATGATATAGCTCGACATATAAATTAATAATAGAATTCAAATGCTCGCTCGCTGACTGTAGTACCCTGATATCACTAGCCAATACAACTTACGAAAAAATGAAAAATGAAAAAAATTTTAAACTCGACCAATCAATCGTCCATGGTATAGTTGTATCATCAGACAGCCTTTACTAAGGAAAAATGTTATAAATTGGGTTCGTGGCCAAATTTATGACTTTCAACTGTCACCAACCTTACATTTTGCTATATAAACCCTAAGAAACTCATT…	TAGAGAGTATTTGTTGGTTAGGGTTTTAATTAAGGAATAATTAATTAGTTTCGATGTTATTGTTGGTCTTTTAATTCTGTGATCATTAGGGTGACTTTTGATCTATTTTCTAGTTTGGGCTTTTGTAACGTTTGCTTTGATTTCGGCCGTGGTGTTATGAAATGTGCGACTCTCTATGTTTGAATCGTTTTGGTTTAGGAGGTTCTCTTCTTCCATACTTTTGCATGTTCAAAGACAAATTTTTAATTAAGAGGAATTATCAAGGTTTCCGACGAGATATTTTTTGAAAATGAAATTGGT	467	1406	301	0.182	0.156	33.8	0.17773	0.126338	30.4069	0.294	0.391863	0.257468	0.23588	13		8	0.017094	11	0.00781805	1	0.00331126	0.257468	0.313656	0.155761	0.273115	42.8876	11	7.82361
Downregulated	AT5G19960	chr5:6742878-6743877	FORWARD	ACGTACCTGCCAACGAGACAGTACAAAATATCAACAATACAAAATGATTTATGATTTGCATATGACACCCTCTGATGCATGACAAACACATATGTGCACTAGCTTTCTATTGATTTAGATCTTAATCCAAACTATTATATTTGCATGAGACTTTCAGAAACATAGTAAAGGAGAATTTGAATTAGATTGATATGGAAATGGAACTACCTTAGTACCAGGAGTGACATCATTGTTAATCGTTGGTATATGAGAGTACTCAAGCGCGGATATTTCGGTCTTCCCGTCAGTCAGAGCGAATTTTAGCACTCGTTTACCAGTGGAACTTCCCACAAATTCCTCTGCGCTACTTCTTGTAACATCCCTAACATAACTTATCTATGCTCACAAAAGAAAACAAAT…	TTTCAAAATGAAACGTATCAAAATTATAGTTCATGCATTAATTAGAAATAACAACACTGTGGTCTCTAACTGTTATATAAGAAAGTGTAAACCAAATCATAACCTTCACTGAATCAAAAAGCTCTCAAAAATAATTCAAAATTAGACCCTAAAGTTTGAAATTTTCAAAATTTCCCCCAAAACTTCGTCTCTTCGTTTAGTCTTCTCTCTCGCTTCACCGTTAAAAGCCGTAGCAACAAAAACCCAAACCCTAACCAAAACCCTAAAATCTCAGCCGCCACTTCCGTTCAA	AGTAATTCGAAAAAGTCCTATAAAAAAGGTATTTTCCGGTTTCGTTTTAGTGGGCCTAATGGCCCATATGTAACACGAAGATTTCTGACAGTACGACTTCTAAAGTACTTTGCTTTCCTTGTTGAATTCCGACCAAAGTCGATAAAGAGTTATGACGATGGACGATGGTAACTCCGTCTACGTCGGCGGCCTCCCTTACGACATCACCGAGGAGGCTGTCCGTCGCGTCTTCTCCATTTACGGCTCCGTCCTCACCGTTAAGATTGTCAATGACCGGAGTGTAAGAGGGAAATGCTATGGCTTTGTTACATTTTCGAACCGTCGATCGGCTGATGATGCTATCGAAGATATGGATGGAAAAAGTATTGGTGGGCGTGCAGTGCGTGTGAATGATGTGAC…	GACGAGACGACGACTGAGACAGTTTTGTAATGGAAACTTCACGATATTCAACCAAATGTGTTGAAATAGGATTTTAGCTTCATTTGAATTTCTTTATTTTGGTTTCATTTTTGGTCTCATGGTTCCTTTCTCGACCACTTTATAACGGAACTAAAAAGTGAGACGTAGCAAATTATATTCATTTAAAATTAATGTTCGTTTTTTGCGAATAAAGTAATACCAACAGGCAGGCTTTCCACCAAATCTAACCTTGTCCAGTTGGTTGTGTACTGGTTTAGGCCTCTACACTTCAGGACAAGAGTTCGACTCGTATTTGGTACCAAGTCGTGCCATCTCTTTCTCTCTCTCTCTTTCGCCTTCACAATCCAATATCCATGTCGATGTTGTTGTATTGAACTT…	291	1413	432	0.202	0.2	40.2	0.243986	0.0962199	34.0206	0.309	0.381443	0.30644	0.273148	16		6	0.0205479	14	0.00990099	5	0.0115473	0.30644	0.265393	0.15782	0.270347	42.8167	14	9.908
Downregulated	AT1G06530	chr1:2000382-2001381	FORWARD	GTTCTTATATCATGCACTTTATGCTTTTGGCTCAAACATACAGATTTTCACAACCACCACACAATTTATAACATTTAACAACTCATCATTTCAAGATAACAAGGAATTTAAACAGTGGGACATTATTTCAAGCTTGCAGTGTATGAGAAATAACTGAAAAATATTTGTGGTCATCATAAATGAAATTTGTACATTTTAGCTCATTTAAGTTGTAGATAGACCACAAAAAGAAAACGGCTCATGGTATTTATTTTTGCGCAGTCACTTCTAGCTCGGTTTGGTTAAACTAAAAATATTGGTTTGATCCGGTTTGGAATTTAAGTAGGGTTGAGAGATTCTTCATTTCTTCTTATCAAAGTGAAGCGACGATATTCGTCATGTATTTCTATGTAAGCCCAT…	CCATTCGTATCAGATCAGACTTGATCGGTTAACATTGCTCTGTGCCCAAAACCCTAATTGCATCGAATCGCAGAAAGTTAAAGCTTATCTTTTTTTTGTTTATCTCTCACCCAATTTTTTACGAGAATCAGAGAAAAGTCGAAACCTTTTTCCAATAAAAAGAAAAATCGAAACTTTCCTTGGGGTTTATCACTTTCCTCCTTCGATTCCATTTTCTGATCCTTTTTCTCGCTGTTGCTGGAG	CCATTCGTATCAGATCAGACTTGATCGGTTAACATTGCTCTGTGCCCAAAACCCTAATTGCATCGAATCGCAGAAAGTTAAAGCTTATCTTTTTTTTGTTTATCTCTCACCCAATTTTTTACGAGAATCAGAGAAAAGTCGAAACCTTTTTCCAATAAAAAGAAAAATCGAAACTTTCCTTGGGGTTTATCACTTTCCTCCTTCGATTCCATTTTCTGATCCTTTTTCTCGCTGTTGCTGGAGATGGCGGAAGAGAGGAGCTTGAACGGCGAAGCGACTGGTCAGGATGATGAGAGTTTCTTCGATTCTGATCAGCAAGGCGACGACGGCAAGTCCACGGAACTCAATCAGAAGATCGGAGACCTCGAGTCTCAGAATCAGGAACTGGCCAGAGATAAC…	TTCTAGGTATACTTTTTATGAATTTGATTTCTTTGCTTTGAAAGTGTTTCCTACGTAACTTTCTTGTTATGTGCTTGAGAATTTGATTGGTTTCACAATTTTGGAGTCTTCTTTATTGTGTGTTTGCTTACTTATCTTCATTACAAATGTCCTTTGGCAACAATCAAAAGATTGAAAAAAAGAAAAAACAGCAAGCGGAATTAAGT	243	1421	207	0.178	0.141	31.9	0.226337	0.148148	37.4486	0.345	0.26749	0.299789	0.285024	19		4	0.0163934	14	0.00984529	1	0.00480769	0.299789	0.261084	0.150598	0.288529	43.9127	14	9.85222
Downregulated	ATCG00280	chrc:32720-33719	FORWARD	GCCCTTGGTAAATTTACCAAAGACGAAAAAGATTTATTTGATATTATGGATGACTGGTTACGGAGGGACCGCTTCGTTTTTGTAGGTTGGTCTGGTCTATTGCTCTTTCCTTGTGCCTATTTCGCTTTAGGGGGTTGGTTCACAGGTACAACCTTTGTAACTTCATGGTATACTCATGGATTGGCCAGTTCCTATTTAGAAGGTTGCAATTTTTTAACCGCTGCAGTTTCTACTCCTGCTAATAGTTTAGCGCATTCTTTGTTGTTACTGTGGGGTCCTGAAGCACAAGGAGATTTTACTCGTTGGTGTCAATTAGGTGGTCTATGGGCTTTTGTTGCTCTCCACGGCGCTTTCGCATTAATAGGTTTTATGTTACGTCAATTTGAACTTGCTCGATCT…		ATGAAAACCTTATATTCCCTGAGGAGGTTCTACCACGTGGAAACGCTCTTTAATGGAACTTTAGCTTTAGCTGGTCGTGACCAAGAAACCACCGGTTTCGCTTGGTGGGCCGGGAATGCCCGACTTATCAATTTATCTGGTAAACTTTTGGGAGCTCATGTAGCCCATGCCGGATTAATCGTATTCTGGGCCGGAGCAATGAACTTATTTGAAGTGGCCCATTTTGTACCTGAAAAGCCCATGTATGAACAAGGATTAATTTTACTTCCCCACCTAGCCACTTTAGGATGGGGGGTAGGTCCTGGGGGAGAAGTTATAGACACCTTTCCGTACTTTGTATCTGGAGTACTTCACTTAATTTCTTCTGCAGTTTTGGGCTTTGGCGGTATTTATCATGCA…		1	1423	1	0.196	0.224	42	0	0	0	0.214	0	0.235418	0	7		0	0	19	0.0133427	0	0	0.235584	0.329817	0.186357	0.248242	43.4599	19	13.3615
Downregulated	AT4G34150	chr4:16353857-16354856	FORWARD	TGAGTTGTGATGTTATTTGGTGTCACCGTAATTTATGATTACTGGGGAAATGCTAATGCAGGGTGAGACGCTAGGGAAGAATACAAAAGGTTTGGTTGAACCGATACAAGCAGTGGGCAACACTGGGAATGTAGGGCTAGGATTTCCTCAAAGGAGAAGGAAATAATATGAGGTACAAGATATTCAGTTTAAGGGACTCTTAGTGTTCATATATTACTTGAGAAATTGAGTTACTATATAAACTTGGATTGGCTTATAACAAGAGAGGTTGCAATAGGTAGCTAAATTTCATCTAGACTTGTAAGAGTTGAGAATCATTTACTTGCTGATTTTGAGAAATAGAATGAGAAATCGAAGTACCAAGCAATAGACAAGTTGGTTTCGATTTTTATTGGACCA…	TGGAGCCCGAAAGCTGGGACCTTTGATGTGCTGGCTCCGACCTCGCCATCGTTGGTCTTTTATGGGTCTTGTCTGGTAAGAATCACTCTTAGTCTTAAGACTATAGAGAGAGATAAAGAGAGAAGATAAAAAAAACAACTCCAACTTTCTTTCTTTTTTTTACATAAAAACGTCGAAGGAGGATGTCTCGTTCGGCGACTTGACCTCTCTCTCTCTCTCTCTTTTACCTTCATTGTTCACTGTTTCCAGACATTGAAAGAAAGATCATTAGTTTCTGAGGGGATAACCATTTTTTTTTCTTCTTAAAAAGTTTTTTTTTTTGTCAATTGGTCTTCTTCTTCCTCATCCGCTCGCTTATATTTAATTTAATAATAATAAAAATCGGTGTTCATTTTTATA…	GTCAACGCCTTACGAGACGCGTCTGGTTCTTGAAAGCAAGTTCTGCGTTATTTCATCATCAATCAAAGTCGCCATTTTATTTTTATTTAAAGTCTCACGTCACGGAATTATCTCTCTGAATTCATCATCTTCATCATTACCTTCTTTTTCTCAATCTCGATTGTTTTCTTCCAAATTCATGTCGATGATGGCGGGTATACAAGGCCAGATTCTCGAGGTCACTGTTGTTGGGTGCCAGAAATTGAAAGACACGGAATGGTTTTCAAGACAAGATCCATACGTCGTCCTTGAGTATGGTGGCAGAAGTCACCGTACCAGAACCTGCACAGATGGTGGAAAGAACGCTGTTTTCCAAGAGAAGTTTATCTTCACTTTGATTGAAGGGCTTAGGGATCTTAA…	CTCCGTCTCCAATTTCTTCCGTTTTGGATCTCATTATTCAATTATTTTCTATTGACATGAAATGTTTATAAATTTAAAGTTTGGGGCCATTAGTGTAATTCTTAAAAAGATTTAAAAAGCTTTTATGTTGAATGTTGAGAGTCAAGGTCAGCTATTGCAGAAGCGTAGATTGTTTCAGAGTCAAGCATCTCAATACATTGTAATAATATGCATGCGTGTGTTTCAAGCTATATATTTATGTATGTGCATTTTACTCTTGTTTATATCTTCTGTGATATCAAAACTTGATTGACT	721	1427	295	0.144	0.194	33.8	0.198336	0.188627	38.6963	0.338	0.248266	0.268395	0.284746	15		7	0.00969529	12	0.00840336	1	0.00337838	0.268395	0.313245	0.235459	0.182901	41.836	12	8.40925
Downregulated	AT3G52400	chr3:19427231-19428230	REVERSE	TTTTATAATAGTAATTAAGTAAATTATTAATTAAATGGGTTAACCCATTTAACAACTCAACCCATCAAATTAAATGAGTTATGAGTTGACCCAACCCATTTAACAAAATGAGTTGAGTTAACACATAACTCATTTAACTCTAAACTCATTTGATTATGAGTTGGGTTGAGTTGGGTTACCCATTTTGACACCTCTAAATATGTGTCTCTAGCCTCTACTATTTTTAAAAACTAAATTTTATATAATAAATTTTTTTATCTTAATAATAACCAAGTTGAACATATTTTAGTTCTAAAATTAACTACTCGGTTTAATATTAAACTTTAGACCAGGACATGCCGGATAACATGGTCTTAGTGTTGTCGTACGTCACCATTAGAGTTTCAATTTGCATAATAC…	TTTCATTAAAAATGTGGTATCTTGCATAATGACAATAAGTATAAATAATAATAAAATTTTCGAAATTTCAAACTGACACGAGCTCACACCCACTAGTGCAACTGCTCTGTACATATAGTAAACAAATGTTAAATGTAGAAGAAGAAAAAAAGACCAAGATATACCCTTTGTCACAAATTAGAAAAAGAAAGAAAGAGGATCCTTATTGTCATTTGCAGAGAAAGCTACTTCACTCCTTTCTCTTCCTTCGTCTCTCCGTCTCCCTCAGCCCTACATTTTCTGTTTCCGTCTACAAGAACCACTTTGTTGCTTCCTTTTCGAGCATCGTCTTCGTCTTCTACAAATTTTGTTTGTTGCTTGGTTTTGAAGCCGGCCTTTGATGGGTGCGGCAGAATCTGG…	GCATCCTTTAATTTCAAAACCGCGTTTTAATCAGACTTTTCCTTTTTTATTTTCAGTTCTAATGTTTAAAACTTTCCTTTTCTTTTTCTCCATATTTGACTCGTCAATATAAATACAATTGTAACAAACAGATTTTGATCAAAAGATTTTACTTTTCTCAATTCCTTTCAACTTTCAAAATCGAAGATCTCTTAAGCCATGAACGATCTTCTCTCCGGCTCGTTTAAAACCTCCGTCGCGGACGGTTCATCGCCGCCGCACTCACACAACATCGAGATGTCAAAAGCGAAAGTCTCCGGCGGAAGTTGCCACGGTGGTAACAACCTAGACACGTTCTTCCTCGACGTGGAGGTTGTAAACGAAGACCTTAAAGAGCTAGATCGTCTCTGTCACAACCTC…	GGGAATCTTCTTATTCCTTTTTTTCAAAAGATGTAAATTCGATAGTAGGCTTATTATTATTTTCTCCCAAATTAGTGATGATTTGGATGTAATGACGACATTTCTTTGTTTGAAGATCGTTGAAGAGTAATAGTTAAAAGTAAGTTATTTAGTGTTCGTGGGGAATGAAGATTATGATATGAGCAACTAAGAAATTGT	462	1427	199	0.177	0.135	31.2	0.201299	0.175325	37.6623	0.347	0.292208	0.268395	0.311558	19		5	0.0107991	19	0.0133053	0	0	0.268395	0.294324	0.19972	0.237561	43.7281	19	13.3146
Downregulated	AT3G07720	chr3:2464235-2465234	FORWARD	GACGCTTCACCACATAGTTTGGCTTCTACATGATCGGATCATAGGCAGCTCCAAAACCGAAGTTCCACCCACCCAGACTACTATTGGAAGTCATTACTCTATCACAAAACCATTCGTCTAGTTTCTTCTTCCCAAGTATGAAATGTTGCATTTGCGAGTTCGGCTGAAAACGAATATTTCTTGCTCTTCAGTAGCGCCTCCTGAGCAAGTAATGACTTCCATTCACCGCTCAACTCTTTCCTTTCCTTGGCTCTAAGGCTCCTCAACTTCTGTAACATCTGCTTCTGTGCATAGTTGCTTAAATGCTGAAACAGTGTCGTCTCAAGCGCATCCTGTAAAGCGCACAGCTCATCAGCAGCACCATCTTCCTCCTTCTCCTTCTCATTAGCCTCATTCTCC…	ATTTTTGGTACCCTAGTCATTTTTTTTTGTTTGCTCTTTGTCTCGATTTTGGTGCCACAAATTAGAAAAAAACCCTAATTTCACCTAAAATTTTTCAATTCCCTCTTTTCTCAATAAGTTTTCGATTTTACCTTACGCAGAAAGGTTCGTTGAAACCCTAGATTCGTTCTCAGTTTTCGTGTTGGCTA	AGTTTACAATGCATTTTGTATAAGACAAATGCTTTTTGATAAAAGAATATTAAGGTACAAAAAAAGAAAAGGAAGGTAAAAAGATTCCTTTTTCCCTCTCTTTGGGCCTTAAATAGAGACAGAGACCGAAAGAAAGAGGAGAAACCTCACACAAAATTGGTCCTAAACGAGTCTCCTTCAGTCGTAATTTGCAGCAGAGCAACGATGGCAGCGACTCCAATGGAAGGCAAATGGGTTCAGCTTAAACAGAAAGGAACCGGACCAGGAGCAAGAAGCTCTCATGCTATAGCTCTTGTGGGAAACAAAATGTATGCCTTTGGTGGCGAGTTTCAACCACGTGTTCCTGTTGACAACCAGCTCTACGTTTTCGACCTCGAAACTCAGACATGGTCTATCCAG…	GTTTTTCTTTGATTTGATTTTACATTTTTGTTACTATTGATTTTTTAGATTTCTTTCTTAGGATGAAAGGACAAGTGATTGCATTATTGATTTGTTGCTCTTGTAGATTTTTTGAAGAGAAAAGTGTAAAAATGTTGGGGAAAAATAAAGAAAACTGTTGAAATTTCGAGCTC	188	1431	174	0.242	0.157	39.9	0.202128	0.138298	34.0426	0.265	0.234043	0.285115	0.293103	11		2	0.010582	22	0.0153631	2	0.0114286	0.285115	0.266247	0.183788	0.26485	44.8637	22	15.3739
Downregulated	AT5G40800	chr5:16336018-16337017	REVERSE	TATACCATCTTGTACAATTTTGTTTAGCATGTAATTAATTAAGATTGTATATGTATATAATTAATAAACCACATTTAAACGACTATTAAGAACAAATAATGTTACACCTATAATAAGATAAATTATGAGATATGTATTTTCTTATAAATAAAATTGAATAGTTATTTGTAAATATTATATACATTCAACTAAATTTTCTATTTAATTAGTTAAAATTCACATCTATTAAAATTCAATAAAATAAAAACAAATTTTTGTAATACTGTATATACTAGTTTTATTATAAAAGAGTTATTCCTAAGTTTCTTAATAATTTTTCTATATATTTACTTAAACAGCCATGCATAAACTCAATATGTTAGTGTCACAAATATATAACATTGTTTCAAAAATTGCTGG…	CCTAAGGACTGGAGATCTTAAATGGTGCTTCTTCTGTCCAAGAAAAAAGTTCGGCAACAATAGTAAGGCGAGAAGATCGACTGATTGAGTCATGCATGAATACAGACTTGAAAACAAAGTACTAGCGCAAAAGACTATTCCTAAAAAGAAAAATGGACTTGGAGCAAGACATGCAACTGAACTCGATATGGAGCTCCATATAAGAAAGAGTATTTGAGTGATGAGGAAGAAGATAACGAGAATCTTGTAGCGATTTCTTATGCAGAAAACGTCGATCATGGTCCGAGCAAAGAAACCAGTCTAGTTGTTACAATCTCACAGCTGC	ATTGAACATTATTTTACTGGTAAATGACGTTTTATTCTGATAAAATGGACGAAAAACAGATCCTAGGTTTGAAAAAATAGTCACAAGTAATTGGTTAAAAACGTAGGATTTGCGAAGACAAACAAATTTCTTGCTTAATTAAATACCTCCTTTTATCGGAAAATAAAAAAAGTTCAAACAAAACAAAGAAGCAAAGAGACATAAAACTAGAGTAACGATGACATAAATGAGACGCACACTGATTCAAGTGTCTCGTATATGTTTTTGCCCTAGACACGTGGCGTTCTCCTACTCCCAAATGTTAATCTCTTCGGCCACCGGAGAGACACAGAAAGAATATAGAAAAGAGAGAGAGACTGAAGAGAGATAGAGGAAAAAGAGAGAGAGAAATGGATCAAG…	GGCTCTTGCTAGAAGATGATGACGATTGACGAGGACTCTCTTGCTTGAAGGACAATCTTGTCTGTTTGAAAGATGATAGTGGCCAGGTAACATATAAGTCAGGGGTTTAAGTTATATATGTGAAAGTCGGGCTTACACCCTTTTTATACACTGTCAAAATTCTTATGTACATGTCTTAATACTTATCATGTTATGACCATGGGTTTTATATAATGATTATGCTCTTGAATCAAATGGTCTTTGCTATATATATGGAGCTGGATGATATTACTTTCTTGTTGTAACGTATCTCTGTACTTAGATTTGATAGTAAAAGTGTGTTTGTTG	325	1437	328	0.148	0.114	26.2	0.172308	0.227692	40	0.381	0.372308	0.328462	0.271341	10		8	0.0245399	16	0.0111266	2	0.00607903	0.328462	0.256089	0.164231	0.251218	41.5449	16	11.1343
Downregulated	ATCG00490	chrc:53958-54957	FORWARD	GCTGTACTTCACAAGTCACATTAATTTCTTGACCAAGAGTATCTCGACCCTTAACCACCAGAGCATTGTAAATATTAGGCATTTTGCCCGGGGGGAAGGCTACATCCAGTACCGGACCAATGATTTGGGCGATACGTCCCAGGTTTTTTTTTTCACGTATCGAAACCTCTGGATTTGAAGTAGTAGGATTTGTTCTCATAATAAAAAAAATATGTTAAATTTTGTTACGAATTTTTTCGAATACAGAAAAAATCTTCGATAGCAAATTAATCGGTTAATTCAATAAAAAGTGGGAGTAAGCACTCGATTTCGTTGGTCCCACCCAAGCGGATGTGGAATTCAATTTTTTATTCATTCAATGAAGGAATAGTCATTTTCAAGCTCAACTAACTGAAACCT…		ATGTCACCACAAACAGAGACTAAAGCAAGTGTTGGGTTCAAAGCTGGTGTTAAAGAGTATAAATTGACTTACTATACTCCTGAATATGAAACCAAGGATACTGATATCTTGGCAGCATTCCGAGTAACTCCTCAACCTGGAGTTCCACCTGAAGAAGCAGGGGCTGCGGTAGCTGCTGAATCTTCTACTGGTACATGGACAACTGTGTGGACCGATGGGCTTACCAGCCTTGATCGTTACAAAGGACGATGCTACCACATCGAGCCCGTTCCAGGAGAAGAAACTCAATTTATTGCGTATGTAGCTTATCCCTTAGACCTTTTTGAAGAAGGTTCGGTTACTAACATGTTTACCTCGATTGTGGGTAATGTATTTGGGTTCAAAGCCCTGGCTGCTCTA…		1	1441	1	0.149	0.162	31.1	0	0	0	0.325	0	0.280361	0	7		0	0	21	0.0145631	0	0	0.280556	0.279861	0.197917	0.241667	43.9583	21	14.5833
Downregulated	AT5G11550	chr5:3709404-3710403	REVERSE	CACAGTCATACTTCTTTGCTCAGTCTGTGAAAACCATTGCGGTGACATCCACAGCAAAGGGTATAACTTCAAAGCAGCTTCTCATTGGTACCATCGGGGATCAGGTTTGTACATATCTTCTCATATAGAGATACCTATATAGATTGAATAACTGATACTCAAAACTGTTTTTATGAATGATTAGATATTGGCACTTGATAAACGATTTGTGGATCCACGCCGGACACTTAACCCGTCTCAAGCTGAAAAAGAAGAAGGAATCATCCCTCTCACTGATACATTACCCATCATTCCTCAGGTTCATTCAAACCCATTTTCCTTATATTTGTTACAACTGAGCAATCCCTGGTTTTGGTTACAGTTAGATTAAGTGATGTATAGTTTCTAACGCACTTGTCA…	AGTAATTCGAAAAAGTCCTATAAAAAAGGTATTTTCCGGTTTCGTTTTAGTGGGCCTAATGGCCCATATGTAACACGAAGATTTCTGACAGTACGACTTCTAAAGTACTTTGCTTTCCTTGTTGAATTCCGACCAAAGTCGATAAAGAGTT	AGATGTCGCCATTATACTTAAACCCTCGTCCAAATCGTAAATTCGTATGTTTGGGGACCATCCCACACACAAACATGTGATTATAATAAATATTATTTAATGGTTTAATGCGAGCAATAATCTTAGGGAGAACACAAGTGTAACGCCTGACAAATTTGGTTCGAATCAATTATTTTCTTCCTATTTAAAACAGAGACGCTTCCCTTCACTTCACTCCACTTCACTTGAAAGTCCCACACAGTCTCCCTAGTGAGCGATGATGAAAGCAAACCAGAAACCGAAACCCCACGCGCCACCGCGTCCTCTCTTCTCCTGTGGCTTCTTCCGCCGCTGCACACAATCCGTCCTCAGCCCAACCTCTCCTCACCAGCAGCAACCTCGCCGTAAAGCCACCACCAC…	CTAGAAAGATGAACTTAGATGCTTAGAAACCAAACGTTTGCTATGGCTTCTATGCTTATTTTGAATTGCTGAGTCCTAAGTGTGTGGACTTCGCTCGAAGTTATTTCTTTGCAACGACGATTTAGATCAATAAAAATTAATCAAAGATTGACCTCAATAAATTTGAGTTTTATAGTTCGTTTTTCTTTAGTGG	151	1443	194	0.22	0.172	39.2	0.178808	0.192053	37.0861	0.297	0.304636	0.253638	0.293814	13		0	0	16	0.0110803	3	0.0153846	0.253638	0.244629	0.275121	0.226611	50.1733	16	11.088
Downregulated	AT5G55250	chr5:22410975-22411974	REVERSE	CCAACCAATAGGTTCTTACTCTTAAGACTCATTAATTAACCCTAACCTTATAATGCTATTAATAATCTCATAACTAATTTTTTTTTTGTACCATGCATATTTGTTATATATTCTCATTCATCATACTCATTACATAATCTTAACATGCATATTACTACACTAAGATTAAGGAACTACTATCCACTGATCTAATTACCCGCGATGAGATATGATTGACGAGTCAACAAACAACACATTTCACTAATTACGATCGAGTATCCCATTCAAATTTGAATCCAGGGCATGATGTAGAAACAACCAACCAAAATTGTTTCCACAACTTACTTAAATTTTTCTTATATATATATCTCAATCCCAAAAAATGAAAATAAATTAATTAATAAAATTACATCAAAATGA…	AGAAACATTAGTTTTTCTTCTTCTGTTCATCAATTTCATCACATAAACCCTAATTTAGATTTTAGGGTTCATCTGAAAACTCTTGCAATATTTACAAGCTATTAAATCATCAACA	TCTCTTTGTCCTCTTTTCCTATATATATGTGTCGTCTCCTCGAGCTTGTCTCATTCACAAAAAGAAGGTGTAGAGAAAGTTAAAGAGAGAAGGAGAGATCCATAGAGAAAGAGAAAGAGAATGGGTTCTAAGGGAGACAACGTTGCTGTATGTAACATGAAGCTCGAGAGACTTCTCAGCATGAAAGGTGGCAAAGGACAAGACAGCTACGCCAATAACTCTCAAGCTCAGGCAATGCATGCACGGTCCATGCTTCACCTCCTAGAGGAAACACTTGAAAATGTTCACCTCAACTCCTCCGCCAGTCCGCCACCGTTCACGGCGGTTGATCTTGGCTGTTCCTCCGGCGCAAATACTGTCCACATAATCGATTTCATAGTCAAACATATCTCTAAGAGG…	AAGGGAAGAGAAGAGCAAAAAAGATAACTGGAAAACAAAGAAAATGGTGAAAACTCGAGTTTCGCCATTGTTGACTTGGCCTCTGTGTCGTGGTTCGTTTGTTCAGTTCCTTTCACAACTTTGGAAACTTTAAATATCTCATCACATTCTATAGTCTTATTTACAAGAATGATGAATCTTCTTAAAGAGCATTGTTGTTTACTCTCTCTCTAATGCTTTTGTCTTTGTAAATCCGAGGGAACAGAAACACTACTTTGTGATTTTGATTAGTTTCTAAACAAATCTTTAGCTTAATTTTTCTT	115	1443	303	0.176	0.089	26.5	0.191304	0.0869565	27.8261	0.402	0.33913	0.258489	0.30363	10		3	0.0258621	11	0.00761773	6	0.0197368	0.258489	0.268884	0.227997	0.244629	47.2626	11	7.62301
Downregulated	AT1G71180	chr1:26831267-26832266	FORWARD	GGGATTGTGTTTGCTGAGAAGGCGGGTTTAGATCCGGTGAAATGGCTTGAGGCGGTTAAGGACGGTGCAGCTGGATCGGCGGTTATGCGGCTTTTCGGGGAGATGATGGCGGTGAGGGACTATAAGGCGACGGGGTTTGCGGAGTATATGGTGAAAGATTTGGGAATGGCGGCGGAGGCGGCAATGGCGATGCCTGGAACTGCTTTGAACAAGCAGTTGTTCACTGTAATGGTGGCAAATGGAGATGGGAAGTTAGGATTTCAAGGCGTCGTCGATGTTATTAGGAGACTTAACGGCTTATCCTGATAAAACTAGTGTTAACTAGGCAAGCTTGTTTTCCATTTGGTTAGAAGTTGCTAATAAGAACATGGAGTCTCACCAATCTCGAGAACTATAGTT…	ATTTCTATTACTCATCATAGTTCTCAATAGAGAGAATCAAAAATCAAA	ATCCAGAAGAAAAAGAGATTTGAGCTCAATAAATAAAAATTGAGTGAAGTAGCTAAGACTTATTTTTTATGTTCTACCAATCGTCGTCGTCTCTCACGCAAATTCTTCATTCGTTCTGTGGAAACACAGAAATGGAGACTCCATATCCGAAACTCATCGATCCTTCAAAGACTCGAATAGGATGGATTGGCATCGGGATAATGGGATCGGCCATGGTTTCTCATATTATCGCCGCAGGCTATTCTGTCACAGTTTACGCTCGCGACCTCCGGAAAACAAAAGATCTGCAAACCAAAGGAGCTCGCATAGCCAATAGCCCCAAAGAGTTAGCGGAGATGAGCGACGTTGTGTTCACGATTGTTGGAAACTTCAACGATGTCCGATCATTGCTTCTCGGTG…	TTCCGACACTAGTACTGAATCTCATTTGAATGAAACTAAAGAAACCGATGAAACATCTTTAAAGTCAAACATTCATAAATAAAACGAAAATGATATCAAACAAGTTTCAAGTCTTAAACGTACGTTTCAGCTAATCTCGAAGATATATATATATATATATATGTGTGTACTTCCCTATTAGAAACAATAATGAAGAGCTCAATGAAGAATATTATC	48	1443	217	0.186	0.231	41.7	0.166667	0.0833333	25	0.308	0.4375	0.284823	0.419355	16		0	0	21	0.0145429	6	0.0275229	0.284823	0.264033	0.185031	0.266112	45.1143	21	14.553
Downregulated	AT2G20750	chr2:8939833-8940832	FORWARD	TCAGATCGAAATACAATTTTCAAAAAAAACACACACAATTCTTAATCCTAGCAAAAAGCCTCGAATACTTTTAAACTTTTCTTGATTTTTCCAGACAGCAAAGACGTATGGAAAACGAAAGAGGTAGTTATAATGAGAAAAGATAATTACTTAGGAGGCCGAATATGGTCTTTGGCTAAACATTTTGGCGATTATTTATTTTTCTTCCCACCGACTTTCAATTCGATGCAAAAAATAAAGTTATTATAATATCAGCAATAAACTCATCTGAAATATTAGAATAAGCAAATTTCAACAAAAATTAACTAATCTAGCCTAACCAGATTAACTTTACGACATGCCTAATCCATACAAATCAATAAAATTTAACTATTTTACTAAAAGATCAAACAAAACTTT…	TTTAGGTATTAGCCTGCCTATAGAAAAACCCAGTGGTGGATCATCACTGGAAACTTCTCGATGAAATGACTTTCTTCTACAAACTTCTTTTTCCCTCTTCTCCAAGCTTACGCTTGTCTCCATGTAAAAAACCTCCGTCGTCTTCTTCCTCCTCCTTCATAACCCTAAACCAAAAACCCTCATTTCCTTCAATCTTCTTACTCAC	CAACAACATTGGCTTTAAAAATAAAAACGATGGAATCTTATAATTGCATAAACACACACACACACACACCCTTTACCCTACGGGATCGTGCTAAATCAAGGCCCCTAACTGTCAGTAGGTCCCATCCCCCCCTCATAAAATGGCACACTACGTAAATAAGAAGAATGGCTCTAGGACATTATCGTCATTTTCTTATCTGATGCAAAAGACTTGACTTTTCCTTTTTGCAGACTTAACCATTCCTCCTCCTTCCCTCTCTATTTAACCAACTTAACCAACAATTCTTTCTCACTTCTCCACTTTTTTTCTCGGTTAGTGTCAGTTTTTTTGTTGGCTAGTCTCTTCGGTCAAAATGCAGCTCTTTCCGGTCATCCTACCGACACTATGCGTCTTCCTCCA…	AGTTCTAAATTTTTTGTTAGGATGCATCTCAATTTAGCTTTACCATATATCCGCTAAGAAAAAAGAATCGTTGTGATCAGTGATGGTATGGGCTTAGGGAACCTTTTAGCAAGGTTGAATGAATGTTTGCCAAACTTCAGTGATGCTGCAATGTAGTGTATCGACTGCAAAAACTTATCCTACTTTTCAACTTGGATGACTTGTTTGATGAAAGAAGTTAAAATTTCTTTAGATTAAAAAGGTCTTGTATTATCTTCAACTAATGTTGATTTATTAGAAGTGAACGCCACAGTTTGATTTTATGTGGCTA	205	1444	311	0.16	0.114	27.4	0.307317	0.102439	40.9756	0.392	0.253659	0.261773	0.302251	14		6	0.0291262	18	0.0124567	3	0.00961538	0.261773	0.279086	0.25554	0.203601	45.9141	18	12.4654
Downregulated	AT5G60660	chr5:24377207-24378206	REVERSE	TTTATGTTTGAGTTTGTTATCCATATATCATTAATTCATTATATCTTTTTTTTGGACAACAATTCATTATATCTAAATCATCATAGTTGGGTTACTTAACTGATAAATAAAACTCTTTTTGTTTATATTAAAAACTGTCTTCTGATACAACTATACAATATATAGGTGATTTCATATTATAATTTGGAAAGTCATGGACTGGTTCAGCCAGAATATAAAAGTACCAACTTGTTAATTAAACCGTATATTCATTTAGTATCCAGATAATCTTCATTTAATCTAACATGTTGGACTCGTTATAACAAAAAACATTGAATACAAATCTAAAAATTGAAAATAATGAATAAACATAAATGATAAGGAGATGAAATTCGACGTTGCAACGACAATTGATGAAAA…	CGCCTATCTCACGTGAGTAAAATAAATAACCTGTTTTAGCGTAGGGTGAGTTGTAGGAGATTACACCAATGGCCTGAGAGAGTGACCACCACCTACCCCACGCCGTCTCCGAAGGCTTCACCAAACAACACCACGAAATCAATCCTCTAATGTATTTCTTCAATTCAGTCTTCTTCTTCTTCACCAACCCAATTTCTTTTCTTCAACTCTCTCTTCTCCCCAAACCCGACTTCTGATCCGCATCGATTTCC	GCGAAATTGAGATTGTTTCTCATAATACCCACCAGGCACCAGCTCATTTGATTTTCAGGTCCAGAATAGATCTGATTCCTTCATAATTATTTCCAAAATAAAAAATAAATTCAATTAACTGTCCACATAGTTATCAACCATGTATATTACATTGTCTTATAATGTACTTATACCAAACCTCTATCTATATATATGCACACACAAACAAACCAAAAATATACAAATCTGAACAAACATTAAAACTCATCTCTCTCATCATCTTTGGCCATGGCAAAAGACTTGGATGTGAACGAGAGTGGACCACCGGCGGCGAGAGACTACAAGGATCCGCCTCCCGCACCATTTTTCGACATGGAGGAGCTTAGGAAATGGCCGCTTTATAGAGCGGTCATAGCTGAG…	AGTCAAAATAATAAGTTCACTTAGAAACCTTTATCTTTGGTGTTTCTAGTATATTTGCATGTGTTGTGGCCTATGGGTGTGGATGTTTCCTTTTGTTGCATGGTTTTTTTTTTCTGGTCATCTTTGATTGCCTCTGCAGGATCTTATATGATCTCTAGTTCTGTATTACACGTTTTTGTATTTTAATAAAGTTCATAGTGCTCAACTCTTATCATTTCT	251	1448	220	0.142	0.136	27.8	0.314741	0.139442	45.4183	0.384	0.258964	0.26105	0.204545	20		2	0.00793651	15	0.010352	1	0.00452489	0.26105	0.316989	0.21616	0.205801	42.1961	15	10.3591
Downregulated	AT4G36830	chr4:17348218-17349217	FORWARD	GTTAAATGTTACAATACTTCCATGCATATGCATATGAGATATCATTACTTTAAACATGTTATCTATACCAAAAACTCAACAAAACCTTGTCATTTGAGGCCTAAATCTTAGTTGAAGCCAATTCCGAAATTAGTTTTAGTTTTAACTTAAATGATTTTTAGTTTATAAATTAAACAAGTATAACATATGCTTAATGATTGTTTCGGCGGGCTTACATAAATGATTGATAGAACATGTTATGCGTGGGAGTAGTCGTTGTAAGTTCACCGTCCAAGTCTCCTTTTAATTAATTCACGAGAAATCAACTACGACCGTGTAAATAAAATACTTAGTTTGGTAGGTCAAGAATCACTTCTGGAAAATGAGACTAAAGAAAAGAGTCACTTGTGGAAAATACTA…	TGTAGGATTGGACCAACACACTTCGAGATGTATCTTTATAAGTTCTAACTATGAGAGCTAATTAACCGCACTATTGAAACTATTATTTCACTATCATTAATTATTACATTTTGCTTTTAATATATAGTTTCTATAGACACCAAAGCCAAACAAATAAGCCCAAAAGTAAAAACCGTACCAAAGACACCAGGCACCCATATATACATGATAGATTGACTCCATATGTCTC	TTACAATATTCATTTATGTAGCCAAATTAAATTTGTCACGTAAATGTGACAATTAATATTGGTCCACATCATTTTGCTTTCATGACAAGACCGGCCATTTAGTGACCTACTGTATGTTCTACAACAATTATTGGAAAATGGAAATTAAATATCCCAACAAAAAAAATAAGAGCAGAAACAGAGATTCACTTTGCGAAAAAGTCGCACGCACACATATAAAAGACAGGACTAGAGGAACAGAGGAAGAAGAAGAGTCACTGTGATCACCACCACCGTACGATCAAATTCAAACTATGTCAACGGCTCTGATTAACTCTATTACCTACTTCCTCTCCGAACATCCATACATCGTCGGATTCCGTTGGAGTAACAGCCAATCATGGGGCTCCACGTGGTCTT…	TTCCGCTGCAAAATTTGGAAAATAAAACGTTGAAATTTTATAAAATGTTTTTCATATATTAGTTTATTTTGTGTTCCATCGTCTTATTATTATAATATTTAATCAGTTTGTGTCGGTAATGCAACTCCGAATCATATAATACGTTTACCTTTTTGTTAAATAAGAGCAATGAACAGTTACAAGAGTTACGTAAATTGATCAGAAGATTATTATAGTAACTGTCGCATTCACTTTGGTTTAAAGTGCATGACTAAAACTTTGATAATTTAAGTATAGCTTTTGGCAAGTGTGTCTTTTTGTATATGGATGGTTCCGTGTAAAAATGTAACTGTGAGTTTGAACAAGCCTTCTTTGGTGTTAATTTAGCTGTCTTCCAAGCA	229	1450	381	0.175	0.152	32.7	0.20524	0.122271	32.7511	0.316	0.371179	0.258621	0.307087	14		6	0.026087	17	0.0117161	3	0.0078534	0.258621	0.298621	0.24	0.202759	44.2759	17	11.7241
Downregulated	AT1G15950	chr1:5477603-5478602	FORWARD	GGCAGCAAAAGAGCCAAATGCTGAGCTCAAAACTGATGGAGAAAATCAGGAGGCAGCAAAAGAGCTAACTGCAGAACGCAAAACTGATGAGGAAGAGCACAAGGTAGCTGATGAGGTAGAGCAAAAGTCACAGAAAGAGACAAATGTAGAACCGGAAGCTGAGGGAGAAGAGCAAAAGTCAGTGGAAGAGCCAAATGCAGAACCCAAGACCAAGGTAGAAGAGAAAGAGTCAGCAAAAGAGCAAACTGCAGACACAAAATTGATTGAGAAGGAGGATATGTCTAAGACAAAGGGAGAAGAGATTGATAAAGAAACATATTCAAGCATCCCTGAGACTGGTAAAGTAGGAAACGAAGCTGAAGAAGATGATCAGAGAGTGATTAAGGAACTGGAAGAAGA…	ATTTCATTTAGGATCTGATGATATTGAGAGTCCCATTTAATGCAAACCGTATAACATAAGCTACGGAGAGAGACTTGTTGATTCCATGCTTCTCACTTACTCCTTCACCCCCAAAATCTTATTCTTCTTTCATCTCCGCCGTCTATTTTTCATCAACATCGATAGATGTACGGTTCTCGTTTCTTCTGGTTATAAAGCAACCGAGTCGCACGGACACGAACCATTTTGTATTTTTCTTTCCATTACAATACAAAAAAAAAGAAGCAATTTGGTCATTTTTATCATTTCTTTAAGCAGATTTTACCATTTTTTGAGTAAGCAACGAGGAAACCTAGAGAAGCTTAAATATTTGGGAGGGGAAATTTGTAGCCTACAATCTCTGAAGCAATTTGGCATCTT…	CTATATGTGAACTTGGCAAGTGTGTAAATATAAAGATAACATTCCTTTTCGTTCTTTATATATACGAAACGTACCACAAATTTCTAACTAAAGCATTCATAGTCTCTCGAAAGCCTCTTTTCAGAACCGAAGCTCTTTACTTTCGTCCACCGGGAAATATGCCAGTCGACGTAGCCTCACCGGCCGGAAAAACCGTCTGCGTCACCGGAGCTGGTGGATACATCGCTTCTTGGATTGTTAAGATACTTCTCGAGAGAGGTTACACAGTCAAAGGAACCGTACGGAATCCAGATGATCCGAAGAACACACATTTGAGAGAACTAGAAGGAGGAAAGGAGAGACTGATTCTGTGCAAAGCAGATCTTCAGGACTACGAGGCTCTTAAGGCGGCGATTGATG…	AACAGATTCGATATTTTATAGGTTTCTCTTTACTCTTTCCAAGTGTTTTGGGGTCAGGAGGGAGATATTTGTTGACCCTTTTCTCCTTTCCCCCTTTTTTTACCAAAACAAAACAAAAAAAAAAAAAAAAAAAATTGTTTTTCTCGCTAGTGTTGAGAAGGAAATATGATAGATTAATGTAAGAACGTTTCTTACCAAATGTGAACAATCGAGATTCAAGACT	512	1458	224	0.14	0.229	36.9	0.175781	0.179688	35.5469	0.369	0.273438	0.26406	0.339286	18		6	0.0116959	22	0.0150788	4	0.0177778	0.26406	0.270919	0.233882	0.231139	46.5021	22	15.0892
Downregulated	AT3G08580	chr3:2607896-2608895	REVERSE	GTGGTTGGTGTATCTTATATGAAATTTGGACATGATGTGTGTGTGCAGGTGCCAATTGCCATAGGAGGTCCTGGCTTGTCAGCAGGAGTTAGGTTTAGACAGGATATCGAGACACCTGGGCTTGCAAATGTAGCTGCGACAGTGATGAACCTCCATGGATTTGTGGCCCCGAGTGACTATGAGACAAGTCTGATCGAAGTCGTCGAGAAGTGATGATTCTTGTTGTTGTAGTTCTTTTTAAAAGTCCCACCTGAGCCTCTATAGACTCTGATTCTCTTTTAAGTTACTATTTTCACCGCTCTCTAATAAGGCTCGTGATTTTTTGGGAGCCATACTGTATACTCGCCGGCCCTCTCACGATGTTGTTCAATTCACAGACTAAATTTGATTTATCTATTT…	GCTTTTTATGGGCCTAAGCTGATGTAGAGAATAGCCGTAATTATTTCCGGTTAGTTTCGGTTTACAAAAAAGGGTAAGAAGGTAATTGTTTTTCTATCCCGCCGGGGTGTCTCCGCTTTCTTAAACCTCTCTCTTAAGAACTTGGCGCCGTTATCTTTCTC	GTTATATTCGTTTCTTCGATCTGTGTTTTTTAGATCTGTAAGAGTTCAAAATGGTTGATCAAGTTCAGCACCCCACTATTGCGCAGAAAGCTGCCGGGCAGTTCATGCGTTCAAGTGTTTCCAAGGACGTTCAAGTGGGTTACCAGAGGCCTTCTATGTATCAAAGACATGCAACCTACGGAAACTACTCCAATGCTGCATTTCAATTTCCTCCGACATCCCGGATGTTGGCAACAACTGCTTCTCCCGTGTTTGTCCAAACCCCAGGAGAGAAGGGGTTCACTAACTTTGCCCTTGACTTTCTGATGGGTGGTGTTTCTGCTGCCGTCTCCAAGACTGCTGCTGCTCCTATTGAACGTGTTAAGCTTTTGATCCAGAACCAGGATGAGATGATTAAAG…	ATCATTTGAATTTCAGATATCAAATAAGTGCACATTGAAAAAATGTTTTGGTTTATTGAATTACATTGGAGACTGAGAAAATGGTATTAAGATTATGTAGATCAAACTATCTTATGCACAATAAAGTAGCTTTCTTTGCAAAA	161	1460	144	0.174	0.18	35.4	0.204969	0.217391	42.236	0.328	0.217391	0.234932	0.381944	15		2	0.0123457	19	0.0130048	2	0.0137931	0.234932	0.324658	0.206164	0.234247	44.0411	19	13.0137
Downregulated	AT2G39650	chr2:16529495-16530494	REVERSE	TAGACTCCAGTTGAATCGGATGTTACAGATAACTTTTCCACAATTTATGGAAAAGTAATAATTTGTAAAGTAAATTATGAGCACAGGTTTAAATAATTTCGGCCGTATGGCCCAAAATTGGATTGTGTGAGACATGTCGGTTATTTGGCATTTTGGGTTGGATAGTGGTAAGTAATATGCCCATAGGCCCAAAAAGCCCACTAGCAATGAATTAAAGCCTATTACACTTTGTTTTCCATAATTCTCCTCATTGTTTATTTGTTTTAGTAGTATTTCTCAAACAATTTAATGAGTTGTTTTTCATCTTAAGAAAAAAACAATTTGCAAAGCAATACACATACTGAAAAGAAAATCAAAGCAAGTAATAACCATATCGAAAAAACATTAGAAGAAATTTTA…	AGAATATATTGATTTTATTTATCTTTTATTTTTAGACCAAGCTCAGGCTATCATCTCTCCGTTAATTAGGGTTTTCTTCTCTATCTCGATTTCAATACCATTGTTGATCCGCTGAGCTAGGGTTGTTCGATCCCGATAATTGTGTCGCTTAGCTCTGATCTCTGTTCATCGAATTTGGTTAATTTGTTTTGATTGGTTAAGATACATTGGAAAGCG	TTTTCGCCTATCTTCCTGGATTTTTCTCTTTCGCTAAAAAGAACCTTCAAGCTCTGTCTCTCTCATCGCTATATAATATAATAAAATCAATCACACACAAGACTCGTGAAAGGGGACGATACGCGTTTTTTATTTTGTACAGACTCAAATTCAATTCAATTCAATTTTATTCATAAGTTCTGGGTTTGAAATTTGAACAATTGACCGAGATTTGGGAACGATGGGTATGGACTTGAGAGTTGTTCCGGCGGAGGAATGGTTGAATCGAGGGATAGATTCGAGTCACGACGGTGAACATGACCTAGGCCTAATGGTTACAGATTTTCTGGAAACGGGAGGTGGTAGCGGTGGTGCTGGTTCCTGGTGCAGCAGCGACAGCGATTCTGGATTCCCAGATCC…	TAAGAATTACAAAAACCACATAATCTCAGGAAATGGATTATCTTCTTGTAGTTTTCGTGTTATTTTTTCTATGAAAAAGAAGAGAGGTCTGATTTTACCATAAATATTTGTATCATTGAACACTATTGATTGACTGGTAGTTTGTTGTTGTTATCCCAAGTTTCTTCTAATTACTTTTTCATCACAATGTACACCGCCTAAAGAGGGTAAAACGACGACGTGGCGTCTATCTTTCGGATTTGTTTTCTTAATCATGAGAA	216	1460	261	0.175	0.142	31.7	0.171296	0.185185	35.6481	0.352	0.222222	0.273973	0.298851	15		1	0.00460829	14	0.00958248	2	0.00763359	0.273973	0.315753	0.176712	0.233562	41.0274	14	9.58904
Downregulated	AT3G56880	chr3:21058785-21059784	FORWARD	CAACTCCATGCACCTAGTTGTTAAAGAAAATAAATAGGAAACCAAAATTTTTGTGTTTGTGTTTTTTTGTTTGTATGTTGGTATAGATAATTTTGACATTAATTTGTCCCACTAGAATATAAAAGGAAACCAAAATTTAATACGATATGAAGCCCTCTCAAACTTGCGATAAATTTGAAGCTTTACAAAATCAACACAAAAACGGAATCACTTAAAATAGTACTACTGTGATTAATAGTATTTGTTGACCCAACAAAATAATATCTAACATTCATATCCATAATAATATCTAAAATTCATATCCATATATATATATAGAGCTATACATATTCTCCTAGTATTGGTCACCATGGCCTACTTGCATTTATGCAACCTAACGTTTCCCTTTCGATCGTTGTG…	CCTTTCGTCTTAAACCCCACAGCAAAAAGCCACTCTCCTTTCTCTCTCTCTCTTGTTCCTCTGCATCC	GTCAGAGTTCCGTACAATTCTGCTGACGCGTGTCTTCTCCTTTCTCTCTCTTCTCCACGCGGTTTCTCATTCTCTCTCTCTCTCTCTTCGCCGTCCTATTTATATTATCTCTCCTCAGCTTTCATTTCTCCAATTCATTCATTATCACATTCCTTTACTCACTCTCTCTCTCTCTCTAAAAACAGAGCTCAACAATAATGATCCACTAAAAAAGATTCTCTTTTCTCTTCTTCTCCGGTGATTTACTTACTTAACAATCATGGCGTCGTCGGAGGGATTAGCAAGCGTTGATCCTTGGTCATTCCGTCAAAACTTCAACATCGATTCGTGGCTACTCTCTGATTCCTTCTCACACGACAGTGATATACTCGCTAAAGCTCTTCACAGATCCATCTCCAC…	TCACATAATTGGATAGTGACTGAATCCGACCCGGTAAATGGGTGGGCATAATAATTCGGATTCTGAAGATCCGGTAATATGACGCAGCGGGCAGAATCGTATTACTGGCATGGAAGACGACACGTGGCGTTTTTGGGGATCCACATGGCAATCACTGGGACGTTTGCTTTACAAAAAGACACCGTTTGGGAAAAATGAACGGAAGTGATATCTAAAGTAACGGAGCCGTTTGATGAAGAAGAAGCAGACGGCGTCGTTCAGTGGAGAGTGGAGCAAATCGCTAAGCGAAGCTCTCCCACCAAAACGATTTTCTTTGTTTTTTTTCCTTCTTCTTCTCTTAAAATTTAATTAAAATAAGTGAATGTAATTTGATCAAGATTTTATCTTACTTCTGTAATT…	68	1463	482	0.146	0.142	28.8	0.411765	0.0735294	48.5294	0.381	0.176471	0.252905	0.313278	15		1	0.0144928	10	0.0068306	1	0.00207039	0.252905	0.328093	0.24812	0.170882	41.9002	10	6.83527
Downregulated	ATCG00500	chrc:56075-57074	FORWARD	GTGTTCTGCCTGTGGCTTCAGGGGGTATTCACGTTTGGCATATGCCTGCTTTGACCGAGATCTTTGGAGATGATTCTGTACTACAATTCGGTGGAGGAACTTTAGGCCACCCTTGGGGAAATGCACCGGGTGCCGTAGCCAACCGAGTAGCTCTGGAAGCATGTGTACAAGCTCGTAATGAGGGACGTGATCTTGCAGTCGAGGGTAATGAAATTATCCGTGAAGCTTGCAAATGGAGTCCTGAACTAGCTGCTGCTTGTGAAGTATGGAAAGAGATCACATTTAACTTCCCAACCATCGATAAATTAGATGGCCAAGAGTAGATGAATTAGATTTAGTAATTCACGTTTGTTTTATTAGTTTAATTGCACTCGGCTCAATCTTTTTTTTACTAAAAAA…		ATGGAAAAATCGTGGTTCAATTTTATGTTTTCTAAGGGAGAATTGGAATACAGAGGTGAGCTAAGTAAAGCAATGGATAGTTTTGCTCCTGGTGAAAAGACTACTATAAGTCAAGACCGTTTTATATATGATATGGATAAAAACTTTTATGGTTGGGATGAGCGTTCTAGTTATTCTTCTAGTTATTCCAATAATGTTGATCTTTTAGTTAGCTCCAAGGACATTCGCAATTTCATATCGGATGACACCTTTTTTGTTAGGGATAGTAATAAGAATAGTTATTCTATATTTTTTGATAAAAAAAAAAAAATTTTTGAGATTGACAATGATTTTAGTGACCTAGAAAAATTTTTTTATAGTTATTGTAGTTCTAGTTATCTAAATAATAGATCTAAAGGT…		1	1468	1	0.159	0.173	33.2	0	0	0	0.304	0	0.326294	0	8		0	0	16	0.0108918	0	0	0.326517	0.340832	0.135651	0.197001	33.2652	16	10.9066
Downregulated	AT3G57260	chr3:21189968-21190967	REVERSE	AAATTATGAAGGGCCGTGTTTTGCGTAGTTGTGTAGTGATATATATTCAAAACCGAGGAATTTTCTTATAAACGTCTATTTCGGTTTTTGCCCAAACAAGAAGGTATAATTCGGTTGGACGACAAAAATAGACGCTGTATTGTTGATGGAGTAGATATTTATTATTTTCGATAAATAGTATCTCTTTTTAACGTTACAACAATTTCTTTCACATCCTAATATTTGTATTTTGATATTTTCTTCTCTATAAGAAAATAAACAAGAGAAATTTCACATTCATCGTGGATTTTCTATGCACCTTGTGTTTTACTGAACCAAATTAATTAATTGAAAGAAAAATTTTCACAATTCTTTTCTTTTTGGTTTAATGGTTGATACAGAAATCCAAAAAGGTCAAAT…	TGTTAGACGAAAATAAAATTTGAACCCTATATAAATTGCTAAGTTCTTGCGTACATGCTTTGTAGACATAAATTATTAGAGAGACGAAAGGAAAAGC	AAAACAGATGATATTGATAGATCATTTGATTTCATTCATTGACTGACTTGCACAGTTGCACCCCAGGCTTGGCTCTATAAATTAGGCGGTAAATGGAATGATTAAAACATATCATTTTTCACAGAATCATAGAAAAATCAAGAAAATGTCTGAATCAAGGAGCTTAGCCTCACCACCAATGTTGATGATTCTTCTCAGCCTTGTAATAGCTTCCTTCTTCAACCACACAGCTGGACAAATCGGAGTATGCTACGGGATGCTAGGCGATACCTTGCCAAGTCCATCGGACGTTGTGGCTCTTTACAAACAACAAAACATCCAGCGAATGCGGCTCTACGGCCCTGACCCAGGCGCTCTTGCCGCTCTCCGTGGCTCTGACATCGAGCTCATCCTCGACGT…	AGCTTTTTGCCCCCAAAAAAAACTTAGTAATAAAACACTTGATGTTTTTCTTTAGCGATTCATCTGCTTTGTATAGAATAAAGGTAACCCTCGTTGATGGCTTCAAATCTCCGCTCCGTCACACCTGAATTTTGGAGTTTTTAGATACAATTATTATGTGTGTGGGTTGGATTTTTTTCTCATCTTCGAGGAATCTTTCTTATTCTTTGTTTCTTTTTTTCATTGATGATATACCATTTTATCAAGAAAAAAAAAATCATATTTCTTTCCTTTTTTTGGGATCA	97	1477	285	0.154	0.164	31.8	0.123711	0.185567	30.9278	0.343	0.402062	0.292485	0.263158	18		2	0.0204082	21	0.0142084	2	0.00699301	0.292485	0.266757	0.212593	0.228165	44.0758	21	14.218
Downregulated	AT5G38470	chr5:15403622-15404621	FORWARD	AATATCTATATCTATATATATCTAGCTTAATTAATTGGATAGTAAAAGCTTATCTTTGCATTTTTATTATTTTAATTAATTACTTGTATATATATATTATTTTAAATACTTATTAGCATATTGACATTTAAGATACAAGGTTTAAATTTCTTTTGTTATTTTGAACAGAAGTTTTGTTAATCAGTAAAATAAAATTATTGTAAATAAAAGAAAAGATTTTGTGCAAAACAAACTCCAAAGTCGTTTATTTTTGTAACTTTATCTTTCACGTTTAAAAATACAAAACAAAATTATGAAGTAAAAATAATACGTAATGTAGTCGATTTTACAACTTTACATCTATTGTAAACGTTTTCACGATCACATATATTTGTTTTTAAAAGTTTTAAAGATATAGTT…	GTTCGTTGGCTCCTTCTTGTTCCTTAATTAATTCAAATTATATTCATCACCTCCATTGAATAAGTCCATTTCACGACAAAGTCACCAATGCTTCTTTTACATGTATATATACTTCTTTCCACTCCCTCTTCTCTACTCAAATCAAATCTTCTTCCTTCTCTGTTTTCTTAAGCTTTTTGAAAATTTTATCA	CTCAATACCCCAAAAGCGGTCTCTCTCTATACTTTGCTTCTCTCTCTAAACTTCTCTCTTTCTTTTTTTCTCAAAGCTTTTTTCCTTCTCCCTAAACGATGAAGATTTTCGTGAAGACTCTCAGTGGTTCGAACTTCGAGATCGAAGTAAAACCTGCAGATAAGGTTTCTGATGTTAAAACGGCTATAGAAACTGTTAAAGGTGCAGAATACCCTGCTGCTAAGCAGATGCTGATCCACCAAGGAAAGGTTCTAAAGGATGAGACCACATTGGAAGAGAACAATGTTGTTGAGAACAGTTTCATTGTTATCATGTTGTCCAAGACCAAGGCTTCTCCAAGTGGGGCATCAACCGCATCTGCACCAGCACCTAGTGCTACACAGCCACAGACAGTAGCTA…	CGTTACGGTTAGACATATGGTACTCTATTCTTCCTTAGAAGACTATGTGATAAAAGATGATCAGGTGTTGATGTTTCGCTCTTTATAGATTGCCATGAATTGTAAGCTTGTTTGTATGCATAAGCTGCTGTAGTTTATAAAAATGTTGTAACTGTTTCTCGTAACCTTATTAGTTGTTATCAGAGTTCCTTTTTACTCGCTCTATCCAAACACAAAACATTACATCAAATGTATTGTCTCTGCA	191	1480	245	0.129	0.117	24.6	0.251309	0.0732984	32.4607	0.377	0.246073	0.264189	0.273469	8		0	0	27	0.0182309	4	0.0162602	0.264189	0.284459	0.243243	0.208108	45.1351	27	18.2432
Downregulated	AT1G28290	chr1:9891016-9892015	REVERSE	TGTTATACATACTACTTTCAAAACAAAATTGTTTGACATAATCCAAAAAAAATTCAATCAATTATGCAAACCAGATTTGGTAATTTATAACTTCGGATTACAATCAACATCGATAGTATACAATCACGAATCAGATGCCTGACTACTATATCAAAGTTTTTTACTATCTCATATGTGAATTATGGTACTAAATTCCTTTAAAAAAAATTAATGCCTGTTATTACCATCACTTATGATTTTTCTAAATACATAGATAAAAATTATCAAAAACTTTTGCATGTTAGCTTGGATTTCAAAACAAAATTGCTTTCTTTGATATAATGTCAAAACAAAAAGTTCACAAAACAAATTATAATGACAATTCAAATTCAACATTACTATTACTCATGCTATAAAACA…	AACAAAGACCCATACCATTCTTATTATTAAGGT	CAAAATGGTACTAGTAACTAATAATGGGGTAATTCATGTCGATCGATTTTGATTTACTATTTACAAATAAAAGGGAGTAATTTCATGACACTCGAAGCGTGAACCTTCCACCTATATATACACCCATTTCATAATCTCAAAACATATCACTAACCCAAAAACAAAACAAAAAATGGGTTTCATTGGTAAGAGTGTATTAGTGAGTCTCGTAGCACTTTGGTGCTTCACTTCCTCTGTCTTCACTGAAGAAGTGAACCATAAGACTCAAACCCCTTCTCTAGCTCCTGCTCCTGCTCCTTACCACCACGGCCACCACCACCCACACCCTCCTCATCACCACCACCCTCACCCTCACCCTCACCCCCACCCACCGGCCAAATCTCCTGTTAAACCCCCGGT…	GAGATTTTAGATGAGTTCTTGTTTTTCCGGCGGCCGGGAAAGTTTTCCGTCAGCATTCTTTGCACAGCGAATCATTCTTGTACATGTTTCGGTTGCTTATGGGAACCGTTTGGTTCTGTTCGGTTTGACACGAGTTTGGTTTGGTTGATTTTTAATTTTGGTCCGGTTTGGTTTTGTAGACGATTTTATTAAATCAGAGCTGTAAATTTGTAGTGGGATATTCAACACATGGTCGATGTATGCCCGTTTCGTGACACGTTTCTATGAAATATGCATGCCATGTATCATAT	33	1482	291	0.134	0.115	24.9	0.212121	0.0909091	30.303	0.366	0.393939	0.279352	0.202749	9		1	0.0294118	23	0.0155091	1	0.00342466	0.279352	0.245614	0.294197	0.180837	47.5034	23	15.5196
Downregulated	AT1G74240	chr1:27916249-27917248	FORWARD	TTTATTGGGTTTCTTTTTTTTTGCATATAGGACCTTCATGGTCGAAGAATTAGGGTGAATTATGCAACTGAAAGAGGAAGTGGGTTTGGAGGAAGGGGATTCGGTGGTCCTGGTGGTGGTTATGGTGCTTCAGATGGTGGTTATGGTGCTCCAGCTGGTGGTTATGGAGGTGGTGCCGGTGGTTACGGAGGCAACTCTTCTTATAGTGGAAATGCTGGGGGTGGTGGTGGTTATGGTGGTAACTCTTCCTATGGTGGAAATGCTGGTGGTTATGGAGGTAACCCTCCTTATAGTGGCAATGCTGTTGGTGGTGGCGGTGGCTATGGAAGCAATTTTGGCGGCGGCGGTGGATATGGTGTTGCAGGTGGTGTTGGTGGAAGTGAAAACTTTGCCCAAGGC…	TAAGCTAACTAACGGCGTCGTCGACTAAAACAACAGAAAATACCCTTTAACATCTCTCCTCGTCATCGAGTATATAAAAAAAGAGTAAAGAATAAACATTCATCAGCTTTATTCTTCAATTTTTTATATGTGTAAATCCCACCACTGGTTCATTCGTGCATCTTTTTTTAATCGATCCCTCAAAAATAAAAACAATGCAATTCATAGGCTACCAATTCATCTTAAATGTGGCCGCAATGCTAAGATTGAGATAATACTCAATCTTTAATCGATTCTGCTTGACGAAATTATCGAGGAATCTAGAAGGTGTTATTCTTCGTTAATAGCTGCATCCATC	AAAAAAAAACACTAATATTTTAATTGTTTTCAGTAAATCGTTGCGGTTAACAAATTTGGTATTCGTCGCCGGTCACGGCGAATTGGCGAGAAGCGCAACATTGGCACATTGCTTTCATTAAAACCTCATAAACCCTAACAACTCTTGGAAGCTTCGAGAAGATTATTTTCCTTCTCTCTGCAACGGAAATGGCGACGAAGAGCTCGGATTCGAGCCATAAGCAATCTCCTCCGAGTTTTCGTAAGAGCGTCGAAATCAAAGCCACGCATGATCAATTTTTCGTTTGGAGAGAGTTCTTATGGGGAGGTATTGCTGGAGCTTTTGGAGAAGGAATGATGCATCCCGTTGATACTCTCAAAACTAGACTTCAAAGTCAAATTATCATGAATGCAACTCAGA…	TGAAACCCCTCCATCTGGATCAGAGGCATGCGGGTTATTTAGGAAAGCTTTGTATAAAACAGATATTCAGGTTCAGCTATAGCCTTTAGAGCTGTGTTTTAACTTTCTTTTTGGATATTTTGTGTGTTTCATTGTAACCTGTGGGGATAATTTTCAGTAATGAAACAAACTTGTCATTTTAGAAAAGATTTGAGAATTTGCCAACCATTTACAGAGAATGTTTAAAAAGTTGTGTAACGTTTCGTTGTTTACACAAGTTTCAGAGGAACTCAAAATCTGTTCCAATTCTTGTAACAAAATGAGG	337	1486	305	0.153	0.283	43.6	0.204748	0.136499	34.1246	0.251	0.341246	0.299462	0.301639	13		3	0.00887574	18	0.0121049	4	0.0130719	0.299462	0.281965	0.181023	0.23755	41.8573	18	12.1131
Downregulated	ATMG00650	chrm:215563-216562	REVERSE	TTACATTACAACTCCCATGCCTTTCCGTTGGTCAACAACCAACCGTCGATTTACCTTTTCCTTCATTTTGAGAACAAGTCTCTCTTGGGGGGAGCAGAGCATGCAAAATCGAGCAATAGATGGATCTTAGAAGAATTCCACTTTGAACGGCACGACTCTTTCGATTTTTGCGCTGGCATTTGAGTTGTCTCCCCTCCTCTTTCAATCGACACACTCGACGCAGATAGCTCCGGTGGCCCCGGCTTCTGCCTCTATCAGGCTTAGGCTGCCCCCACCCCCACAGAGCCACAGCATGGAGTAGCTGCTCCCGCGCTACAACCAATCAAAATTTTATACGGATCGATATATGATGATGCTAAACCGAGATAGAGAAAGAGGGCGAAGAAACTCATTAATTCA…		TATGTTAGAACATTTCTGTGAATGCTATTCTAATCTAAGTGGTCTTATTCTGTGTCCTGTGCTAGGAAGCATTACTCTTCTTTTCATTCCAAATTCAAGAATACGACCGATACGATTAATTGGTCTGTGTGCCTCTCTTATTACTTTTTTGTATTCTCCTGTTCCTCGGATACAATTCGACTCTTCTACGGCCAAATCTCAATTTGTGGAAAGCCTTCGATGGCTTCCTTATGAAAACATCAATTTTTATTTGGGTATAGACGGTATCTCTTTATTCTTCGTGATATTGACCACATTTCTGATCCCTATTTGCATTTCAGTGGGTTGGTCTGGTATGAGAAGTTATGGGAAAGAGTATATTACAGCATTTTTAATTCGTGAATTTCTAATGATCGCCGT…		1	1489	1	0.244	0.205	44.9	0	0	0	0.268	0	0.246474	0	10		0	0	13	0.00872483	0	0	0.24664	0.358871	0.206317	0.188172	39.4489	13	8.73656
Downregulated	AT5G10750	chr5:3397790-3398789	FORWARD	TATATGATCTCTAACCAAGAGCCTACTACTGCAGGGCCCAAGAGAACCGACCAGAAGATGTAACCAAGAGTAGAAAATTGTCTTCGGAAACCATTTTATTTAGCTGGAAATGGTTGTCAGCTTTTAAAACAAAGTTCACAATGTGGATTTGTATAGGTTGTAAGTTTTGCTTGATTAGAAAACGGGGATAAACAAAAGGATAATCCCTTTTCATGGCAGGTTTAGAAGCTCTAAATATGACTTAAATCACACAATCAAGCATTTTCCTTTGCTTATTAGTTTTTCTCATTTCATGTTTCCTTAACCAGTTCATTGATTTTGCCTGTCCATTCTTGACTTGTGGAATGTAGTTTTTTTGTTTTGTTTTACTTTTGCTTGGTATTATGTGACAATTCTTAT…	AAAACCAGAGAACCATATAAACCGTGAGGTGTCTCCCCAGAAACGAAGACGAAGACAGATTCCAGTCAAAGAGGCAGTTGGGCATCGACGTGAGCTTTGACGGTACCCTATCTCCTCCGTTTCCTCTCTCTGTTTCTCCGAACTCCGGGTTTAGCAAGAGACGAGATTGAAGAAATCTGGGATATTTTTAAAGT	TGTAAAAGAAGAAAAAATCTTCATTTCTTTTGAAAGAAAATATTAAGAATTAAAATTTATTAGAAGTAAAATATCTCACATAATTATCGTCATTAATTGAGAAAAAACACACATGAAATATACAGATAAGCCAAGCTTAGGGAGGGATACTAATGGATGGAGTTTTCTATAAAACTACAAAAGCCATTTCCTCCGTCCCTTATTTTTGTCACACCACACAAAGTCGTCTTTGGAGAGAGAGAAGGGCCAACGACCACACATACACACACAGACCAATAAACCATGAGCCCTTCCAAGCAGCGACATCGTAGCTCTACCGGAGAAAACAAGTCAAAGCCGGTCAGATCCGCTTCATCCTCCGCCATACCGGAATGGATTACCGAATCAACCAACGGCGGA…	ACAACAACAACAAAACTTTCCATAGTTTGTGTCCGGTCTGTGATTATACATGGAAATGTTTTTTTTTTCATAATTATTGGGGGTTCTTAGAATCCTTTTTTTTCCTCCAACGGATCAAATCCTAAATTATATTAGGATTTTTTTTTATAATTTGTGATAGTTCTTAAGTAATTTTATAGAATCATAATATATAAAATCAAACGAATATTTTATATTCAGTACTTGTTTTTTACCTCTGGGTTCTTACTTTCTTAATGAGATCTCAGTGTTCATATGTTGTTTATATGTTCCAGAAAAAATGAAATAAAATAAGCCATTATGGAA	194	1492	325	0.185	0.169	35.4	0.231959	0.231959	46.3918	0.306	0.293814	0.298257	0.316923	9		5	0.025641	16	0.0107167	1	0.00306748	0.298257	0.262064	0.227882	0.211796	43.9678	16	10.7239
Downregulated	AT1G07030	chr1:2160819-2161818	REVERSE	CATCGGCTTAAATCTCATCTAAACAAAATCAAGAAGCTCAATCAGTTCCTCGAAGAAAAAGGTATCAAATTGAACTCAGAAGGAGGAGTCCTTAAAGGTATGGTTACTAATCTTTATCACTCAATTTAAAAGAAATTAGATTCTAAGCTAATCTTTGTCTTTCTACTTTTACAGTTAGCCCTGATGGTGGTTTGCAGCAAAGCTCAACTGTAGCAGATTCGATATCTTTCAAGTTCGCTGATGGTGTTACCAAATCTATCCCTTGTTCATACATTGAGTTTGCTGAACGCCTTGTACTTCCGCAGTACCAAAATATACCCGAAAGCGAGGTAAGAAACCACTCTGATTGAATCTTAACTTATTTAGAATCCGGTTACTGTGAATCGATGCGATCTTTTC…	TCCGGTTCGAATTTTCCACCTGAAATAAAAATTGTGGAAGAAAGATCAAATCTTTGACGACATCAAGGAGGAGGATTTGGTAAGCTACAGATAAAAACAAAAGCTATGATATGAGATAATGTAGTCCACCACCACACCAAATTCCCCCTTCACCGTCTCTCTTCGTCGGTGATTCACATTCCGATTTGGTGTCTTTTTTACTCTTAACAAGTCCTCAAAAACCCTACTTTTACTCGAGATTTTGTCTCCGCCGCCGAGTACCAAGTGCCTCCCGATCTACGCCCCAATCCCTAA	TCCGGTTCGAATTTTCCACCTGAAATAAAAATTGTGGAAGAAAGATCAAATCTTTGACGACATCAAGGAGGAGGATTTGGTAAGCTACAGATAAAAACAAAAGCTATGATATGAGATAATGTAGTCCACCACCACACCAAATTCCCCCTTCACCGTCTCTCTTCGTCGGTGATTCACATTCCGATTTGGTGTCTTTTTTACTCTTAACAAGTCCTCAAAAACCCTACTTTTACTCGAGATTTTGTCTCCGCCGCCGAGTACCAAGTGCCTCCCGATCTACGCCCCAATCCCTAAATGGCTACGGAGGCTACAACCGTACCCAAATTCCAGGAACCTGATCTCCGGCAGGTTTCTCAGACACCGGATTTCAAACCGGAAATCGCTCACGATGGTCTTAAG…	AAAAAAGACAAAAGGGTTAGGCTATTTCACACTCTTGAGGATCCTGCTTTTCTTATTTGTTTGTAACATAGTTTTCTCAGGTTTTCTATGAAGTCATTTTTAGATTATATATTTTCCAGGTTTGTGTTGATGATAATGTCGTCGAGAAATTTTGATTAGAGTTGTACAAAACTATGTTCCTTCCAAATTTCTAATAATAACTTAACGAGGCATACATA	294	1493	219	0.191	0.182	37.3	0.265306	0.163265	42.8571	0.327	0.292517	0.253851	0.30137	13		2	0.00677966	17	0.0113788	2	0.00909091	0.253851	0.294039	0.217013	0.235097	45.211	17	11.3865
Downregulated	AT2G15980	chr2:6952846-6953845	REVERSE	GAAACTCTTTTTGAGAATCAACGATGTAGATGGCCTAAGTTTATTAAATATTTACCTTTTACTAAAATACGAAGGTTTAAAAACCTATAAAGAAAAAGTTAAAATTTAAAAAATATTTTTAAGAAAGGTGAGATTTTTATTTTTTAAAAAATTGAATGTAAAATTGTATTAAACCAAAAAATGTTTTTACAATGAATGCATCTGTTTTTGAATTATATTTTTGAAAGAATCTTGAAGTGATAAAAAAAACTTGATGACTGCCTTACGGAATGGAGCTGAGGGTGAGCCACTCCATCCGTCCGTAGTCGTAGTTTCTGTCCATTGTTTCACGTATTGAGTTGAGTCGATTTCTATGTTCTTGTCGATGAGCTTGAGTAGCCGGTTGTGAGTTGATTTTAT…	GAAGAAAGAGACTTACTTTGGATATCAAAACATGTCTTGCTCTCTATTCTAATTAAGTCTAGCCTATCTACAACATACATAAACCTCTATCTACGATTATATTTGGATCTACAAGTGAAGATTGATCG	ATGTCAACTTCAATACTAAGACGGATACTCGACCCGACCCGGAAACCCAAACCCGATGCAATCCTCTCAATCTCTCTCCTCACTACCGTCTCTTCTCCGCCGTCTCCGCCATCAGATCCTCTAATTTCCGACGCCGTCTCAATCCTAACACACCACCGCTCCAAATCCCGTTGGTCCACTCTCCGATCACTCCAGCCTTCAGGCTTCACACCTTCTCAATTCTCCGAAATCACTCTCTGCCTCCGCAACAATCCTCACCTCTCTCTCCGTTTCTTCCTCTTCACTCGCCGTTACTCTCTCTGCTCTCACGACACACACTCCTGCTCAACTCTCATCCACATCCTCTCTCGATCTCGTCTCAAAAGCCACGCTAGTGAAATCATACGTCTCGCTCTCCGT…	TTAGCCTCTCTTCAAAAAAATTTTGTTGTGGGAGAGAGGAACACAGAGAAGACAATGAGTGAGCCATCTCCAAAGTTAGGGGATTAAGAGCTTTTCATTGTGTGTGTGACTACTAACATTCTATGTTGTCCCTTTTCATTTTTTTCCTTCTCCATAGGGATGTGTGTATCATCTATAATGTTGTTTGTGGGACATTACTATATAAGAATTTACAAAAGATGTAATAATGTAATATGCAATCTCATTCCTTTTTTAGCTCAACTCTTTTGCATGCCC	128	1497	277	0.149	0.182	33.1	0.1875	0.140625	32.8125	0.343	0.34375	0.269205	0.277978	12		3	0.0232558	7	0.0046729	3	0.0107914	0.269205	0.287241	0.181029	0.262525	44.3554	7	4.67602
Downregulated	ATCG00480	chrc:54157-55156	REVERSE	TCCATGTACCAGTAGAAGATTCAGCAGCTACCGCAGCCCCTGCTTCTTCAGGTGGAACTCCAGGTTGAGGAGTTACTCGGAATGCTGCCAAGATATCAGTATCCTTGGTTTCATATTCAGGAGTATAGTAAGTCAATTTATACTCTTTAACACCAGCTTTGAACCCAACACTTGCTTTAGTCTCTGTTTGTGGTGACATAAGTCCCTCCCTACAAGTCATGAATTTAGAATTCTTGCAATAAAACAAAACAACAAGGTCTACTCGACATAAATTAGGAATAGATTTAATTAACCTTTTTCACAGGAATCTTTCACAAAATTATCAACTAATCAGAATTATTCTTTATTAGACCATGATATTTGATTCGCCAAATACATCATTATTGTATATTCTTTCAT…		ATGAGAACAAATCCTACTACTTCAAATCCAGAGGTTTCGATACGTGAAAAAAAAAACCTGGGACGTATCGCCCAAATCATTGGTCCGGTACTGGATGTAGCCTTCCCCCCGGGCAAAATGCCTAATATTTACAATGCTCTGGTGGTTAAGGGTCGAGATACTCTTGGTCAAGAAATTAATGTGACTTGTGAAGTACAGCAATTATTAGGAAATAATCGAGTTAGAGCTGTAGCTATGAGTGCGACAGAGGGTTTAAAGAGAGGAATGGACGTGGTTGATATGGGAAATCCTCTAAGTGTTCCAGTCGGCGGAGCGACTCTAGGACGAATTTTCAACGTGCTTGGGGAACCCGTTGATAATTTAGGTCCTGTCGATACTCGCACAACATCTCCTATCCAT…		1	1498	1	0.166	0.146	31.2	0	0	0	0.352	0	0.301736	0	10		0	0	16	0.0106738	0	0	0.301937	0.273213	0.192385	0.232465	42.485	16	10.688
Downregulated	AT3G56110	chr3:20823107-20824106	REVERSE	TTGGATTCCCTCGCTTAAGGTATTAACCAGTATAATGGGGCTATCAAATGCCAGGGTACCACAAACCAATTGACGACGGAGACGAAGGAACAAGAGTTACAAGGAAATGGGACCAACTTTTCTCATACAAATTTATAAAGACTCTAAACAAGCATTAGATGAAAGATCTCAGGAGAAGATTGTATCAAACAGACCATAAAGGATAGCATGCAGAAACACTAGCTCTTCTAAACGTCCTGGTAATTCGAAAAATACAAACGCAATGGAAAAGATCTTCCTAATTGTTGTCTTACCTGCACTCCAATAGGAATACCCAAGAGTAACCGAATGAGGAACAACCTCAAGTTCACTAAGTTTCTTAAGCTGGTTTAGTTTTTCCTCGGGTATCTCCGACAAATC…	ATCATCTTCTTCCGCACGATTTCAGTCCGCCAGTGGTAACCTTGATCAATCTCGCATTTGCCTCTCGATTCGTCGATACTGCTAGATTTTCTCTCGATTTATCCTCTAGGGTTCTTATTGATTTCCGCCACCCACTCTCTGTTTTTAGAATCTAACTCCCGTCTCCTTCGTTTCCTCCTCCTAGGGTTTCCTTCTTCTTCAATTCGATTTCCCCTTCTCCGATTTCGATTTGATTCTTTACAAATTTGTCTGTTTGGGGTTATTGGATTAGCCAGATAGATCCAAGGTTCTTTAGGCTCGTAGCTATTTGATTTGTTTTCCCCATTTCCGGTGACTTTGAAGCTACGATTCATCAGGGAGGTTGCTTATTAGCAACCGTTGAAGAAAACGTAACGGTTG…	GTTTGATTAAAAAAAAAAAAAATCCAAAAACAAAAATAAAACATTGTTTAAAAGCACGAGGAGGAATCGAACCAGCGACTTGAGGTTTTGGGCCGGTTTAACCTTTATGGTCAGGCTCAGGCCCTAGAATATCTAATCTACACGGAGCTCTGATTCAGCAACTTCAGCTCTTGAATTTTTTTCGTTTCAGACTAACGGATCGAAACTTCTCAGCCAAATCAGCCGCATCTAACCTCACGCGCCGCCGCAATGGCAACTCCACCGACGCTACCTGTCACCAATCAGCAAGCTGTTCAATCTCAGCCTCCAATCAACACACCTGCTTTTCGTACTTTCTTCTCACGTCTCTCCACCTCGATCCGTGATGGCTTGTCACAGCGTCGTCCATGGACGGAGCTC…	TAAGAATGGTAATGAAGCTTTTATATTAAACTAACATCTTGATACGTGTTGTATATATGATGAAAACATTAATGTCACAAAGAAAAGTTAATACTATGTGTTTTTTAATAT	465	1506	112	0.205	0.182	38.7	0.234409	0.2	43.4409	0.351	0.184946	0.241036	0.392857	21		0	0	12	0.00796284	2	0.0176991	0.241036	0.321381	0.235724	0.201859	43.7583	12	7.96813
Downregulated	AT1G20220	chr1:7007718-7008717	REVERSE	GATTAGTGTACTAAAAAACTAAACTTTGCTGAGATTAAACAGAGAAAATGTATATCCGGCGGTTCTATTTCTTGAAATGAATGTTTATCCATGCACTCCATTTGATCAGTACATATGGTTTGGTTGAAAATTTGCTGCAACAGACATTGTTCTACAACTCGCAAACACAACTCATGTCAAGACCTGCAGTTGTGGAAGAATTAATCAAGCTTGGAACAGTTACGTTAGGAAACTCATATCATTCTCCTTTGAAATCTGGCTTCAGCAACTCAAAATCTGATCTTGCCACTAGAGTTTCCTTCAAGGTGATCCCTTCAGCTTTTCCACTTCTCAGTTTCACTTACTTGAACATTTTCACTAGTATAGGTATTTAGATTGCTTATTCAATTTGTTCCTCTG…	TCCCCACCTCATTCATATTTTTAGCCGCCAGAAGAACTGATTGGTGTAAAATCCAATTTTCTTGCTGTTGTGAGTTTTCACTTCTCCGAGATTCCATCGCCGGAGCCTGTCCGAAAATAAAATTTAACTAAACTTGGCAAAATTCATTCAAAACGAGTCCAAATCAAATCAACCCCTATTTCAACGCCTCTTTTTCTCCCTGATTTATATATCGGAGAGATTTCAAGGCAAAGCTTTCTCATTTCCTCGTAATTGCCGGCGAATTCTACTAAAGAGTTTGTTGAGCA	TGCTGGTCTAATCCTCGATTTGATATTTAACCGGTTTAAAGTAAAAACTTAAAAACCGGAAATCGATTAGGGCAGTTCACTGGTGCATGGGTTTGTGGAAGAGAAGTTGTGCGGCTGTTATATATATCAGAGAAGCGCCTTCAACAACCGCCTCTTAGGGCGTATAAAATCAGAAACAGAAACGAGACAAGAATTAATTCTCTCGTCCAAATTTCTTCTGGGCAGAAACCAACATTTATCCTTATCCGATTCTTCTAGGGTTTCGGAAGATCTAACCAGAACCTTCGCAACAAGATGGATAAGTATCAGAGAGTTGAGAAGCCGAAGGCGGATACGCCGATTGCTGAGAATGAGATTCGTATCACCAGTATGGGTAGGGCACGGAACTACATCACCTAT…	AGAACTATACTATATAAAAGTATTATAATTTATTCTTTTGGTTTCTCGAAGACAAAAAAAAATAAGAAAAAGAGAAGAGACTTTGGTACAAATAGAAGGAAAAGCTCAGAGACATGACTGTGACACACGACCAAAAGTGACTACAGTATTACTCGAGGAAGTTTCACCGTCGGGATGTTTTTTCTTTCTTTCTTTCAATTATATATATATTTTGGTTTTGCTAATTTGTTCTGTATTTCCTTGTACGTTTCCTACTTTTTATGATTATTATTTTAACTAAGATAATAACATGCTGCTTCATATAAGAAGCAGTTGTTTTTATGTTTTGTTTTTTTGGTTCTTTTATCTTTGTAAATTTGTACTTTGTACAAGTAGTTCTCTTGTTGTAACTTTAAGAAA…	287	1508	509	0.202	0.164	36.6	0.240418	0.15331	39.3728	0.304	0.28223	0.293767	0.328094	15		2	0.00694444	20	0.0132538	6	0.0117647	0.293767	0.251989	0.175729	0.278515	45.4244	20	13.2626
Downregulated	AT5G61030	chr5:24559309-24560308	FORWARD	GCATGTTTTCTGAATCACTAAACAAAAGGTGAACACTAAACCACAGAAAAATACCTTTGTTTCAGAATCAGGAGCTAAAGCCTTGGTTGTTGGATCAATCGACAAATTATGTAGCACATCTGAAACATCTATAGAAAAAAACAATGAAGGAATAACAAAATTTATGATTTTTTCACGAGTCAAAACATCAGATCAACAAGGAAGAACCACGATAATTCTTCATAAACCCTAAAAGTTAAGAATTTATGAACGATTTACAAAAAAATAAAAACAAAGAAGAAGATCTAAATCCATCGTAGAAAAACAAGAGTGTCAAAAGAACTAACAACAGATCCAGCTAGAATGAAGAAATCAGCTTATATTTAAAACCCTCTGAACAAAAAGAATCTTCTTAGAAGA…	GGCAATTTTGCAATAAAACAAATTTACACGGCGAATTATTGGGAACGTGACCAACCGACAATAAGAACAGCTGACTTAACAACTTACTACTATTTGCTACTACGTTTTTTTGCTTCAAATCCAACAAACAACACCGCATAGAAATCAGACGGCAGTGTTGGATCGGAGGATTTTGATCTGTGGAGACGAAT	CACATAAACGAATGACTTACCCAATGAAAACCCCGTACGTGTCTAATATGATTTTCCAAAATCATTTTAGATTCAACGGTCACGATTGACTCAGATCTTGCAACTTCGCTACATAAACCCTTTCTGGGAGAAGTAGGGTTTTAAGTTTTAACGGACGCGAGAAATCACAGAGGAAGCGAAGTCAGTGTAGAGATATCTAATTGCGATGGCTTTTTTGAGTAAATTCGGGAACATATTGAAGCAGACCACAAACAAGCAACTCAATGCTCAGGTTTCTTTATCAAGCCCTTCGCTTTTTCAAGCAATAAGGTGTATGTCATCTTCTAAGCTCTTTATTGGAGGTATGGCTTATAGCATGGATGAGGATAGCTTAAGAGAAGCTTTCACCAAATACGGTGA…	CCAAACCAAACCGATCCGGTATTCTTAGTTTTGTTTTGTTTTCAATGTTATTTTTGGTTAGACAAATATTCAATTGTTAATATACTCCGTGGTCAGAGTGTTTTGTTTTTCTTTTAGTTCGAACGTTGAATTAATTCAGGGGTAGGTTTTGAATTCTCTGAACCTTATGTGTTTTTTGGTAACATCATTTGGATTTGTGAACTAGGTTTAAAAACTGGTCTTAGTCTTGTTGTTTTCTCATTAGATAATTTAAACTGGTTTGCTTCTTTATTTTTGGTTGGATAAAGTGACCGGTTCTGGTCATCTGTTTGAGATGTAATTACTATTTCATAAAATTAGGAAGTTGAAAGCCAAATATATTTGTAACTACTCTTTTATTTGTAATTTTGCTCAAAAAAG…	191	1510	443	0.151	0.168	31.9	0.198953	0.193717	39.267	0.396	0.34555	0.270861	0.268623	21		3	0.015625	18	0.0119126	7	0.0157658	0.270861	0.290066	0.168874	0.270199	43.9073	18	11.9205
Downregulated	AT5G08300	chr5:2666361-2667360	FORWARD	CCTAGTTGTTGGAGTTGGTTACTATGTAGAAGGTTTTGAATGTGTCCGTTTTAGTGTCCATTTCTGTGATTTATGCTTCGTTTTGTTCTTGCGAATTTGGTGATCTTGGAATATTCCGGATATGTTGTGTTGATTGTTTGAAACTTTAGCCATTCGTGTGATCTTTATTATCTTGGAACTGATTAAAATTTTAGGGCTTCACTTACAATTGATTCTAGTATTCAGTTTCTGGTTTCTGTTTTGATTCGAAGTTTTTGATTTTTGTAGATGGATGAGGTGCTTGCGTCTGTTGCTGAGACGATTAAGAACTTTGCAGTCATTTATCTGGTGGACATCACTGAGGTTCCAGACTTCAACACCATGTACGAGCTGTACGATCCTTCTACGGTCATGTTCTTC…	TCAGATTCCATTTGCCCAATAAAGCCCGAGTTTCGAGAGTTAATACCTCATTGGTGCTTTTGGTTTTGGCAAAGCGTGAGTGAGATCGGGAATCAAACATCGCCTCCGTCTCTCATTTCAAACGCTATCTCCATCTCCTTCCTCCGCCGCCGCC	ATTCTAAAAAGTCCATCATCTAGAAATAAATGGGTTTGGGCTAAAATTGAGAAAAGTGTAGCCTTTAAAGGAAGCCTCTTTTGTCGGCTTTTGATCTCAGCTGATTCTTCAAAACCGAGCTCCGCTGAATTTTCTTTGCTCCATTTCCGTCTTCACACAGTTTAGGGTTCACAACTTGATTCGGATCGAAAGCACCGAGAAGAAGAAGCCAATCAATCATGTCTAGACAAGTGGCAAGGCTTATCGGATCTCTGTCATCAAAAGCTCGCCGTTGTTCTACCGGCGGCTCAGAGGTTTTTCCGTCATGCCAGTCTCTCACTTCGTTGACCCAATCTCGCTCCTTCGCGTCGGATCCTCATCCTCCTGCGGCGGTTTTCGTTGACAAAAACACACGAGTCC…	TGTTGTTTATGTATGTATATAAAGAAGTTTTGAGAAAGGGAGCTTCATTTTGAAGGTAGTGTGCTTCTATTGTGTTGGGGATGTTTATAGTTCTTGGGTTTGGTATCTGCAGTATATTTGTGAACTGTGAAGTAGTTCGAGTTGCACATGAATGAAAACTAAAACATCTCAGTTGATTTGAGATTCTCC	154	1513	190	0.159	0.211	37	0.298701	0.194805	49.3506	0.258	0.214286	0.274289	0.257895	13		1	0.00645161	17	0.0112285	3	0.0157068	0.274289	0.288169	0.207535	0.230007	43.7541	17	11.236
Downregulated	AT1G08650	chr1:2751124-2752123	FORWARD	GAAATTTGAGGATGATGGTAACGAAGCGCGTTTGATGTTGAGAAAGCCATGACGGAGGAGCAAGAAGTAGATAGTGCGGGAGCCATGGCAGAGCAGAGCTCTAGTAGGGTTAAAAGGAAACTAGAAGGTTGGTGATTGATGTTTGGAAGCTAATCATTCAATACTCAATAGTTTGTTAAGGCTAAAAACTGAGGCCTGACCAATAGTTCGCGTGGCCCAATGGATAAGGCGCTCGCCTCCGGAGGGGGATATTCTCGGTTCGACCTCCATCGTGAACGAATTAGGTAATAATAAAGACGGCCTGCTTTCTTCAGCCCAACTGATTTATCGGCCCAATCCAGTGTCTTTATTAGTTTGTTTTCGTGGGATCTCTGGTTTACTTACTTGCAGGGATTATCT…	AAAAAGGTAGAGCCGACTCAAGAGGTCTTCTTAACTCACACAAGAACCAACACAAAACAAAAAATATTAAGAAAGTGATATT	AAAAAGGTAGAGCCGACTCAAGAGGTCTTCTTAACTCACACAAGAACCAACACAAAACAAAAAATATTAAGAAAGTGATATTATGACTTGCAGCCAAACACTCGGAAACAACAACACCAACAAATACCAGATCTGCGAGGAGATCGGCCGTGGCCGTTTCGGCACCGTCTCTCGCGTCTACGCTCCGGCCACCGGTGATTTCTTCGCTTGCAAAACCATCGACAAAGCCTCTCTCTCCGACGACCTTGACCGTGCCTGTCTCGACAACGAGCCTAAGCTCATGGCTCTCTTGTCCTATCACCCTAACATCGTTCAAATCCATGATCTCATCGACACTGATTCGACTCTCTCCATCTTCATGGAGCTCGTCCATCCCTCTGTTTCGATCTACGACCGTCT…	AAGATTCTCTCGGAGAAATAAATAAGTGTCAAGTGATAGCTTATCATCTCTCTCGGTGGTTTTTTATCTAACAAGTATGGAGGAGTGTCGGGCATGTAAATTTGGGTTATGGGCATTTTAGATTCCGCCAGCCTACCAACCTAGTAGAAGAGAAGACTCTGGAAAAGACTTTTAACCAAAAAAAAAGGAGCTGAATAATAAAAGAAGCTTGTTTGTTGTGGCTGCTTCTGAGTTTGGCGATGAGTTTTTTTTTTTTTTCTGCATTTGTTGCTTATGTGAATTTTGTTTGGCTTTTGAAAAGTCTTTTTAGGGGTAGAGACGGTAATGTAGAGAGGATAACAAATCTTTTTCCGCCTTTTACGGGTTTTTTTTTCCATGTGGGGTGAGTAAAAGGATGTG…	82	1514	578	0.155	0.189	34.4	0.182927	0.146341	32.9268	0.353	0.487805	0.278732	0.292388	16		2	0.0240964	17	0.0112211	3	0.00518135	0.278732	0.287318	0.2107	0.22325	43.395	17	11.2285
Downregulated	AT4G23810	chr4:12393983-12394982	REVERSE	TCACATAATCACTCACAGACTATATATGTATAAGCAACTACCATTTTAAATATTATTTAGTTATATTGTTAGACTGCAACTATTATTTATTTTCTTTGCCAAACAAATTTATATTTTTTCATGTTAATACAATATTATATCTTGAACAAATGTATGCTTAAATATATTGACACAAAACAAAAACATATAGGGGTTTTTAGGAAGAAATTTTGTACAGATTAATTAATCCTCATCAGATTTTTATTTTATATCTTATTTTTAGAAGTGTATGATTTTAAAACTAGAACAATCAAATCTTAGTAAATTTCATTCAACATAATTTTTATGTTATTGCTAATCTATTGAATGTTAATAAGAATTGTATTATACCAAATTACCAATATGTGTTTTGATACTTGT…	ATTAAAAAGTCTTAACGCCCACAACGAAAAGGAACTTCTCTTTTTGTTTGGTGACTGAATCGGTGGAAAACAACACAAGTTTGTTCCTTTTTGTCTCTCCAGATCCCTTGGCTTCCTTCTTCTTCTTCATCCTCCTCGTGAGACTCTGTGTTGAAATTTCTCTAGGGTTTTAATTATCGGCGTTGGTTTTTCGTTTTTGAGAATTTGATTTCGTTTTTAGAAATA	AATCCTATAACACTCTCATTCTCATCATATCATTCTTCAATCTATATAACCCATTCTTAATTATACTCAACACACATTATATTTTTCTGATCATATCATTCTTTCAGTCCATCTATATAACCAATTCTTGATTTATACTTAAAACACACATTATACATCTTTCTCATCATAGTTTGTATCAATTTCCTAGAGTAAACTACCTAAAGGAAAAAAAAAATCTATTTTGGGAATCATATACTAAAAATGGAAGGAAGAGATATGTTAAGTTGGGAGCAAAAGACATTGCTAAGCGAGCTTATCAATGGATTTGATGCGGCCAAAAAGCTTCAGGCACGACTTAGAGAAGCTCCGTCGCCGTCGTCATCATTTTCATCACCGGCGACGGCTGTTGCTGAGACT…	CAAAAAAAAAAAATGTGATGAAAATTCATGATCTTTGTTAATTAACTTCTCATGTACAACACTATAGCAGTGCTAATAATAATAAATTAGCGAAAATCTTAATTATTTTGGTAAATTTTAGTTGC	225	1514	126	0.152	0.102	25.4	0.195556	0.177778	37.3333	0.376	0.222222	0.315059	0.412698	17		3	0.0132743	20	0.0132013	0	0	0.315059	0.273448	0.214663	0.19683	41.1493	20	13.21
Downregulated	AT5G67020	chr5:26748826-26749825	FORWARD	CTACAGAGGAGAAGACTCTCCAATAAAATAGAGGTCTTTTACTCAAAACTTTTTGGGCTCTATCTAACTTTTTTTCCATCAAAACTTTAATTTGAAAACCTCTTATTAAAAAAAAAACACACGCAAGTGGTTTCTCGTAAAACATATAACCCATCTAGGTAATGTATTAATTTCTCCCAAAACATCTATTTTTCCCCCTATAAAACGATATATAGTTATATAGCTTAATTTCTCAGTCATCTCCGCCGCCGACTTCTTGGTGAATGCTTCCTTCTCCCTTCTTTGAGCCACGTCTCGCTGATCTTTTTTCGACAAGCGCAGCCGCTGCCTCATCGTAAGCATCCGCTGCCATCTCTGCCGTCGGAAACGTTCCAAGCCACCTCCTTGTTCTTGTACTCG…		CTCTTTCCCACTACAAAGTTTTCATTTTCCTCCGATCATCTTTTTCCCTTCTCAGTTACACAAATCTCTCACCCAAAAATTTCAAAAATTCTAACATCTTTCTAAAAATTTGCTCTTTCTCTTACCTGAGTGAAACATGGTCGACGTTGACCGGAGAATGACCGGTTTGACTCCGGCTCACGCAGCCGGTCTCCGCCGTCTCTCAGCTCGCGCCGCCGCTCCATCCACTCCTACGATCAGAAACAGCCTTCAATCTTTCTCCCCTTTCGCCGATAAAGTAATCAATCATCTTAAAAATTCAGGTATCAAAATCCAACCAGGTCTCTCCGACACCGAGTTTGCCCGAGTCGAAGCCGAGTTTGGTTTCACCTTCCCACCGGACCTCCGTGTTATCCTCTC…		1	1515	1	0.217	0.174	39.1	0	0	0	0.289	0	0.244224	0	15		0	0	20	0.0131926	0	0	0.244386	0.285997	0.24967	0.219947	46.9617	20	13.21
Downregulated	AT3G04550	chr3:1224919-1225918	FORWARD	TTTTTTTGAATAGATTTTATAGTTAATACAACGAGGAAGACAAAATAATGGCCATCACAAAGACTTCAGCAACGTTTGTACTCTTAATAATATTGGCTGCTTCGTTGTCCAATTTCAACGTCTTGGCATCAGGTATCTTTCTAATTTCTACGTACTTTAATTGTAGTTAGGATAACTTTATTTGAAAGCAATAACATTGATATGTATGTATGTTATTATTCATGTGGTGATATTGTGGACATGCAGATATCAAACCTACCGGGAGAATTGATAATCAATGCAAGCGGATGTGTTCGGCAACGTATGGGAACGGTAAATGTGCCGCAGACTGTAGAAGTGATGGTTTCTCATCCGGACAATGTTTTACTTCTCCACCTTTCGACAATAGATGTTGTTGCA…	GTCGTAGTAATCGTACACTTAAAAAATTGAATATAACTAGTAAATACAAAAGTTAGTAATACATTGTATCTTTTGTTGATTTAATACTCAAAAACAGGCTTTTGTACAGGAACACGTAACACTAGCCATTAAATATCTCCACTCTTCTTTCTTCTTACCAAATTACTCAATCCATCTCCCTCTCTTCTTCTCCTTCTCCAAACAACAAACCAAAGCTTCTCTCTTTTCTTGCTTCAGAGAGACCTAGAAGAGTTATCAAC	TTCACACACTCTGCAACACCTCTCACTCAAATTTCATTCACCATGTTCTCTCTCAAATCCTTAATCTCCTCACCTTTCACACAATCCACCACTCATGGATTATTCACCAACCCGATTACCCGACCCGTTAATCCATTACCACGTACCGTTTCCTTCACCGTTACCGCTTCCATGATACCCAAAAGATCCTCAGCTAACATGATTCCCAAAAACCCTCCGGCGAGGCAACAGCTCTACCAACCGTTCCGACCACCGTCATCTCCCATTCCAACCCAATTCCGTTCACTCGACTCCGCCGGTAAAATCGAAATCCTCGCCGGTCGAATGGCTCTCTGGTTCGAATACGCACCTCTTATCTCTTCTCTTTACACCGATGGTTTCACTCCTCCAACCATCGAA…	TTGGTAACTAAGTATGGTTTGGTTTTCTTGCCGGTGAGAGGGGCTGTGTGAATGTTCCTTTTTTTTTAGTTTCCTTTTGGATTGGATGAACTATGAAGATGTGTGATGTGTTTCATTTTCCTCTGTTATTTGTAATTAAATAATCGAAATTTTTCATTAAAGAAGATAACGAATAACATCAGCTTAATGGTTATTTTAGCAACTAAACCATAATAGAGATACACAACTAAGGATGAG	260	1518	238	0.156	0.165	32.1	0.234615	0.1	33.4615	0.319	0.330769	0.283926	0.289916	16		5	0.0191571	15	0.00987492	2	0.0083682	0.283926	0.247694	0.218709	0.249671	46.8379	15	9.88142
Downregulated	AT1G16610	chr1:5678874-5679873	REVERSE	GATCCTCAAGATTAAAGTTGTCTTCATCAACCAAGTTTTGAGTATCCAATTCCATATTTCTGAAACAAATAAAGACATACACACGTTTAGCAGTGATAAACAAATAAAGCATGAACTTGACTAAATCACTAGCCTTCTGGAATAATTAAGCATGAACTTACAACACAAAGGGTCTCTACATATTGATGTGCTTCAATTCATAATGAAATTCGAAATGGCGAAACATAAACAAAATCTGAAAAGTGCCCATTTGCTAGCTAGCTCTCCTCATATCCAAAATTCACAATTGAACTTTGGACAAACCCACAAGCTAGTAGAACTAACCGGAGTAGGAGTTGAGAGAGAGGTCGAGCTTGGTCGTCGCCGAGAGAGAGCTTTGTCGCCGGGAGAGAGAGCGTC…	GGGACGAGTTCATTGGCTGTTGCTTTTTAAATTTTCTTACAGCCTGTGACTTTAGCTAATCGATGTGTAAAAATAATAAATCCAATAAAATTCGTAAGAGCCACTCGATTGCTTCCTTCGCTTTCTATCAAGAGACTTCCTTTTTTTTTTCCTGTTCTTCATTTTTTTTTTGTTATTAATATTTTGTCATTTTTCTTACATTTTTCTCGAACACCGAAAACACTTTCGAACCCTAAAAGACAGAACACTGTGTCAATTTTCATTACCTGGGAACGAAAAGCAAAATCAAAGACAATAATTTTTTCCCCGAGAGAGAAA	AAACCTGCCACGTATCATCTTCGGTTTAATTTGCAGTCCGCGGAAAAAAAAAGGAGACTGGAAAAAAAAAGTCACAGTCTGTCTGTCTGTCTCTCTCCTCTAATCTTTTTTATCCGCTAGGGTTTTGAAGCAAGGTTTCTCGCGATTTTCTCGATATCTCTCGCCCATGGCGAAACCAAGTCGTGGCCGTCGTTCCCCCTCCGTGTCTGGCTCGTCATCTCGTTCCAGTTCCAGATCTCGTTCGGGTTCGAGCCCCTCCAGGTCTATTTCCCGCTCACGCTCCCGTTCTAGATCGCTCTCTTCATCTTCATCTCCTTCGCGAAGCGTCAGTTCTGGGAGTCGCAGTCCTCCACGTCGTGGAAAAAGTCCTGCTGGACCTGCTAGGCGAGGTCGCTCTCC…	GATCTTCCTCGGAGCCGTTACTTGAGCGAAGAGTTCTTTCTTTTCTTCTTTTTTGTTATGTAACGTCTTTATTGTATCTTTTTCTTTTCTTCTAACTTATGTTCTTGTTATAATGTTATCATGTAGCTGTGGGTTTGTGGTTTGTGTTCCACGTTTTTTCTTTTGTTAACTACTACGGTTTACGTTTTTGCACATCTTCAACTTCTTTCTCTTTCTCTTTCTCTAACTTAATCTTATTTATTGGGTCGTAAGTTCGTATATCTTATGTAGAACCATTATAATTTGAAGTTTTTACCTCTC	318	1521	301	0.173	0.193	36.6	0.191824	0.138365	33.0189	0.346	0.295597	0.251808	0.172757	22		7	0.0219436	13	0.00854139	1	0.00331126	0.251808	0.251808	0.279421	0.216963	49.6384	13	8.54701
Downregulated	AT1G71170	chr1:26829603-26830602	FORWARD	CCGAAAGAATCCCGGCGCTGCAGCCCATACCGCTCAAACTGAAGCTCTTTATGTCACTCCTCATGCCAAACTTGTTAATGATCATAGAAGTTATGGATGGAGAAGGACAGAATAGGCTGCAGTTAGACACAAGGATGTCAATACTCTTTGGATCTATCTCATGCTTTGAGAAAAGATCTTGGACAATAGCGAAGAGGATCTCATGAGTTTCTTCTCTAGCTGCAGAGATAGAAGCGTTTGGTGGAATCTCATGGACTGTCGCAGGCACGCTCGCGTCATCACTAATCCCTGATCGCTCTAAAATCTTCTGCTGGAGATCAAGACTTTCTTGATCAAAAACACCGGAAATGGTAAGATGCTCAATGAAATTAGAGACCGGAGCTCGCAAGAAGTCAGGAG…	TTGAATCTTCTTCAACCAATTAAATTAGACTACGAGTAACTAAATGCCAATACACGAGAAAAGTAAGAGGAGAATTTGTGTTCGTTAATATGTTATCCATACTCATTATCTTACTTTGGCGGCCCATCTATTCTCTTCCCTCTTTCTGAGTAGTTTAGTGAAACAGAAGCTGACAAGAAAAAATAGAAAATGCCAGGAAACACACAGTTAGCAGTAGGAAGACTCTTTGTTCTAGGATGACTCTTATAGGTCAACTCCTGTAGTGGTAGTGCCTATAAATATCCTTGAGTTCTTTATTTCTATCACTCATTGAGAATCAAAAATCAAA	GCAATATCGTCTTTTTCCGATCGTGGTCGTTTCTTACAAGTTTCTTCGTTCGTTCTCTAGAAACGCAGAAATGGAGACTCAGTATCCGAAACTAATCGAACCATCCAAGACCCGAATTGGATGGATTGGGATCGGGATAATGGGATCAGCGATGGTTTCTCATATCCTCGCCGCAGGCTATTCAGTCACCGTTTATGCTCGCGATCTTCGTAAAACAAAGGATCTGCAAACCAAAGGAGGTCGTACCGCCAATAGCCCCAAAGAGTTAGGGGAGATGAGCGACGTTGTGTTCACGATCGTTGGAAACTCTAACGATGTTAGATCGTTGCTTCTTGGGGATGATGGTGTACTCTCTGGTCTTAAACCCGGTGGAGTAACAGTGGACATGACTAGTAGCAA…	CATCTAACTAGACCGTCTTCGTCTCTTCGACATCAAATATTTAAGTGTATATATGTGTGTGTATAGATGATATGATTATTCACTCCTTTAAGAAACTCTACATTGCTGAGTCGTTTTATTTGTGTGAATCAGCATTGAGCATAGGTCGAGCAGAAGTCTATTGTTGGATAAGATCTTATGTCTTATGTTTAGGCTTTTTGTAGATATTATTTACCTCTGACATAGTTACTTCAGCGAGATATTGTTTGTATAATATTTGTTTTCTTATATCCTTATGTATTTCTATTTCTGGATCTAATTTTGTGGACATCGTCTCTGTATTGAAATCTTCCAAGACGAAGAAAACGAAGGATCGAATCTACCAGGAACATTGAACAAGCAGTTGTGGGTAAATGTACT…	328	1521	431	0.166	0.229	39.5	0.182927	0.167683	35.061	0.34	0.335366	0.270217	0.269142	17		4	0.0121581	24	0.0157687	5	0.0115741	0.270217	0.267587	0.186719	0.275477	46.2196	24	15.7791
Downregulated	AT3G16510	chr3:5618323-5619322	REVERSE	CTTTGTAGTCTCTCAGAATCATGTCTTTGGGGGTTATTCGTTTTACTAGTTCAAAGTTATGTCTCTGAGACCGCAGATGGAAAGAACAATTTATATCGTTTGTCGTTGTCCTGTGTGCGTTTGTTCATCATTGAACTCAGCAAACCGAACCATGCCGATACATCACACTGAAAATTTTTGCAATAAATTTTGGCTTTCGTGCATTACAAGAAAGGATGGATCAAGTTTGCATGCGTAGTAAGGAAGAGTGAAGTTTTCGTACTCGTGAATACGACAAGGTTGATGTATAACAAATTAACAAGATCAGTTTGTTGAAGTCCCATTTGGTAGTTCCTTGAGAGGTTTTTAGATGTACCTTAGGAATCAAGGAATTCGTTGCTTTGCGACTTCTGACTTGTG…	AATCTCATGTCTCATCTTCCTCTTTCACTTTGAGCAATT	TTTTCCGATTATTTAAGAGAAGCTTCGGTTACATAAATATTATTTTACGCGTAGATTCTTTTATATAATCTATTTTTGACGGAATCAATAATCATCTCCTTCTCTTTCGATCCCTCTCTGCCTTAGCCATGGCGAATCTTACCTTAGAGCTCAACGTTTACTCAGCAAAAGATCTTGAAAATGTCAACCTCATCACAAAAATGGACGTATACGCCGTCGTTTGGATCACCGGCGATGATTCTCGGAAGAATCATAAGGAGAAAACCCCCATCGATCGCACCGGAGAATCTGAGCCTACTTGGAATCACACCGTCAAATTTTCCGTTGATCAAAGGTTAGCACACGAAGGTCGTTTAACCCTCGTCGTGAAATTGGTCTGCGATCGGATCTTCGGCGACA…	TCCACGTGTGGGGAATCTAACACGTACAAAGTTGTAGAGAAAATGTATATCCATAACCCCCTAACGTGTGAGAATTATGAAAATTATAATCTTTTGGTGTTGAAGACTTCGCTTGCACAATCCGAAGAAAATATTTGTAAAATATAGCGAAATTTAGATAAAACTATGATTTTTTTAAAAGGTATAATTATAAGGAGTCATTAGTTTATTTTGATTTAGAATGTAAAGGAAAAAGATGGAGTTAGTGGGTATTGGATTTGGATACGAATTATCAAGAAGTTGGGTTGAAAATGTGGTAGAAATAAAAATAATAATAAAGAATAAGATGGGAATGTGTTAATCA	39	1522	344	0.165	0.207	37.2	0.282051	0.0769231	35.8974	0.307	0.205128	0.260184	0.389535	12		0	0	9	0.00590939	2	0.0057971	0.260184	0.310775	0.243101	0.18594	42.9041	9	5.91327
Downregulated	ATCG01050	chrc:117186-118185	REVERSE	GTTATATTCTAGTTGATGGAATCCGGTGAATTATTTTTCATATTGAAATGAATCAAAATTGATAAGGAGTTGCTGAATGATACTCGAACATGTACTTGTTTTGAGTGCCTATTTATTTTTGATTGGTCTTTATGGATTGATCACAAGTCGAAATATGGTTAGGGCTCTTATGTGTCTTGAACTTATACTCAATGCAGTTAATATGAATTTCGTAACATTTTCTGATTTTTTTGATAATTCCCAACTAAAAGGGGAAATTTTCTGCATTTTTGTTATAGCAATTGCAGCCGCTGAAGCAGCTATTGGATTAGCTATAGTCTCGTCAATTTATCGTAACAGAAAATCAATTCGCATAAACCAATCGACCTTATTAAATAAGTAACATAACTAAAAAAATTA…		GTGTATCTTGTCTTTACCACGAATGATTTTCCTTGGTTAACAATAATTGTTGTTTTTCCAATATCTGCTGGTTCATTAATGTTATTTCTCCCGCATAGGGGAAATAAAGTCAATAAATGGTATACTATATGCATTTGCATCTTAGAACTTCTTCTAACGACCTACGCTTTTTGTTATAATTTTAAAATGGACGATCCATTAATTCAACTGTCCGAAGATTATAAATGGATCGATTTTTTTGATTTTTACTGGAGAATGGGAATAGATGGACTTTCTATAGGAACTATTTTACTGACGGGATTTATTACTACTTTAGCCACTTTAGCGGCTTTTCCAGTTACTCGGGATTCCCGATTTTTTCATTTCCTGATGTTAGCAATGTACAGCGGTCAAATAGGA…		1	1522	1	0.143	0.168	31.1	0	0	0	0.327	0	0.272011	0	9		0	0	8	0.00525279	0	0	0.272189	0.39382	0.166338	0.167653	33.3991	8	5.2597
Downregulated	ATMG01190	chrm:68622-69621	REVERSE	TCGTTATCAATTGTAACTTATTGGAATGACGCTATTGTTGCGACAAACTTTTCCTGGCTCTTCATAACTTTCTTTGTTATGACTTTCACCTTTCGTACCTTCTCGCGCTACTTCAAAAAACCGATCATTTGGACTTTCTATTTTTTTTTATGTTTAATAGCCTTTCTCCTTCTTTGGGCAGCCCGAATCCATATAAATATCCTTTTCTCATTTGCTTTTGGAGATGTTTATAGCTTCTTCATGGCAGGGGTGTTCTTGTTTTATGGTTTCGGGGAATTGCTGCCCATCGGATCAGATTCCGATGTTGGTGAGGCAAGTTGGGTCGTAAACCCTGCTACAGGGGCGAGCGGTAGTGGGGGGAACGGCTGGACTGAGTCTGCTGCAAATGATCCGGCAAGG…		TATGGAATTATCTCCTAGAGCTGCGGAACTAACGAATCTATTCGAAAGTCGAATTAGGAACTTTTACGCGAATTTTCAAGTGGATGAGATCGGTCGAGTGGTCTCAGTTGGAGATGGGATTGCACAAGTTTATGGATTGAACGAGATTCAAGCTGGGGAAATGGTTCTTTTTGCCAACGGTGTGAAAGGAATGGCCTTGAATCTTGAGAATGAGAATGTCGGGATTGTTGTCTTTGGTGGTGATACCGCTATAAAAGAAGGAGATCTTGTCAAGCGCACTGGATCTATTGTGGATGTTCCCGCGGGAAAGGCTATGCTAGGGCGTGTGGTCGACGCGATGGGAGTACCTATTGATGGAAAAGGGGCTCTAAGCGATCACGAGCAAAGACGTGTCGAAGT…		1	1525	1	0.23	0.237	46.7	0	0	0	0.233	0	0.292459	0	9		0	0	27	0.0176933	0	0	0.292651	0.259843	0.204068	0.243438	44.7507	27	17.7165
Downregulated	ATCG00120	chrc:11462-12461	REVERSE	GGTTAAAGCTAAACCGTTTGAAGTTCAGATGCAACATGGTACTCTTTCTACTATATATAGTCTAAATGTAGACTAAATAAAAAAATGAATAAAATTTTCAAAAAGAATTGTTATACTTTTTTCGATATAAAACACTCATGTCGATAAAATTTTTTGAGTCTTTTTTTATAATGCAGAATTGATAACCTACGTATAAAATAATAAGAATTCTTTGGATTTCAAGAAAAAAAGAAACAACTTTGCTGACAATTATTAATTTTTCATTGGTCAGAAGAATCCTCCGAATATTTTTATCTTGGATTGGTGATCTTTTTCGATAGAAATATATATTGAATATGAATTGAATAAAAAAACTCGGGAGAGGGTAGGCTCATTGCATGAAAAAGATGGGAAGGGAAG…		ATGGTAACCATTAGAGCCGACGAAATTAGTAATATTATCCGTGAACGTATTGAGCAATATAATAGAGAAGTAACGATTGTAAATACCGGTACCGTACTTCAAGTGGGCGATGGCATCGCTCGTATTTATGGTCTTGATGAAGTAATGGCAGGTGAATTAGTAGAATTTGAGGAGGGTACTATAGGTATTGCCCTTAATTTAGAATCCAATAATGTTGGTGTTGTATTAATGGGTGACGGTTTGATGATCCAAGAAGGAAGTTCAGTCAAAGCTACGGGAAAAATTGCTCAGATACCGGTGAGTGAGGCTTATTTGGGGCGTGTTATAAACGCCTTGGCTAACCCTATTGATGGTCGAGGTAAGATTTCCGCTTCTGAATCTCGGTTAATTGAATCTCCT…		1	1525	1	0.127	0.178	30.5	0	0	0	0.38	0	0.31082	0	13		0	0	17	0.0111402	0	0	0.311024	0.284777	0.190945	0.213255	40.4199	17	11.1549
Downregulated	ATCG00680	chrc:71371-72370	FORWARD	TTTTTTCAATTCAGTTCTTTCACTTGTCTTCTGTCAAATAGTCAACAAATTTTGAATTATATTATATATTATTTGTATTTGATTTGAGCAACAGTTTTAGATCGCCCTGTTTCAATTTTTTTTATAGAGTTTTTATCATAATTTTGCATATAATAGAAGTAGTAATTATAAAAATATTATATATTAATTATCAATTGGGTTTTTGCTAAACGGAGCCTGGATACTTCATTTTATTAGTCCGATCACGTAAACCATAAAAAAATTTTGATAATCTAATATCAATCTAAATACTCCCTGCATTTAATTCCACTTTATTTTTTGCGCTTCGCGTTACAAATTTTTGATAATTCAATCAATCTTTTTGAGCGAAACAGAGGATATCTCGATCGAGGGAGAAAA…		ATGGGTTTGCCTTGGTATCGTGTTCATACTGTTGTATTGAATGATCCCGGTCGTTTACTTGCTGTTCATATAATGCATACTGCTCTAGTTGCTGGTTGGGCTGGTTCGATGGCTCTATATGAATTAGCAGTTTTTGATCCCTCCGACCCCGTTCTTGATCCAATGTGGAGACAAGGTATGTTCGTTATACCTTTCATGACTCGTTTAGGAATAACCAATTCTTGGGGCGGTTGGAATATTACAGGGGGGACTATAACGAATCCGGGTCTTTGGAGTTACGAAGGGGTAGCCGGAGCACATATAGTGTTTTCTGGTTTGTGCTTCTTGGCAGCTATTTGGCATTGGGTATATTGGGATCTAGAAATTTTTTGTGATGAACGTACAGGAAAACCTTCTTTG…		1	1528	1	0.147	0.146	29.3	0	0	0	0.344	0	0.240838	0	5		0	0	17	0.0111184	0	0	0.240995	0.327439	0.174853	0.256713	43.1565	17	11.1329
Downregulated	AT3G27240	chr3:10058774-10059773	REVERSE	GGTATGTAACTTACTAACTTGTGTTGTTGTCATATGAAGAGAAGAATGGGGGACCAAGGATGAAGGTAAGGTTCGGTTCTTTGAGTATTTTGGTTTCTTTTTGGGTACTTCAAGTAAAAATATATAAACCGTAAAAATATCCAAACCTTTGGAGGCTGCTGGTGATGCTTTAATTTATTCCAAATTGTTGAAATATTGTTGAAAACATAGTTTAAAACAAGTATTTCTAGGTCTTGTGGTACATAAAGTGTTCCAGGGATTTTTTCTCGCTGAAGTTCGATGTTTTGGGAAAAAGAGAGTACAAAGCTTGGTTCCCGCAGTTAAGGGCCATTTGACCGTGAGTCTTAGTATTATTTTCCTTTGTGATTGTGGTAGATTGCTTGTTTGTTCTTTTTAAAA…	CAATCACAAATACAATAGATAGACTAGAGATTCCAGCGTCACGTGAGTTTTATCTATAAATAAAGGACCAAAAATCAAATCCCGAGGGCATTTTCGTAATCCAACATAAAACCCTTAAACTTCAAGTCTCATTTTTAAACAAATCATGTTCACAAGTCTCTTCTTCTTCTCTGTTTCTCTATCTCTTGCTCATCTTTCTCCTGAACC	GTACGTTGTTGGCCCATTAAGGCCCAAATAAGTAAAACTGTGGTCGTGTGTCTAGCAGCCGCTGTGTCATCGTGGAACTCCCATTTTCTCTCTTTTACTTGTTCGTTCCCAAACTCTTCTCCCTCGATCGTCTCCGTCGCCGATCTCGTTTCTTCATTTTCCGCGTGTTGATTGGTACAAAGGTTTAATCAAATGGTTGGAGGAGGAGTTATCCAGCAAATTCTTAGGAGGAAGCTTCACTCCCAATCACTTGCAACTCCGGTTTTGTCTTGGTTTTCTTCGAAGAAAGCTCATGAGGATGCTGGTTCTTCTGGTGTAAGAGCACTTGCCTTGTTGGGTGCTGGTGTTACAGGACTGTTGAGTTTTTCTACAGTAGCATCTGCTGATGAGGCTGAACAT…	AAACTGAAACTTTTTGTAAATATAGTGCTTGAACCGGCCCGTGTTTTTGCTTCTGTTATTGGTTTCAGGCTTTCGCCAGTTTATAAGATATATTTGTTTGTAGTTTTTACATGTAGTTAGGCTGCTTATGTAAACGTTATGATGACAGAGAGGTCAAGACTCTATTTACTTCTTTGACTTATTAGAGTTCTTCTCA	207	1530	197	0.145	0.18	32.5	0.246377	0.10628	35.2657	0.304	0.323671	0.247712	0.238579	11		6	0.0288462	15	0.00979752	4	0.020202	0.247712	0.314379	0.211111	0.226797	43.7908	15	9.80392
Downregulated	AT5G08790	chr5:2860559-2861558	REVERSE	AATCCTTATTGACAACAACAAAAAGTCATGTTTGACCACAAATATTTCGTATTATAATTAATTTGGCTACTAAGGGACTTTTAATAGTAAAAGGAAAAGACCATGATCTTATAAAACATTACGTTGAATCGATCATAATTAGTTTATAATATGATAGAAAACGTAAGTGATGATGATCATAAAACGGGGAACAAGCCCACGTCATGCTTGCATACACACCTACCTCAACTTTACATTTAAAGATTTTAAAATAGAAGAGGATTCATGGGCATTATTTGCTAGTGAATCAAACTTATGAATTATAAATTAAGTCTGTAATGAAAGCGGCTCAATGGGTACTTAATTAAGGATTAAGCTAGTGGTTAAATAGTTGTCCTTAACACATATTTTTATGTAACG…	TGGCCATTTACAACTGATAACTTCTATGTAGAGTAAAGTGATAAACAAATGATAAGAGAAATTTACCTAATGAGACCATAGACTTCTGAAAAACACGGCTAACATATTTGAATATAATATAATGCAAATACGCGGATTCAACCATATAATGTCAACCTCTATATGCACAACTGTCTATCTCCACCAAATAATATTTTTAAAATTTTATATAACTCTGTTTTCCTCCAAACATTCTCTTGTATATATACTCTCATCTCTTCTTGGATCCTCTCCTAAAAACCAAACAAACAAAACTTCTTCATACCTTTTGCTTGCTCCTACAATCTCTCCTTGAATCCGAATCTTTCTTCATATA	TTTCTACACTCTCTTTCCCAATGGAGATGGTCTAAAGTCGGTCAACAATTCACAAAAGGTTTAAGTGACGCAAGCAATGACAACATCTAAGTCGACTATCCAATAATATTACGCCACGTATATATCCAGCTGGCTGCGGTCAGCGTAGAAAAGAAAACGGTCTGTTTTGCCGCACGTGCTTGAAAATCCCCTCGTGTCATCTCTTTTCTGTTTTTTGTGTTTTTTCAATTTAAATTAATTAAAACATTTCGGCGATTTTCGTCCTTATAAAACCTTCGTCGCCTCACTCACATATCCTCGATTACAATCTTGAGCAGACGAAGAAAACCCAAAAAAAATCCAGATCCAGCTGAAATTGAATTTTCAACCAACGAAGAAGAGATTTTTCCAAGAGCAACA…	AAAGCTTTGTGGAGAGTCCCTTTAAATAATGTTGAAGTTGTTTGTTGTGAACAAAAAGGATATACGTTTTAGTTTTCTGTTTTTCACTATTGTAAACCGGATCATAAACCGGTCCATTTTAAACCATAATTGAATAAAAACACGTTTCCGGTTCAATTCTT	355	1530	162	0.15	0.167	31.7	0.222535	0.0929577	31.5493	0.373	0.349296	0.299346	0.308642	13		8	0.0224719	16	0.0104507	5	0.0306748	0.299346	0.275817	0.207843	0.216993	42.4837	16	10.4575
Downregulated	AT5G48330	chr5:19584924-19585923	FORWARD	TTACAAGAGTTTAGTATACGAGTTTATGCACTACACGTTCTCTTCATAAACAAAATTGTTGAAATAATCTTTCCAATATTTCAGTTATTTACCAAAAGCATTGAACGGTCGACTTTTAATTTAATGGCGCCATGGACTTTGTAGTTGGCGGATCTTCCCTCATTATATTATATAGATTTGAAAAAGTTTACAGCCGTACAATTTTAAAATGTATAGGTCATCTGAAGGCAGAGTCAATAATCAGTTTAGATATAAAAGATGGGCTATATGATCGACAGTCATACCAAGTATAACCCGTCATATGGTTACGTATCCCAACTAGGCAACTCAAATAATGTATTTTTACTTATTCTAAAAAAAATTGCTTGGTGAGATACCAACATAGTAGTAACCATCAAT…	CTCAGACAAAACACACACACACACTAGTTTCCTCCATTGACACTATCCCACTACCTTCAAAAATCCCACCTTTTCTGTTCAATCAAATCTCTCTCTCTTGATCTCTCTTGACCAATCGAGAGCAAAAAAAAAAAAAACGTTTTTGTTCAAACATGAAGATGAAAGATTAATTGCACATAGAGACTACTTTTGATTACTACCGTTCTCTTCCACCAAACTCGTTTCTGTCTTTAATTTTCTTATTTTTGTTTGTGAACATTAAAGTCTCACAAAAAAAAAATCATTCCTTTGCTTATTTCTCACTGTTCCTTTGCTTCTTCTTCTTCTTGCGGTTGAAGTCATTTCTTCTTCTTCTGCCACTTCGATTGCTTTAAACTTGGAGATTAAGATTACACATCA…	ACTCAAGATGCCGGAATCATTTACACAATGAAAACTTTTCTTTCTCCGGCGATATGCTTCGATCATGGTCGATCGCGAAACTACAAATCAGTAAAGTTTATTCATCCGATTCTCGCTTTTGCACACACGTTCTCTTCAATGGAGTTGTCAGACGACAATTCACGAGCACTAGCGGCGAAAGAAGAACAGTGATGAGCTTCGGTGACGGAAACCTTGGCGCTCTTGGTCTTTCATCATCGTCGATTCCAGGCATGGGAATGGACGCTTACGAACCCACCGTAGTTTCTAATTTGCCTTCCGATATCTCTTCCATATCCGCCGGACATTACCATTCTCTTGCCGTTACATCTAGCGGTGAGATTTGGGCTTGGGGTCGCAACGACGAAGGCCAGCTCGGTC…	CTTAATAAATAGACTCAAAAAAGGAAGAATAAAGATGATGATGAAGAAAAAGAAGATGGTGATGGTGTTTACTTGGAGATTAAAGGCTTCTATTTACTTTGTTTTTTTTATAAAAAAGTATTAGTTAGCCTATTTTTGGTTACCACTTGGTTTGCGTTTGGAACGCGAAAACTAGCGTTATGTGGGAGAAAGAAAAATGGTGTTTTCCTTTTTTTATTGGTATATAGTTTTATGTTTAATTTAGAGGGTTTTGGTTTGGAACTTTTGATCAAGCAATGTATTGGTTGCAATTTGATGATCATTGAGGTCTGTCTCTCGTTCATTTTTTTTATTTTTTGGTGGTATTAATTTGGTTTGTATATAAAATCTGTGGTTCAATAAACATTAGATTATTATTAA…	456	1533	448	0.137	0.166	30.3	0.239035	0.111842	35.0877	0.361	0.280702	0.262231	0.301339	7		7	0.0153173	18	0.011734	4	0.00890869	0.262231	0.278539	0.183953	0.275277	45.923	18	11.7417
Downregulated	AT5G23730	chr5:8004097-8005096	FORWARD	GGTTATTATCCCGGATATAAAATGATCATCTAAGTGAAAATTTTTGAATCCGTCCAAACATTTCTACTATTGATCCGAATGACAAAATCAAGATAAACTAGTACTCCCTCTATTCATAATAGTTTGATGTTTTGGATTTTGACGCTTATTAAGAACTCAATTATTGTTTAATCATTTTAACATTTTTCTTAGTGTTATAAGACAATAAAAATAAAGAAAAATGCTAGAAAATCAATTTTTATGAAACAAAAAACAAAAGCTAGAGCATCAAACTTTTAGGAACATATGGAGTATTTGGTATCAAACGATTTCGTCTATACGATATGGCAATTTTAAGCGTATATGTCTCTTTCTAGCTTTGAAAGTTGATTTGATATAGAAGAAAATTGACTATTCTGT…	GATAAGGGTGTCAACACCTTTCCTTAATCATGTGGTAGTGAACGAGTTATCATGAATCCCGGACCCTTTGATCATTAGGGCTTTTTGCCTCTTACGGTTCTCACTATATAAAGATGACAAAACCAATAGAAAAACAATTAAGCAAAAGAAGAAGAAGAAGAAGTA	ATAGAATAAAAATTCATACGTGGATTAGTAATAAACCCAATTATTTACTGAGGGAAAAACAAAAAGCCATATTAAAATGAATATTATATTCTAATGTATTAAACTATTAATAAAAAAAATTCTTTTGAATGGGATTGGTTTTCGATTGGTCCGAAACCCCAGAAGCAACAGTCATTACTCTGTTTTCATATGAACACTCTTCATCCTCACAAGCAGCAACAAGAACAAGCACAACAACAAGAAGAAGCTAGATACGAATGGGATCTTTCTCTCTCCACCGTCGTATCTTCCTCCTCCTCCTCCGCCTCCGACGTTATCGGAGCTATTGAATTCGATCCCACTGATAACATCGTCGCTACCGCCGGGATTTCAAGAAAGATTCGTTTTTACGGCCTCCCT…	ACAGAGCAAATCCATTCCTCCCTCTAAACTCAGACCATCTTTCTGTTTCTTTTTCTTCTTCTTTTTAATATGATAATCTCTTCTCCAATGCCATTTGACAGTTTCATGTTTATGTTCATGGGAGTTGATGTGTTTATGTTACTATTAAAACTATCATAGTTTATCTGGTTTGAAGATGCTCCTCTTTTATCATATTATTAGCCTTTGAATCCTTCCTCTCTTTAGGTCTCAGATGCACCAATATT	165	1534	246	0.148	0.147	29.5	0.175758	0.193939	36.9697	0.359	0.369697	0.247066	0.231707	15		3	0.0180723	16	0.0104235	3	0.0121457	0.247066	0.298566	0.184485	0.269883	45.4368	16	10.4302
Downregulated	AT1G28680	chr1:10077189-10078188	FORWARD	TTTTAGATTGTAGTTGATTAAATAATAAATGATATTTTAATTTAGAAATAAACAAATTTTTTTTTTTTTTAATTTGTATGTATTCTGCTAAACATCAAGTAAAAAAAGACGGAGGGAGTATGAAATTCTAGCTGACCATTCCAACTGCTCCTTTATTTTTATTTTTTTTTGTCGGCACCAATTGCTCCTTTATAGTATCTCTTTAATAATCCTATTCGACCTTGAAGAAATTCCACTACAATTTTCAAGAAATCTCACATTTGATTAGTATGAATTCCACTTAAATCTCATAAATTAAACTAAGCTAGGAGTATAATATACAGTGGTTTAACAAATACATGACAATACTGACCTAACCGAATTTATATTCCAATTTTCTTTCAAAAATAATCATCAATC…	TTAGTAACCAAAAGAAAATAAAGACCAGTCAACCTAAGAATCTTCTTGATATCACTCAGAAAGAAAAAAAACAATAAAAACAATAAAATCTCAAACGCGGTTTCTACGATTTTTGTAGAGTCAAAACCAGCAATGGTGTTGGTGAGAGTCTAAAAAAAATCGATCGAAAGCTCAAAAACTCCATCTTCTTTCCCCCAGGAACTCACAAACCCTAGATGAATTGTTAATCATCAATCATCGATTTCAAGATTTAGTCTCGAAAGGTTTTATTTTTTTTGTGCTTGCGTCTTAA	AACAAAGACCCATACCATTCTTATTATTAAGGTATGGCGACACTTGAAATTACCGATATAGCCCTGGTTCAACCTTCTCACCAACCACTCTCCAACGACCAAACTCTCTCTCTTTCCCATCTCGACAATGATAACAACCTCCACGTCAGCTTCCGTTACCTCCGCGTCTACTCCTCCTCCTCTTCCACCGTCGCCGGAGAAAGCCCCTCTGCCGTCGTATCCGCCTCTCTTGCCACCGCTCTCGTTCACTACTACCCTCTTGCTGGCTCTCTCCGTCGCTCTGCCTCCGATAACCGATTTGAACTACTCTGCTCCGCTGGTCAAAGCGTGCCTTTAGTCAACGCTACAGTGAACTGTACGCTTGAGTCAGTCGGGTATTTGGATGGACCCGATCCAGGT…	AAGTAGATGGAAACCTCCCTTTTTATTCAAGTTAAGTTTCAATCTTATAAATTAGTAGTGAGATCATCTTAGTTTAATTACTAGCAAAAATCTCTCTTTATTACTTATAAAAAAGGGAGATTTGCCTTTGCCTTTGATGGAAACAAAAACTATATAATCCCTCTGTCGACTCGTAATACTGTAATTATAAGATCTTTTGGTCTTTTTCTTATATGAATATTTTTACTGAACTCTATATATGTCACTTTCCTTACTCATTTCTTCAATCAATATGATAGTGAAGGGTTATTTTGGAGTTACATT	292	1535	304	0.164	0.14	30.4	0.188356	0.143836	33.2192	0.357	0.383562	0.265147	0.309211	18		7	0.0238908	22	0.0143229	4	0.0131148	0.265147	0.267101	0.234528	0.233225	46.7752	22	14.3322
Downregulated	AT4G11300	chr4:6873690-6874689	REVERSE	TATATTTTATTATAATTTAGTTTCTGTCCAATTATAAACATACACATATACATATAGTCTCTCAATCATTACTTTAAAGTTTTTCTGCATAGAAACTGTTTTCAATCTTTTTCTTATCTCTCTTATACTTTATTATTATTTTATATTTTTTAGTTAATGAAAAACTATGTGAGAGACTACTAATAAAGATACTCTAAAAGTGTGAAGGTCAGCATACGGTCATGAACTACATAGCTTTGAAAAATATTGACTAACAATAGGCTTTACTATTTGAGTAACTAGCTAAGACCGTTTGGAGTCATGAGTGGACCCTAGATTTTATGGGACTAGCTTTTTAAGATAGTTAAATGTTTATATTGGCGTACGTGAGGCTATAAGATTCGGCTCAACTAAATTAGC…	GTTTCTTTCTTGGTCATTTTTTGACGTTACCAAACCCACTGAATAAAAATTTATAAAATACTGAAAACAACTTTATTAGATCGTCTCCACTTTATCATTTTTACTTATATTGTAAGCTTATAATTAAAATCCCAAAAGATGAAAAACGATACTCTACTTTTTT	AAAAAAAGAATTATATACAACAGAAAAAAAGAAGAAGAAAAAAATGAGAAAGAAGAACAAGTCTTTGGTCTCACTACCAGACAAAACATGTCTTCCCAATCTATCCCCTTCTCTCTTATAATGACTCTGTTCTCTGGTCAATAATCTCAAAAACCCTTCTCTGCTTTTTATCAAAATTCTCTCTTTTTCCCAAAAAGATTCACAAATTTGTTGTAGTCTCGCCGTTAAGATGGCGCCGGCGACGGAGCATCAGAGCTCGTTCTTGAGTCGACTAAGCCGTCGCAATCAAGTGGTTTCCATGGAGGTTAACCACGAGCAAGAGCAAGAAGAACTCGAAGATTTTCAAAAACACGTAGCTGAACGTTTCGCGGAGCTCTTACCACCGTCGGATTCGCCGGA…	ACACCGTATCTGCATCAACAATGACTTCTCTCTAAAAAAGCTATTTATCCGGAATTTTTAACATGGATTTCTTCACCTGTGGAGGGAGAGAGAAGGCAATGAGTTTGTACAGTTTGAAGATTGGCTTTTTATGAGATGCTTTTCTTAAGATTATGAAGTAGAAGATGAACACTAAGCACAAGCAGCATTAAAACATATATTACCTTTGTCTTTTGTAATGGGTAGTATTTAAAGAGAGTCTTGGGATTGACTCTCTGTCTCCGTTGCTGTGTTTCTTAGATTCTTATGTAGTAGTATTAATCAGTAGCTTTTTCCTTTTGCTCTTTTTTTTTTTTGGGTTGTTATGGTTTAAACATTTCCAGAGAAGTACCGATGTTTTTCCGGTACATAGTTTGATTT…	163	1539	467	0.128	0.139	26.7	0.171779	0.0858896	25.7669	0.362	0.349693	0.291748	0.254818	16		2	0.0121951	14	0.00909091	4	0.00854701	0.291748	0.265107	0.168291	0.274854	44.3145	14	9.09682
Downregulated	AT5G40150	chr5:16061044-16062043	REVERSE	ACGAGGACTAACCAGAAATGATGAATATGATCATGATGGTGGTAATCAAAATTAGTAGAGGAGAAGATGATGATCTCTTGGATTCCATTGTTTTCGTATTAAGACTTGAGAGATAATGGTGTTTTTAATCAACTGAGAGATTATGGTTTTATAGGTTTTTTTTTTGTTTCACTTTTCCATATATATTGTGACTTTTGAGATATATCATTAACTAAAAATAGTTATCACAGCTATATCTTTTAAAAACTGGTTTTACTGAAAATGGCTGAATCTAGAAACAATTATTTTAAGGGAGATTTCGTCTAAAAATTAAAAACAACTAATTAAACACGCTTGTTGTGAGATATATCATCAACTGAAACTTGTTTGATTGTAATCTAAGTAGATAAAAGTGATTAA…	TATCATACAACGTTTTACCATAACCTCCTATGATTATAGACTCGCGTTACACTATTTGTTTCAAATAAACAAAACAAAAACCATTTGGGTTCTTTCTCCAAGTAAACTTAACTTTCTCTGGAGAAAGACACA	AGAATTAAATAAAATTATATATCGGTTTAAACCGTAGATACCATACTAGATAACAACTATTTTTGCCAAACCTCTAATTCGAACCGAAAACCAAACACAATCAACCGGTTTAAGAGAATAAACGTAATAAACCGGCTCATATAAGAAAATAACTGGATCCTCTATCCCGTGATTGGTGGTTGCACTAAACCAAAGCGCGTTTTCTTCACTCTCTCACTCTCACTCTCTCTTCTACTTCCATTAAAATCTCACCGCCTCTTTCACTCTCACTCTCTCAAGCTCAAGAGTTCTGAATCTCCCTTCAACAATGGCGGAACAATCTCAACTCAAGAATCTCACCATCATCCTCCTCCTCCTCTGCTTATCCTTCCAATCACTATCCTTCGCCGCCGAATCTCA…	ATGTTATTTTTTTTGTTTCGTCCAGAAATATGAATAATTTTTAATTCTGACAATACAAAGGAAAATGTGTAGTCGTCAGAGAGTGTCATAATAGCAGGCGGCAAATTACTTTTAATTTATTATTGCAAATGATAATTTAACCGAATTGAGTCCGTGGAATTTAATGTCTTCTTTGACATTTTGAGTTGTGCGATTCTATAACAATCTATCCTTTATAGTAAACTCTAT	132	1540	229	0.108	0.135	24.3	0.219697	0.106061	32.5758	0.402	0.356061	0.264286	0.31441	16		6	0.0451128	18	0.0116807	1	0.00434783	0.264286	0.293506	0.268831	0.173377	44.2208	18	11.6883
Downregulated	AT1G62600	chr1:23178461-23179460	FORWARD	ATTTAAAGCCAAATCAGTATCACCTCTCTTACATAATCCATTTACTACCACTCCATAAGTAACCAGATTTGGTTGACAGCCTCTTTGAACCATTCGATCAACTAACGCCACAGCTTCAGAAGCTTTGTTGTGGAGAAAAAGCCCATGAATCAAAGTTGTAAATGTGATTGTGTCAGGTCTATACCCCATTTCCACCATTTGATCAACCAAAGCTACAGCATCTGAAATCCTCTTACCGTGACAGTATCCATTGAGAAGAGAAGAAAGCGTGACAATGCTGGGCTCATAGCCGAGTTTCATCATCTTGCCAAGAAGAGCTAAAGCAAGAGAGATTTGAGAGCGTCGGCAGAAACAGTTGATCAAAATATTGTAAGTATATAGACCATGTACAATTTCTAA…	CTTTTTTTCATTATCCCAAATATTAATGACAAAAGATCTCGGCTTTCTCGATTTTTGTGATTCAGACAATATTCACAAAACCCTAGTTGCTGCTCCTGCTCTGTTTTTATAAGCCTCCACTTCCCGCCAAGCCCCTCTTAGCCATAAACAGTGAAAAACCCTTTTGTTCCTTCACCAAGCTCTAAGACCCTATCC	GTTCATGAGTTTTTGGGCCACATATTTATAAAGAGGCCGTAGTATATTCACCATCGTTAACGAATCTCGTAAAAAAACCCAATGGCGCCTTCCTTATCACCAATCAGATCACACCACGTGGCAGTTATCGGCGCCGGAGCCGCCGGATTAGTCGCGGCGCGAGAGCTTCGTCGGGAAGGTCACTCGGTGGTCGTCTTCGAGAGACAAAAACAAGTCGGAGGAACCTGGATTTACACCGATCATATTGAACCCGATCCATTAAGCGTTGACCCGACCCGATCCGTTGTTCATTCGAGCGTCTATGGATCTCTCCGAACTAATCTCCCCCGTGAGTGTATGGGATACAGGGACTTCCCGTTCGTGATTCGTTCCGATGTATCGGAATCTAGAGATCCGAGG…	TACTTTGATTGGAGAATTGAGTGGTCCCAAACGAGTCAGTTTTAATGTGGTGAAGACAAGAGTTCGGGCACCAAACATGTTGGACGCATCTTTGTGTATTATTGGTCTTCTTCTTCTTCTTTTTTTTTCTCTTGGTTATCGCTCTGTTGTGGACAGATAGTGTGGAACTGTTAACAATAACATGATCAGTATGTCTTTTTAATTAAAGTGAACGTTTGGTATCAAAATTAAACATTGGAATTTGAGCGGTCTTGAGACATTTTAAATGTTAAGAAAAGAGAGGAAAAAAAAATCTTGTACGATAGCATGTTTTGTTTTGATAAAATGAACGTTAGAATGTTAATCAATAATCACCAACGGAAATTAATCAGAATTGTCGAG	195	1548	382	0.236	0.173	40.9	0.292308	0.112821	40.5128	0.314	0.261538	0.27261	0.311518	16		5	0.0255102	18	0.0116204	6	0.0156658	0.27261	0.282946	0.18863	0.255814	44.4444	18	11.6279
Downregulated	AT4G39570	chr4:18385549-18386548	REVERSE	CCGATGGTACACTCTCTGTCGAGTTCCGGATCGAAAACTAACAAATTTCTCAGGTGGTCATTTATTGGTTCCGATCTTATCTCGCTATGCTCCTCCTGCTCATTGGTCGAGTGTGGTCGCTGTTGATTATAATATCTACGCTATTGGAGGGCCTATCAATGATGCACCATCCTCTAGCGTCTCGGTCTTGGATTGTCAGTGTGAGAAATGGCGTGAAGCTCCGTCCATGCGGGTGGCACGAAACTACCCCACTGCGACCGTTCTTGATGGGAAGATATATGTAGCAGGAGGCTGTGAAGATTGCACTTCATTGGATTGTATAGAAGTGTTTGATCCTAAGACTCAAACTTGGGACTCTGTGGCAAGTCCTGGCACCGAGAGATGCGAGAGACTTGTATA…	CAAAAGGTGACTGCAACGAAGCTTCGTTAATGGGTTCCACAACGTCACCTACTTGTTTACTTCCTTTTGTTTTGTTTACTTCGTTGCTTGTTACTCCACTCTTCCTTGCCTTTTCTTCTCTCCACTTATCTCTCTCTCTTTTTCTCATCGGCCTTTGCC	ATCTGAACGAGTAAAGCAAACGCGTTCGAGAACTCTCATAGCAGTGAAGTGAAGTCAAATCCCTAGATTGACTTGCTCAACGGCGATTTCATCTCGATAATTAGCCAATGTCTTCACCGGAGAGGAAGAGGAAGAGGGTGACGTCGACGAAGAATCCATCGGTTAAGAAGAAGAAGAAGATTTCACCGGTGCCGACGCCGATACCGTCACTTCCTGATGATTTGCTTGTAAGTATCTTCGCACGAGTCTCCAGATTGTATTATCCGATTCTCTCTCTTGTCTCCAAGAGCTTTAGATCTCTCCTCCGTTCACCGGAGCTTTACGAGACACGGTCACTATTAGGCCGAACCGAGAGTTGTCTGTATTTGTGTTTACAGGAGGGAAATCCTGATCCGAACC…	GTTCGTGATTCTCTCCCTCCGAGCCCTTAGAAGCATGTTGTATAAAATACTTAATTGCTAATCTGTAGCAAAGTCTTGTATAATATTATATTTTATGAGCACACTCAAGAGTCAAGAGTCAGTGCAAACTTCGTTCTTGCTCTTTCTCCAGAAATTTATCTAACTATAAAATTTCCATTCAAGAATCAGATTTATGTTAGTATCATTCCAGATTCCTTTATTAGAGTAGCTTTTGAGCCAAC	159	1549	243	0.161	0.265	42.6	0.295597	0.132075	42.7673	0.259	0.144654	0.254358	0.296296	11		0	0	19	0.0122581	1	0.00409836	0.254358	0.303422	0.189154	0.253066	44.2221	19	12.266
Downregulated	AT3G62260	chr3:23040669-23041668	REVERSE	TTTTATATTAGACTTTACACGAACAAGTTTCAAAATTTTAGCAACGCATTAGATCTTGAGCATCTTGGTTTCGTCTAAAGAAACATTATTTAGTTGAATGTCTTACATAGTAAGACAAATATTTTTGGGTAATATATAAAAAATGTGATAATTTTTAACTTTTAAATTAGTATTTAGGTTAAATTAGATCATACATTCTTAATATGATAACAAAGTGTATTACCGCCTTAATAGACAGTTTTTTTATAAAGAATGGTTTTGCACCTACTCTATACAAATAACATGTCTTATTATATTTTCGAAATGTTAAACTTACTCATATTGCTTAGGACAAAATTTTTAAGTAATAAATAAAACGTGTGGTAATTCTTAAATTTGGATTACTATGTCAGTTTAGAT…	CACCAAAATATTCATATTCGAACATGGTCGCCACAAGCGACATTCTACAAAAAAAACACATACAAGTAAATAGAAAATAGAATTTCTCCTCTCAATGATTCACACAAACTCTCTATATAAAGCCATTACTTAATACCACACAAATTACAAAAAAAAAAAGAAAAAAGGAGATAATAATCACAAACTACAAAAGTAGAAAGAAGAAAAAAGAACAAAGTATCAGTTCTTGAATATTTGCATCA	CGAGAGGAATAAATTCACACGCGAACTTCGATAGTTGTTAATTTTCGTTGAACACAAGTGACGAATTTGAGAGAGAAAAAAAAAGAAAATCAGAGATAAAGAATTTGAGTTTCTTGGAATTAAAGGATCGATTTTGTTGAAGTGAAATTGAAATTGATTGTGAAAAGAGAAAGAGACTGATGGTAGCAGAAGCAGAGGTTGTGTTTCAACAGAGTTTACCGGCGGTTCTGGAGATTGAGTTGTTTGACGGAGTTTCCTCCGCCGTTAAATCTCCCGTTTCTTCTCCGAAATTGGGTTTTACTCAGTCAACGGCGTCGGTTTCCGGAAGTTTAACGACTTCTCCTGTGCAGGCTGATATCTTTCCAGAGGGTGATTGCGATCCTAGTGTCTTGGATTATA…	CTTTGCTCTGGCCACAATCCTTTTTAACACCCTAAGAGGTGTGTCTACCTAACAGTGAGTTGCTTTGTGATGTGCAAGTAATCAAAATTACCATTTGTGATATTTTTTTTAAGAACAAAAAAAAAAAGAAAAAAAAAATATATACTTTGTCTCTATGGACTCTCGTTTCTCTTGGTGCTTGTGATATGGGGATGCTTTTAATTAACAGTAGTTGATTTTCTTCTATGAACGCTGGAGTCCCTGGTATTTGCATATTCTATTTTAGGCTTTTTGGTTTTTTGAAACCAGAGTTCAAGTCTGAAGGGGTCTCTGTCGAAAGGTAACACAGATGGCGTGTGGTAACAAAGTTAACAAAATCTTGCAATTTTGCATCGGCCCATAAAGCCCAACAAATATTTA…	242	1560	796	0.159	0.171	33	0.18595	0.0991736	28.5124	0.351	0.5	0.275641	0.288945	15		5	0.0205761	22	0.0140935	12	0.0150565	0.275641	0.290385	0.169231	0.264744	43.3974	22	14.1026
Downregulated	AT5G20070	chr5:6778841-6779840	FORWARD	CGGCTGGCTTCCTTGTGCAAAGTATGTTTTCAACTTCTCCTAACGTTCTCCTAGTTTAATGGGATAATGGTGTCACCTTGGTGCGTTTATTATTATTCTCATAGGACATTGGCTGGCAAACTAGAAGAGGAACAGATCAAGAACCGAGCTGCATCGTTGCCCATTGTTGTCTGTCATGGAAAAGGTAATTGTGCATATTATAATACCCTTACTTTCTGAACTGTTTCACTTCTCAGTATGTTTAATATGGTCATCTTTTTGGTTTTGAACCCTGCTGTAAATGCATTTCATATTCTCTAAGAAAAATATTCTCGCGAGCAACCGGTTATTCAAATTGTTCCATAACACCAATTCAAGTAAAAAGGGTTACATTTTAAAGATTTTCTCGTCTTTCATGTT…	CCCTAACTTCCTCGCTTCTTCTCCACGACTTTTTCAAACTTTTCAAAACCTCCCTATAAACTTCAGATCCTTATTCCTCACAATATTAAACCAAAAAAAAAAACTAACTTTTTGGGACTCCAGAACTAATA	CTCATTTCTCACTCTGTGTGGGAGCCTAAACAATGGGGAGACGAAACCAGAGATGCTTGCTCTCTTCCTCTCTTCTTCTTCGTATCCAACTCTCTCTTTCCTCTCCAGATCAGTAACTCTAAACTTAGCCAGAACAACAACACTCTCAGCTCTCACAATGTCGATGAACCTAAAGACTCATGCCTTCGCAGGCAATCCCTTGAAGTCGAAAACTCCGAAATCTACCGATCCATTCTCACCCACCTCCGCTTTCGAATCTCTGAAAACCCTAATTCCAGTAATCCCTAATCACTCAACACCTTCCCCTGATTTTAAAGTCCTTCCCTTTAGCAAGGGTCGTCCACTGGTGTTCTCAAGCGGTGGAGATGCTAATACGACGCCGATTTGGCATCTGGGTTG…	TGCATAAGGAAAGACTACAATGGGTTCTTTAAGTTATGAGAAAATGATGAAGAAAGATTATGATGGTGAGCTTTATGAGCAAGCTATTGAGTATGAGAAAGGTTCGTTAATCACTTCTAATGGAGCTTTGACGATGCTTTCTGGTGCTAAGACTGATCGAGAGATAAGCGTGTTGTTAGAGATGCGATTACTGAAGATGAGCTTGAGCTTTGGTGAGGAAAGTGAGTATTCTTAATTCTTATCTCCATTTTGATTGACAGAGTTTTTATCCTCTATTTTGGTTTATTGATTTTGGCTTTTGATTTTCATTTTAATTTTAAGGGTTTGTCTAAAATTGAAATCGATGAACATACTTTTATTGTGGTGAACAGAGAAAGAGCTGTTGATTACTTGAATTCT…	131	1562	645	0.194	0.193	38.7	0.290076	0.0534351	34.3511	0.276	0.343511	0.270807	0.283721	13		7	0.0530303	23	0.0147153	7	0.0108359	0.270807	0.279129	0.204225	0.245839	45.0064	23	14.7247
Downregulated	AT2G21150	chr2:9064154-9065153	FORWARD	TGAAATCTGGCGATTTCGAGCGGTCCAAAGCGGTATCTAGCGGTTTCTATGATTGGTGTCAACCGCTAATAACCGCTATCACCCGCAAACGCAGCGTTTGCGGGTGGCAGAGGGAGAACCAATCAAGCCCTAAGTAACGAAGGTTATTACAACAATTATGCCGAAATATAGTTGTAAAAGTATATATACGTATGTTGTTGTCTTGTTGAATTTGGTTAGAGAGGAAATTTGTGATAAATTTATAATATATGGTTATTGGTTAGAAGGTAGAAGAGAGATACTAATTTATGTCATTACACTTTTGAAGCTGGCAAGGTCCCTCAGCCACAATTCCTGACTTCCTGTTAACAGAAAAGCCAGCTCAAACACAATCTGTTATTCTTCTCTCAACTACTTTAC…	CGTAGTCTTGTTGCCGGCTACATAAATAATCAAAACAAATAGCTAATACGCATCTAACGGATACATTTTCATCGTTGAATTGTCGATTTTATCTCCTTCGAAAAAGAGTTTCGCCAATCCTAACATTCTGATAAATCTTTCATTCGACCATACTCTGTTTTCAAGATTTTCATCAAGTTTATGAATTTGGGTCTTCACTTCTATCATCACACTATCTTATTTTCTGAACTCCTTTGTCATGGCGGTTGACCATACATCAATTTCACTTCTATTACTCAGAACAGAAGAAATGTTTGAACACTAAATGTTATTGGAAGAGACAAACAAGCCGGATAAAAGTCAACGAGAAATGTCTGAGTAAGACATATATAATA	TTGCTCAATAGAAACAAATCAATTGATTGAGTTGAGAAATAGTCAAACCAATCAAGGGTTTAGAGAACTGATCAAGTATTTTTGGGTTTAGACAAAAGCCCAATTATTGGGCCGATAATATTATTTGAAAGGCCCATAACGAACACAAGCGTATATTGCATACCACTCTCAACAATGGCGGTCGGAAGAATCTAGTGAATTTCCGATTCCGATTTTGAGCTAAAGGAAGCGAGAGAAGAAAAGATGTCGGGTATGGGTGACGGCTACGTTGGTACGGCTCAAGATGCGGTGAGGATACGGCGGCTTCAGAAGCAAAGAGAGGCCGAACGCAAAAAAATACAAGAGCTCAAGAGCAAGTCTGCCTCCGGCAATGACCAATCTGGTCTTCTCCAATTCGGC…	ACTCAAGGTTATATTTTTGCTAAGAACATGTTTTCAGGTTTATGTTGGAGATTAGCTTGTAAGCTTGAAGCAGTGGTTGTGGCCATGAGCATGTAATAGACTAACATATCTTTTTGCTCTTTGGCTCTAGTGTTACCAAATATGTAAGTCAAAGTTTAGAAAATGAAGTTTTGCAACAAAATTTTAGCTTAATTATTCATTTTGATTAAGAGAGC	374	1564	216	0.16	0.168	32.8	0.195187	0.144385	33.9572	0.333	0.328877	0.317136	0.300926	11		6	0.016	21	0.0134185	2	0.00921659	0.317136	0.253836	0.168798	0.26023	42.9028	21	13.4271
Downregulated	AT3G24040	chr3:8683290-8684289	REVERSE	TGACGGTCAAATACTAACTAGCTTGTTATAAGATGTAGGTTTGGTTTGTTCTTCTTAAGATTTTAAGCTCATCTATCAAATGTTATGTTGAATTATGGTGAGTTGATGATGGTAAGGAAGATATATCTTAAAGCAGTTCTTTAAGTGATCAATATATGCTCAAGACTTCATATTAGTTAGTATACTATTTTGGCTAACGATGTGACACATAAATCTACAATTGAAATGTATGTTCATGTATATGATGATACGATATTGACATTGATCTCAAATATCTTGGAAATTGGTTATTAAGTGTCGATTTGTATTCTTTTTGCTTGTGTATTTTGTACTTTTATAAATATGTATAAATGTAGTTACGCTTGTTAAGCAACATAAAATCTTTTATCTGACCCAAAT…	AATGAGACAATTGAAATTGAAATCGAGAGAAATTAAGTTGGTAGAAAGCTGCAACA	GATGCGTACTGTGACCATTACATACTACAGTTAGCTTTCTTCTCTAGCCGTCGAAGTTTCACGCGCCGCCGTGAGAAAATGCAGCACACACCGGAGCAACCGAGAGTCACTCTTTACATAATCCTCACCACCGCGTTTCTCTCTCTATGTTTCCTCCTCTCTCTCTCTTCCTCTTCCCAGTACTCTTCATCTTCCTACACCGGACGACCCGATGATCTACGACCCGACCCGAGACTCTTTCCTTCTTCCTCCAAAATCGCCGCCGATACAGCTCCTCCTTCAATCGCTTACCTAATTTCCGGATCTTCTGGTGACACGCGACGAATCCTTCGACTTCTCTACGCTACTTACCATCCTCGAAATCGATATCTTCTTCATCTCGATAGCTTAGCGACACAA…	GGGGTTTCTTTTTTTTTATAATTCAAATTCAATTAATTAACTCATTTTTTTTTTATTTTTTTTTGGTAGTGTCAATTAATTAACTCAATTGATCCTTGTAGTTAAACGTTCTTTGGAAAGAAGAAATTTTAGAAATTTGAAAATTCATTTGTTTAGTCCACATTTAAATCATATACAAATCGATATGAATTTAAAAACAGATTCA	56	1573	206	0.138	0.158	29.6	0.0892857	0.232143	32.1429	0.31	0.464286	0.24857	0.334951	7		1	0.0175439	14	0.00889454	1	0.00483092	0.24857	0.302606	0.247298	0.201526	44.8824	14	8.90019
Downregulated	AT3G16720	chr3:5691607-5692606	FORWARD	ATGACGACAGTACAGCTGCAGTTTGGGGAGAGGAAACACAGGTTATAATACATGTTGCATATTAGGAAACTTATATATTGCATTGGATAACTGAAATTTTAACCTCCACTCTCTTGTTGTAAATGGTAAATTTGCAGGTGCAACAAAGAGTGTTGCCATACCTCGTCAGCTACATAGGTTCCGTAATGATTCATTTACAAGGAGATGTCATTTTGACAGGTATTTGTTTGTTGTTGAAGATTCTTTCCATCGTTGAGATTCCGCATTGAACCAGAGTTGTAGATTAGATTACTGAAGTCGAACATAGTATTCTTAAGAAAGCTGTTGAATGTATAGATAGAAGACCTGTAATGATTGGTTAGGCGGTATTGCCCTTGTTCAGTTCGATCTATGTAGGCG…	AAATAAATAAGGAAGAAAGGGGCGTAATCGCCATCTATAAAGAAGAGAGAAGAAGGGAGAAACCGAATCCTTGAAAAGTCCCATTAACAAACAAACGAGAAAACCAACTCTGGAGA	CTCTAAGCATTTTCCCTTTGAAATTTTCAAACTAATTAAATAGTTACCAAAACAAAAAGAAGAAGGGCAGAATAGTCAAAAGAGAAAACTCGCGCGTCAACGTTGGCGTCGTCTTGCCAAACTTTGCCAATAATAATAATTAGACTTCTGCACTTTCTCACGAACCTCTCTGTCTCGTCCATTACTTAAAAACCAAATCTTTCATCATCTTCCTTCACCAGTTGACTCTCTTTCAATCTATCTCTGAATCTCTCACTCTCCTACCCGAAAACCATGAACTCCAACGACCAGGATCCGATTCCGTTCAGACCCGAAGACAACAACTTCTCCGGTTCCAAAACCTACGCCATGAGCGGCAAAATCATGCTAAGTGCAATAGTAATCCTCTTCTTCGTCGTC…	GAAATATTATTGACATGGGTCCCGCATTATGCAAATTAGGACATTTAGTGTTTAGTGCCTTAATTATAGTTTGTGTCATTGATCTGTTTGATCTTTCTTTTCAACGTAAACTAAAAATGGTCTGAACCAATTGAGATGATAGATATTTCTTTAGAGGAGATTTAATTTTTTTAATCAACAGTAAGAAGATTTTAGAAACGGAATAATGGTAATCCAATAGTCATTATCAGGTTCTTTTGAGATGAAATTGAAATCTTTTCTTTCCCAA	116	1575	269	0.147	0.175	32.2	0.163793	0.224138	38.7931	0.349	0.482759	0.253968	0.319703	14		3	0.025641	24	0.0152284	3	0.0111111	0.253968	0.309841	0.227302	0.208889	43.619	24	15.2381
Downregulated	AT3G55010	chr3:20385597-20386596	FORWARD	TATGTTTCCATCCTCTTGTAGTAAAACCATTATAATTTGTCTGCTGTATTCACCTCATATTTAGTGATCAACATTTTTCTTCAGAACATGACGCAGGTCATGGGTGGTAGTTCAAGGAGAGAGTCAGAAACCGAGTCGTCATTAAGCCTTGACACCAGAAATCCTCCTCGCAGATCATCTGCTTCTGATAGCTTACCTCATCAACGACGGTAAATCCAACTCCATGTTCTACCAAATCAACGATCTTTAATCTTCCATGTTGCTTATGAGTCTGACATGCTTAATTAATGGGCAGGTCGGTTTCTGCATCTCAAGCATCGGGAGCCGCTACCTCAGGGTACAGAAAAGACGAGAGCAATTGGAGATATGACACTGAAGATATGCCGGAAGAAGTCATGA…	AATTTCCAATTTATTTTTTGATTACACATAGTTTCTCTTCATTCATCTCTTTCTCTCCCCGTCTTTTCTTGTTCCTATAATCATGTCCGTCCAATAAAACCCTAATTTTATCTTTCCTTGCGTCGTTTCACTCCATTACAGAGTTGTAGAATTTAGCTTGCCAAAAAGTGTGAAGATTAGGGTTTGTTCTAG	TTGTTTTCTGCTGCAGCAGACTCAAAAAGCTAAGTAAACTACTCAAGTCCCTCCCTTTTCCGGCGTCGCTATTCTCAGTCTCATTCTGTCTCCCCCATGGAAGCTCGGATTTTGCAGTCTTCTTCTTCCTGTTATTCGTCTCTTTACGCTGTCAATCGATCCCGGTTCTCTTCTGTGTCATCTCCGAAACCTTTCTCCGTCAGCTTTGCTCAGACGACGAGAACAAGGACTCGTGTATTATCCATGTCGAAGAAAGATGGTCGCACTGATAAAGATGATGACACTGATAGTCTCAATTACAAAGATTCTGGTGTTGATATCGATGCTGGTGCTGAGCTTGTTAAACGAATCGCAAAGATGGCTCCTGGAATTGGTGGATTTGGTGGTCTCTTTCCATTA…	ACAAAACCTTAATTACGAAGACTGCCATTGTCTTCCTTCGACGAGTTTTTATTTCTTTGTGATGCTGTTTGTTAAAAACTGGGAATTAGAGTGTTACGGTTTACGTTTAATCTTATTAGTTAATTTAGAATTGGATGATTGTTATTGTTTTGTTTTGGTGTGTTAGTTTGTAGTAGTGTCGAAATATTGAGATCTTCTAATTGACTAGTTTCCATTTTGTGGTTTGTGTTCTCTTGCGTTTTTATTTGTTCTAAATTTCAAATTAATTAATTATGCTAAAC	192	1577	282	0.17	0.187	35.7	0.21875	0.125	34.375	0.325	0.229167	0.255549	0.241135	14		1	0.00518135	21	0.013308	3	0.0106007	0.255549	0.322131	0.177552	0.244769	42.2321	21	13.3164
Downregulated	AT1G09750	chr1:3156501-3157500	FORWARD	ACACTTAAATCTTTGAAACAAAACTTATCCAAATTGCTTGGAATTTAGTTGGATGTAGATGTAAATGTATATTCTACTGTAGCGACAAAAGGTAAAAGAAAGATTATGACAATTTTCAGGATATAAATATTATGACAATTGTAGATGTAAGTATTTCAGAGGTCTCGTGAACGAACAATGAGAGTAAATGACGAAAGAGGCATCGTCGGTTTGTCACTGTCAACACGATAAGGGAGGCTCACGAGTCACGGACTTAAAAATATTAAACACTGTTCTTTTTCATTAGAGCACCAAGATTTTTATCTTAGCATTGTACCAAGATAAGTGTTAAAATTTAACATCAAGACCCTACAAAATTTAAATTGCGAATCTTGAGAAACAAGACGTATTATGAAATGT…	ATTATCTAAATATCTCTACACAATCACATTAGCCAAAACC	ATTATCTAAATATCTCTACACAATCACATTAGCCAAAACCATGGCCTCCTCAAGTCTCCATTTCTTCTTCTTCTTGACACTTCTCTTGCCATTCACTTTCACCACCGCCACACGTGACACATGTGCGACCGCCGCTCCCGATGGTTCCGACGACCTCTCAATCATCCCCATTAACGCCAAATGCTCACCTTTCGCACCCACTCACGTCTCTGCCTCCGTGATAGACACGGTCCTTCACATGGCCTCCTCAGACTCCCATCGACTCACCTACCTCTCAAGCCTCGTCGCCGGCAAACCAAAACCCACCTCCGTCCCCGTCGCCTCCGGTAATCAGCTCCACATCGGAAACTACGTGGTCCGAGCCAAACTCGGCACTCCTCCACAGCTAATGTTCATGGT…	GAGAGGACATATGAATGATCTCTCTCTCCCTCTCTTTTTATTTTACGTTCTTCGTACGTTTTGATTTGAAGAGGTGCTTAATGGCGCTTGACCTTCTACATATACTTTGTATGAACGGCTATCTTCACTACGCATAACATGGCCTGCAGTTTCATCTCTTGCTTCAGCGATGTGATTTCTTTTCTAAA	40	1578	189	0.189	0.156	34.5	0.275	0.025	30	0.369	0.425	0.222433	0.21164	19		1	0.0243902	15	0.00949968	1	0.00526316	0.222433	0.26616	0.32256	0.188847	51.1407	15	9.5057
Downregulated	AT1G59970	chr1:22072352-22073351	FORWARD	GCCAATGAATTATATAAAGATCAAGATAGTCCAGTTTAAGGTTTCTGCAAAACCATATTTGTTACACAGGTGGTTTACATTAAGTTATGTCACTCCCAAAATAATATTCAATCATGAAACATAATTGACACGGTGACTGATAGAGAACCTGATCCATAGAGATATGTGAAATAGTTTTCTGTATTTCTCAATCGGAAAAGTGTTTACAAGTATGTTTGTATACATCTACACTAAACCAACTAAACCATATACAATCACAATTTAACTTAACCGGAATCACTAAACCGGACTATCATATATACAGTTCGAATAGTGACACCTACTCTCAGTGATTGAAACCGTGCATTCTAATTTCATGTGAAAATCATTAAGGAATCTAAATCTTACTTCAAACTCCGT…	CTACAATATTCGGAAGAATTGTATCTTCTATGCCAAGACTCTAACCCGTTTCTCAACTGCAAACTTCCTCACGATGTCGACATTACTTGTATCTTTCTCCAACTTGCTTTTGTCTGATTTCATCATCAGATGGATCTGTCTGATTCTCATATTTAATTCCCATTCGTGTTTTTTCGGATTGCGAGAATCCTACGTTATTTCTTCACTTTTCATGATCCCGAGGACATCTTAGACCCCAA	GTTATGTAATTTGTGCTAAAATTTCAAAATTTTAATATGTAAATCAATAATGAATTAATATAAGTTGTTTTCAGCTTTTTCTCAAAAGCATGTCACGTATGAGCATTAACACCCGTGTGGAAAAATGGAGCCAAGTGAGCTAAGCATTTTAGCTTCATAAAACAAACACACCGACGTCGTTAACTCTTCATCTTCATTTTTTTCTGTAACTTCTCCCATATTTTTTCTTCCCAAAAATATACTATAAAAATGAGAACACTTCTTCTAACGATTTTGATCTTCTTCTTCACAGTGAATCCAATCTCAGCAAAATTCTACACTAACGTCTCTTCAATCCCACCGTTACAATTCCTAAACGCAACGCAAAACGCATGGGAAACATTCTCCAAACTCGCCGGT…	TTCATTGACGTTCTTCCTATGTTCTTTGCAATCATTGAGCAGGCGAAGCAGTGAGGATGGTTTAGGAGGCAGTTTTTTGGGTTTGTTTTGCAAAAGAAAATGAAAACTAACAAAAGAGTAGCCGGGGAGGAGAGAACATTCCGGTGAGATCAACATCGGAAAATGCTTTTCCCCGGTCCATGGATATGAAGAAACTGGAGCTTGAAGTTGATAGAGTGTTTGCTTTTACTTTTTTTTTCATTGTCTCATAATAGATTCTGCACAAGACAGGCTAATTCTATATTATCTATGTTTTATTTAGATGATCGTAATAATAAAGATATCAGTGTCATTTCTTGATCAGACCATCTACTGAATTATTTTTGAGGTATCTATCAG	239	1580	379	0.187	0.188	37.5	0.251046	0.138075	38.9121	0.332	0.23431	0.274684	0.290237	17		4	0.0166667	13	0.00822264	5	0.0131579	0.274684	0.311392	0.191139	0.222785	41.3924	13	8.22785
Downregulated	ATMG01360	chrm:116346-117345	REVERSE	CGTTGATAGGTATTCCCCCGCTTCCAGGTTTGTAAAAGGATCTGTAAGGTTCGCTAAGACTGTAGGGTAAGGTAAGTAAAGTAATTGTATGTGAAAGCCGAATGTGTTCCTTGACTGCCCCGCGCTGCCTCTCTGTTGTGCGTAACTCTGTAAGGTGAGCTGTTTCCTGTTCCTCTGTAAGTGTTTCCTGTTTGAAGTGTTTCACCTGCCTAAAGTGTATGAAATGTGGCCTCTGTCATAACTCTAGACTTTCCCTCAGGTTTAATAAGAGTCTTCCTTTTCTTAAAATGATAGACTGAAGTCAGGTTTAATAAAGAAGTTTCAAATGAGGCAAAGAAAAGAGAAGTCTTGTGATTTGCTTAACACACGCGATTTGTCAATACTGTCCGAGTGTTTATC…		TATGAAAAATCTGGTTCGATGGCTGTTCTCCACAAACCACAAGGATATAGGGACTCTCTATTTCATTTTCGGTGCCATTGCTGGAGTGATGGGCACATGCTTCTCAGTACTGATTCGTATGGAATTAGCACGACCCGGCGATCAAATTCTTGGTGGGAATCATCAACTTTATAATGTTTTAATAACAGCTCATGCTTTTTTAATGATCTTTTTTATGGTTATGCCGGCGATGATAGGTGGATTTGGTAATTGGTTTGTTCCGATTCTGATAGGTGCACCTGACATGGCATTTCCACGATTAAATAATATTTCATTCTGGTTGTTGCCACCAAGTCTCTTGCTCCTATTAAGCTCAGCCTTAGTAGAAGTAGGTAGCGGCACTGGGTGGACGGTCTATCC…		1	1585	1	0.183816	0.223776	40.7592	0	0	0	0.265734	0	0.234069	0	11		0	0	13	0.00819672	0	0	0.234217	0.348485	0.20202	0.215278	41.7298	13	8.20707
Downregulated	AT1G06000	chr1:1821895-1822894	REVERSE	CCTAATTCTCTCAATACAGAGTTTCAGTAACTGTAATTGGCGATTAAAGTTTACAAAATCGAAAACCGATTGCTACTTTCGTTAACTCTAAAATGAGAACTGCTTGTGTTAAGCAAATCGACAAGCCAATGTAGTTCCCTTAACAAATTTTGAGACGGAAAAAGATCCAGAGAAAGAATCAGACAAGTATAGAGAGATATAAAAACGATACCTTTCACGATTCAAAGAAAGACCCAGAGGAGAGCTTGAAAGCGGTGAAGAACCCAGCGAGCGAAATGTCAAATGAAAGAGAGAGACCCGGAAGAAGAATACTCTATCTGGTTTTATTAGAACCGGGTTATTTAAACCGGTATCATAAACCCGAATTAAACCAACCTATCATTTGATTTCACTAGGGCT…	CCATTGTCGGCAGTAAAACTAAAAATAAAAGGAGTTCCACTTTTCAATTTTTCTCCACTCCAAAACCAGAAAGAAAGAAAAAAACATCAATC	CCATTGTCGGCAGTAAAACTAAAAATAAAAGGAGTTCCACTTTTCAATTTTTCTCCACTCCAAAACCAGAAAGAAAGAAAAAAACATCAATCATGACAACAACAACAACGAAGAAGCCGCACGTTCTGGTGATACCGTTTCCACAATCCGGTCACATGGTTCCACATCTTGACCTCACGCATCAGATTCTTCTCCGTGGAGCCACCGTCACTGTCCTCGTCACACCCAAAAACTCTTCCTATCTCGATGCTCTCCGTTCTCTTCACTCCCCGGAACACTTCAAAACCCTAATCCTTCCTTTTCCTTCTCACCCTTGTATACCTTCCGGTGTCGAATCTCTCCAGCAACTTCCTCTCGAAGCTATAGTTCACATGTTTGATGCTCTCTCTCGTCTCCACG…	TAAATATCCTCTTCTCTTGCTTTTTAAGATTTGTTTGTTTAAGAGAGTCAATAAGCAAATGGGGTAAGAAAATTGTTATTTATTTTCCTGTTATTTTTCTTTCTTAATTTGATATGACAACGATTAACTCGATTTAGAGTTCGTTAGTCAATGTTTTCTAGTATGATGATGGCAATAATACTAAGAC	92	1587	188	0.176	0.172	34.8	0.217391	0.108696	32.6087	0.334	0.445652	0.259609	0.292553	13		3	0.0322581	23	0.0144836	0	0	0.259609	0.270951	0.240076	0.229364	46.9439	23	14.4928
Downregulated	AT4G36010	chr4:17041327-17042326	REVERSE	CATCCAAAAACTCGGATCTTCAACCACACATGGATTTAAAGGTTATACTTCATTTTATAGAAATATGCACTAAACATAAACGCAACTATATAGCCAAATCTCTAATCAGTCATACCAATTTTGCTTGGATGTTTGGAAAGAAGATCAAATTCAATAAATTTGCATAGTAGAAACATACATGAGACCTACCCCACTTGTAGTATTTGTTTTTCCTATTTGAACATAAGAACCGGTCACATGTCTTAGTCAAAACATAAATAACTTGTAACAATGGAAGAAGCATGAACCAACAAAGTTAATATCTCTACATCACACAACTAAACCTTGGAATGTCGTTGACCCAACACCCTTTCTTTATAAAACAATCTTTACGGAAATTCTCATCCAACGTTAGCCACT…	GTGAGAGAGAGTTGTCTTGTTTCATTTGAGTCTACTCGTTTTTTCTTATCTATCGCAAAACTCTCCCGTCGTCACCATTCGATTACGGGAGTGTA	ATATTTCTATGATTCAAAAGAAATGTTTCTACATATAAATGCTCATTAAAAATAATAATAACGTGAACATGAACGACACATTGGCCGACTAACTTAGACAAAGGCGGCATGGGCTCACGTGAAGCCGACCTTTCTAAAAAATCTCCAAGCCCTTTAAAAGATTCAACCATCCCCTAAACCTCTCTCTCTCACTCCAATTTCTTTCATTACCATATAAATACAACGCCTTCACATTTGCACTCTTTATACATTTCTCTCGAGAGCAGAAACAGAGTCACCGGTAAACTCATCTCCGGCGACATAAAAACACAAAAGTTCATATATTTAGATTCTGGTGACTCTCTGCTCTAATGGGTCAATCTCAAGTTTCTCTCTTTCTTCTTCTAATTCTTGTTTTCA…	ACCAACACACAATATTAGTGAAATGTGATGTTATATAGATTCATCATTCTCTGCTTGTCGTCTTTCTAATGGTTCGTCTAACGATGGAGAAGATAAGCAAGAGGCAAAAGAAAGACTTATTAGGTGAGAGGAAAATTTGAAGAACTCTGGTTTTGGGTTTTCCTCTTCAATTTTTGTGTTTTACTTTTAAAACAAATTTTATGGATTTATCAGGATTCAGGGTAGGTCTTGATTGTATTGTACTGCTATTTTTATACATTTGAATCTTCTTTTCTTATTAATGAAAATTTTATCAAAC	95	1589	299	0.189	0.138	32.7	0.210526	0.210526	42.1053	0.362	0.2	0.27061	0.301003	19		1	0.0104167	18	0.0113208	3	0.01	0.27061	0.284456	0.239144	0.20579	44.4934	18	11.3279
Downregulated	AT2G35770	chr2:15036557-15037556	REVERSE	CAAAAGCTTTGTGTAAATATCAATTTAGCTGATCTGATATTCAAAGAAAATAACAATGTTGCTTAGCTGCTACTTTAAAATTATAGCTTTCCGTTGCATTTCTTGGTACACAAGAAAACGAGTAAGACATGGTTTTTAATTAAATAAATTAATATTGAAATGGATGTCTAAGTTTATGGGAATGCATTTAATTAGAGGCACATGATCCTCCTCTTTGGGATTGCTCACCTTGTAAACATCTCTTTATGCTTTTTTGAAAATAATTATTTTTCATTGATGTGAAAGAAAAGAATTTTAAAAGCCAATATCTCACTCGTTACAAAAAGGTAGGACAAAAAGAACCCAAATTGTAGGTTATGGTCCAACAAGATCGGTATTAGGTGAAACTAAAGTGAAAAT…	CACACCTCAAAATTCTCAAATTCTTGTCAGTTCAATAAAACAATTTCCTTGAATTATTGTCAGACACTTAAAAGATTTGTATGCATGTAACTGCTGGTCCCGTATTAATATTTATTGCTTCATTCCTTATTACTAAGCAACAAAAGTCACGCGTGAGATATAAAAGAAGATCCTTTGCAGTTTCTCTGTTCTTGCTCCTTCTTCTTCATCTCCCTTTATTGATACTGTCTGAGTAATAATAAAAATTCACTCTTTTTGTCTTCTCAAGACAGATTTCAAAATAGAAATCATTCTCCTTTTTTCTTTTTGAAAATTTCGAGTGATTTAAGGAGGGAAAATAAAGACAGAAACAAGAACAAAAGCATCGTTTGCGAATAAGACTTCTCGTACTCTGTTTTC…	GTTAAATGAGAGATTCCCAATAAACTCAAGAAGGAACAAAGCACTCTCTTTCTTTGAAGATGATGATCACAAAAAAACTATATCAATGTATGTGTTTATTATGCATGGTGATTGCATTATTAGACGTAGTGAGTAGTGATGATGCTAAAGAGCAAAAGATGAAGGACAAGATTATCTCTTTGCCAGGCCAACCTCCTAACCTCAACTTCTCTCAATTTTCTGGCTACGTCACTGTTGATCCCGCGGCCGGACGGGCTCTCTTTTATTGGCTAACCGAAGCTCCTAGGCCTAGCGGAACGAAGCCCTTAGTCCTATGGCTCAATGGTGGTCCAGGATGCTCCTCTATTGCTTATGGTGCTTCTGAAGAAGTTGGTCCATTTCGGGTTAATCCAGACGGAA…	AGGAAGAAAGAAGAAAAGCCTTTTGTAAAACGTTCACATTTGAGATTCTCTTTTATTGTTTGTGAGTTTTAATTATCACACGAGTTTGATAATGATGATATGTGAAGTAGCGTTTTGATGTTTTATGTAAACCTCTCCACTCTCGTCTCTACTTTAACCCTAAAATGGATGGATCCTTTAACCGA	505	1590	186	0.157	0.153	31	0.172277	0.142574	31.4851	0.387	0.30495	0.27044	0.295699	14		7	0.013834	19	0.0119422	1	0.00534759	0.27044	0.284906	0.218868	0.225786	44.4654	19	11.9497
Downregulated	AT1G80610	chr1:30304429-30305428	REVERSE	TTGGTCTGGCGAGATGAAGCGCCATGGAAACTGATCTTGGCGGCTCCGGGAGCTTTTAGGGTTTTTGGTGGGTACATGTTGATCATAGATGGAACCAAATGAAAATGGTCTCAGTCCGGTTCTCTAGTAAACCGGAATTGATCACGCGATAAAGTAAACCAGAAGGGACGGTTTTATGTGCTTTCGGTAAAAGTGAAAGTCAAATTTAAAACCATCTGACCATCATCATCATCACTACTGAGACTTGAGATGAGTAAATGTTACGTTAGTGAGCTCATGAGGTTTGATTCGCTAGGTTCTTATGAGGCACTTTAAAATCTTTGTAGCTACGATTAAATTAGATAACAACAATATCATACGACTGATTAAGATTTTTTGGTTAAGAAATAAGGAAAGTAG…	TAAGAAAAACGATTGAGTTAGACGAAGAGGCAATGGTAGGAGAAGGATAGTTTGGGTAGACGAAACGGTAGAGTTTTGGTTATTCTCAGATTCTTGTTGTTGAGAGACTGATGAACTACTAGAAAAAATTACCAGTATCTCCCTCAAGGTTAAAAGCGTCATTTACGGTAAATTGGGGAATAAAATGGTAAAGAGAAGGAGGCTTTTTGGTGGTGGGAGTAGGTGATGCCAAAGTAGACGACTACTAATAGTAGTAAACAAAACCTTTGGCTTTAACACTCTCCTCCAAATCCCAGATCTCTCTCTGTCTCTGTCCCGCGGAGTCCCCGAGAGATTGATCACCATCACTTTTGTACCTTCCTTGTACTACCT	TTTGTATCCAATCACAAATTAACATGAAAATACTAATATGTAGTCTCTAAAATATAACATAGGCCATGTATAAATCTAATGTAATGTAGTTGATTAGTCTAGCATGACATTTTTTATTTTTCCAACTCATGATACCGTAGCATCTAAATAGTGGAATTCCCAAAGTTTGAATATGGACGGAGGTGGTACACTCATCATCAGTCGATTGTCGCGCGTGTATCACCTTCATTCTCCTACTGCTACTATTCCAACACAAGCCACAAAATGATCTATGCCACGTATGTCTTAAAGAGGGTCCTACACTTATCAAGAGAAGAAAAATAAGTTAATTCCAATATATCTAACTGTGCAATAAAACTCAATATATATATACAAATCCACCCATTAACTATGCCACAG…	GTTTGACTCGAAGCATACGACGGTGGTGGAGTCGAGTCGAGTGAATTTGAGATTGAGATCAGTGGACCGGTGATGACATATGTTCGGACCAAGACCTAAACCGAACTGAATCGAACCGTTTTGCCTTTTGTTTATTTTATTTATTTTCGTTCACTTGTTTAAAATTCTTATATATATCGTTTTGGTAGGTCATTTTTAATTTATGCCTTTTTGGGATCAATTTTTAATAGGCTGAGTTTGTATTTATTAATAAATTATCTTTATGAATTTTAAACTAAAACTATGTTTTAATCTCATTTAAAAAAAAATTAATATCAAGTTTTATTAATCTCAA	372	1594	335	0.155	0.192	34.7	0.180108	0.236559	41.6667	0.315	0.303763	0.297365	0.295522	12		4	0.0107239	15	0.00940439	8	0.0238095	0.297365	0.28921	0.227102	0.186324	41.3425	15	9.41029
Downregulated	AT4G27780	chr4:13846549-13847548	FORWARD	GCACAACACGAATAGTCTTTCAAAATTACCACAGGTTAAGTGACCCATTACAGATCAAAGGGTAGGTAATTGAGAAAATATCTTTTTTTTTTGTTTCCTTGTATTAATCTACACGATACAGTGGGGAATGAATCCCCCAGGCATGTAGTTTGCTTGAGAATGTTTGATTGTTGGATAAAAGTCAAGCTTTAGCTACCATTCCATTGCTTTTACTTACAAGTCTTGTTCAAGTATTTGGTTAGTGTGTCTTGGAGTTATTAAGATGTTCAGTAGTAGAGTATGGTAGCCTGGGTTGGTGGGTAGTTTCTTGTTTGAGTTTAGGGTATTTTCGTAATTTTCTTTATTGTTTGTGGAGTCACGTTGCTCATATATAGTTATAGGGATATATATCAATTAGAG…	GTGTAACGCGAAAGCCTTTCTAAAAAAATTTCTTCAGCATTTACCAAACTAAAGCGCGCCTCTCGCTTCCTTCCTTCAACCTCTTCTTTGCTCATCTCTCTCTCTCTACAAGACCAAACTTATCTTTTTTTTTCTCTTCTCTCTGTCTTTTTACACACAGAGCTCTGTTTTCAAAGCTCTGTTCTGTTTCTTCGTGTAATCTCTGTTTCTTCAATCTGTTTTTTTTCTTCTAATTTTGAATTCTCGTACAGACGCAACGGTTATATTGTTGTTTAGCCTCTTTGTTCTTCGAATCCAATGTCTTCGTTGTTTTGTGTAACCATGGATTCTCATCTCTAG	ATTAAAAAGTCTTAACGCCCACAACGAAAAGGAACTTCTCTTTTTGTTTGGTGACTGAATCGGTGGAAAACAACACAAGTTTGTTCCTTTTTGTCTCTCCAGATCCCTTGGCTTCCTTCTTCTTCTTCATCCTCCTCGTGAGACTCTGTGTTGAAATTTCTCTAGGGTTTTAATTATCGGCGTTGGTTTTTCGTTTTTGAGAATTTGATTTCGTTTTTAGAAATAATGGGTGATTGGGCTCAACTTGCTCAGTCTGTGATCCTAGGTTTGATTTTCTCTTACCTTCTCGCTAAGCTGATCTCGATCGTCGTCACGTTTAAAGAAGACAATCTCTCTCTTACTCGTCACCCAGAGGAGTCTCAATTGGAAATTAAACCGGAAGGAGTTGACTCGCGACGT…	AATTTTTTAGCTTTTATTGTATGGATTGTGTGTATTCTTTCTATTCAGGAAAATGCAATGTAACTTGATTTGTAATCTGTTGACATTGGTTAGAACAGGAATGCTCTGTTTTATGCAAAAAA	339	1595	123	0.166	0.188	35.4	0.250737	0.123894	37.4631	0.264	0.19469	0.257053	0.284553	4		3	0.00882353	21	0.0131579	1	0.00806452	0.257053	0.28652	0.216301	0.240125	45.6426	21	13.1661
Downregulated	AT3G53460	chr3:19821520-19822519	REVERSE	CTAAACCTCAGCAATGGAGAGCTAGGGTTTATCTCTCGGATCCATTGTCTCCTGAATACAGACGTGAACCGGAGAGGAGGCTTTGGGACAGAATTGATGATTTGGTTCGAGAAGATGGCATCTTCTGGTAGTATTGACTATTGAGCCTAATGCTACAACAGTTAGTCAGTTACATACTCTTCCTTAACTTAAGCCGGAACACACTATATTTGGAATCTTAATTGAAAATTTGTGCAAGGCTTACTCATGACTATAAATTCATTTTTGTTGCCTATTATTTTTACCTTTGATTTTCATTTCCAACAAAAAGGAAAAAAACAAACAAACAAAAAAAATCTGGAAAACAAGTGAAACTGTATCAATATTACATAAACCTCAAAATTATGGTATCAGTGGTTA…	GGTCATTTTAGTTCACCTGAGCTCAGTTTGAAAAAAGGTCTTCCTCAGGTTTCCCCATACTCAAGTGCCGGCGAACCCTAAGACTTTTGATACCTCTTCTCTTCTCTCTCTTCGAAG	GGACTTGTTATCTCGCAGAACCCTTAAACCTTATCTCTTCACCACCAGCTTCTCAAAGCTTTAGCCTCGAGAGCAAAATTCTCTCAAGCTTTAGCCATGTCTGCCTCTGCTTCTTCCCTCTCTGCTTTCAATCCTAAATCCCTTCCTCTCTGCGTCTCCAGACCCGCTTCCGTCTCCGTCTTACCTCCTTCCCTCTCCTTCAAACTTCACTCCGACCACCTCGTCTCTATCTTCGCTTCCTCCGCCCTCAAATGCTCATCCCCCGCCGAGTACCCGTCGCGTTTCGTTAGAAACGTTGCTGTATCTTCGGATTTTGAGGTGGAGGAAGATGATATGTTCGCTGACGGTGACGATTCAGCGCCTGTGGAGCGTAACTCCTTCTCTCCTGACCTTAAGCTC…	CCAATTAGGCTCCCCAATTTTTCCTCTTTTTAACCTGACTATTTATTTCTTCTCTTCTACATTCCCAAGAGAGCACGTGTATTTGCCCCCACCTTTGAGATCTCTCATTCAAGAGATGGATTTAACTAATCTTGCTATTAGGTGGATCTCTCTGTTTTTTCAGGCTATTTTTAGGATTTGTCCTAAAAGATAGACAGTAGTTTTTCCGATTTTGATCTTGTTCTTGGTTTCTTCTAACAATTTCATTTGTTAGTTTGAAATCCAATTTGTCTTTTTGTTTCCCTTTGTTGTTGACAATCTTTCTTGGTGAAATACAATCTCTCTTTATATC	117	1599	332	0.171	0.139	31	0.282051	0.17094	45.2991	0.344	0.213675	0.222639	0.213855	15		2	0.0169492	17	0.010625	1	0.003003	0.222639	0.308943	0.216385	0.252033	46.8418	17	10.6316
Downregulated	AT2G01008	chr2:25-1024	FORWARD	NNNNNNNNNNNNNNNNNNNNNNNNNNNNNNNNNNNNNNNNNNNNNNNNNNNNNNNNNNNNNNNNNNNNNNNNNNNNNNNNNNNNNNNNNNNNNNNNNNNNNNNNNNNNNNNNNNNNNNNNNNNNNNNNNNNNNNNNNNNNNNNNNNNNNNNNNNNNNNNNNNNNNNNNNNNNNNNNNNNNNNNNNNNNNNNNNNNNNNNNNNNNNNNNNNNNNNNNNNNNNNNNNNNNNNNNNNNNNNNNNNNNNNNNNNNNNNNNNNNNNNNNNNNNNNNNNNNNNNNNNNNNNNNNNNNNNNNNNNNNNNNNNNNNNNNNNNNNNNNNNNNNNNNNNNNNNNNNNNNNNNNNNNNNNNNNNNNNNNNNNNNNNNNNNNNNNNNNNNNNNNNNNNNNNNNNNNNNNNN…	CGGCGATAACTGAAAAGTCAAAAGTCAAAATTCAAGAGGAAGAGGAGTTTCTAATCATGTCTCTCTCTGTTTTCTTCTTATTCTTCTATCAAACCGTCAAGTTGGGAAACAAAACAAAACTCGCAAGTTTAACAACGCGTCTTCTACCTCCTCCTCATCGGACTATTTATCTATAGTCTTCGTTAGATCAATTCCTCTGTTTTACTCCTAAGTTTCGAGATCCACATTTCTCTTTAACCTCATCTCATCTCTTAGTCGAGATCTTCACTTTCTGATGACAATAGGGTCGTTTTTCTCTTCTCTCTTATTCTGGCGCAATTCTCAGGTAACCTCAATCGACTATTCTCTGTTCTACTCCCTTTTTTCTTTATCATTTTAAAAATCCTAACATTGAAAATA…	ATGCTCGACCAGGACGATGAATGGGCGATGAAAATCTATCGGGTTAGAGGAATGGTCGACCGGGTCCGAGAATTCGTCGACCAGGACGAGGAGTGGTCGAGGATTTGTCGACCAGGAGTTGAAATCGTCGACCGGGTCCGAGAATTCGTCGACCAGGACGGCGGAACCCTCGACCAGGACGATGAATGGGCGATGAAAATCTATCGGGTTCGAGGAATGGTCGACCAGAAGTTGGAATCGTCGACCGGGTCCGAGACTTCATCGACCGGGTCCGAGGATTCGTCGACCAGGACGGCCGGATGGGGGTGGGTGTTGAGGGAGTCTGGGCAGTCCGTGGGAACCCCCTTTTTCGGTTCGGACTTGGGTAGCGATCGAGGGATGGTATCGGATATCGACACG…	AAAACCCTTCTTCAGAACGTGTTTATGTTTCGTTGTTTCATGTCCATTGTTCAATAAAAGCACCAGTCTCGTGTGTACAACGATTGGAGACTTCTTTATGTAATTTACCATCATTTCCTCACTACAACTTCATATATAATATATTTCTTTGGCTACCAAAAAGAGGTATCCTTTTTATTCTAGTTTCAATAAGAGTGTGAACCCATAGATGCTGAG	561	1602	217	0.006	0.009	1.5	0.215686	0.151515	36.7201	0.006	0.286988	0.209114	0.285714	0		9	0.0160142	16	0.00998129	3	0.0137615	0.209114	0.249688	0.22035	0.320849	54.1199	16	9.98752
Downregulated	AT1G15000	chr1:5167464-5168463	FORWARD	ATTTCTATCAATGGCACCACAAAGTCAGTACCATCAAGATTCTAGACTTATGGAAACTGACCTTTACAACACTAAAATATCCGCACCACAGAGATTATCATAAAGAGATTGAAGAAACTTACGGAGTGGTAAACGTATGGAGATTTTCCCTGGCGATCAAAATGCTTAGCCATTATGCAGAATTCAACAGGACCCCAATCTTCAGATTCATAGCAATTCCCAAGCGCCGCTTTGTACAGCTTTACTCCAATAAACCCCAATCATCAGTTCCACACAGAACTAATCAACTATATAAACTGTAAACGACAACTCAAAATTGTCATCAAGGACAAACCTTAGCTGTGTCGGTCAAAAGTTCGGTGCCAGCAGGGTAAGATGCATAAAACTGATCTCCCCTGG…	CAGGACTTGGTGTCGTTCTCACGATCCTTCACGATCATCTTCTCTTAGTCAATAAGGATCCATCAAGGAAACCAAAAATCGAAGAAAATTAGAAAAATCGGAAGAGCGATCGAAGAGGATTTTGAACCGCC	TCTTGACAAAAATGTTATTGTTACACATTTAAAAATTCACATGTTATACAAGACAAAACATAAACGTAATGTTTTGCAGTCAAATAATGAAATAAATGAAATAATACAAAGGGATCTTTATGTAAAGGCGTCACCAATTAGTGGAAATAATGGAGCAAGCCACTACACTCTTCATATTGCTTTCCACTCTCCTCCTCGCCGTCTCCGTTGAGTCTCCTCAGCCACCGCTATTTCCCGATGAAGCTCTCCCCACTAAATCTGGCTACCTCCCGGTTAAACCCGCACCCGGCTCGTCCATGTTCTATGCCTTCTACGAAGCCCAAGAGCCAACCACACCTCTTCCTGACACTCCGCTCCTCGTTTGGCTCCAAGGTGGGCCAGGCTGCTCTTCAATGATTG…	GTTACTTTGGGAGCAATAAAATTCTGGTGTTATATATCTATTGTTGTGTTTCCTGTGAGTACTTGATGTGTGTCTATCTCTTTGACATGTTTCTGTCATGAAATTGAATATCTGGTTTGATAGTGACTCAAATTCTTTATTCAAAGTAGAGCCGATGTGATGGATGAGAGTTGTGTAAAGCACGTTATTCATATATAGTAGATAAAAGGTACATC	131	1603	216	0.212	0.164	37.6	0.21374	0.206107	41.9847	0.362	0.351145	0.273862	0.273148	24		3	0.0227273	25	0.015586	0	0	0.273862	0.252027	0.222707	0.251404	47.4111	25	15.5958
Downregulated	AT4G16830	chr4:9469370-9470369	FORWARD	AATGTGATTTTTGCACAAAAAATTGTAAATAGAATAAAATGAAATAAATGTCATTGGTTAAACTATTAGATAAAAAATAAGTTTTGCTAGAGAAAAAAACAGAAAATAACATAATCTATGTGTTTAAACCTTAAATTTCAATTAAAATGGTACTGATTAATTATTTTCATATATACATAGGAACACTTGAATATATGAACTGCAAAACTATGTTTTTTTAAAGTGGGACTAAATGACCAAATTTTATTAAAACGACATATGGAAGACTAGTATGTTGTAACCAACAATGAACAATAACCAATACTGAAATAAGTTATTGTTTGTTTGATTTTAGAATTGTTACATCCGGTACGACGAAGTCTGAATCATCATAAGAGTCTGGATCATCATCTGAGTCTC…	AGTTATTAAATATTTATTGCCAAAAAGAATAAACGAAGAAAAAGCCTTTTCTTCTCTCTCGTTTTCGCGACAACCTTTTCCTCGAAGAAGAAGAAGAACGAGGTTTTCTCTCAGAGCTGCCAACCATCGTTGCCCGGAGATTTAAAAAACCTGTGATAAATCGTAACTGAGTGAGAGATATATACACATATATATACACAGAGGGACAAGGAAAGAGATTGGGATATGCGAGTGCGCATCGGTTCTGTCGGAACGGCTAACTCGCTTGACCTAGGGTTTCGTCTTCCTTGTGCTTCGTGGAGTTTTTCGAATGGGAGAAAGAACCTTTTTGCTTTCTAACCGTGTTCTATATTTTTGGAGTTGTCATAAGTAAAGCAGT	CACCACCGTTTTTTTGCCTATTCCAAATTTCCACACATTTTATTTTCATTTCTTAATATTTATTTCCTTATCATTTCTTTCTCTCACCAACCAACAAGTTCTCCTTTCTACCCATTTCGTCTCCTTCATTTTGACGTTTTCTTTAGATCTGTTAATAATCCCATCCATGGCTTGGTCTAGTCACTAGTGGTGTTATCTCTCTGTGTGGAATAAAAAGCAAGGTTTTTTAATCACTTGGATTGTTTTAAGATATGGCAACTTTGAACCCTTTTGATTTGTTGGATGATGATGCTGAGGATCCAAGCCAGCTCGCTGTTGCCATCGAGAAGATTGATAAGTCCAAGAAATCTGGACAGGTTTCGAGCTTGCCTGCTAAGTCAGCTCCTAAGCTTCCATCGA…	GTGATCTACAAAGTGGTGGAGATGGGTTCTTGAATAGGTTGATGAATTGATTGATTGGTCAAAGGATGATGACAAGTGTTTTGAGGTAACTTATAAAGTGTCTTGCTGAACTTTTCCTTCTTTTTTTTTTATTTCCTCAGTTTTCCCATTTTTCAGGTTTTTTATTTTATTTCATAACATATAGGAGGATTAGTTCAAACATTGGTATATGTCAAGCTTCTTTTTAACCTTGTTGGGTTTTTCTCCATAAATAAATATATAGTTTTAAGATACAGAAAAGGTTCTAGTGGTTTGATTAATCTGTTGCGTCCATTTTCGTTCCATTCGTCGATATGTTATGCTCTCATTTCTGAACAACTGTTCATGGAAGAAAGCAGCGAAGGAGGTCTCTGGTGAGGA…	379	1605	660	0.117	0.137	25.4	0.182058	0.221636	40.3694	0.386	0.295515	0.247352	0.289394	19		3	0.00789474	15	0.00933998	8	0.0121029	0.247352	0.303427	0.183178	0.266044	44.9221	15	9.34579
Downregulated	AT1G09070	chr1:2926502-2927501	FORWARD	GTTTTTAGTTATCATTGAGTGATTTTTTTGCTAAACAAATTCTGAATGGTGAGTTGATGATTAGTTTCAAGACTTGCAAGTAGTTGAGTGATGAGATCAAGTACTAGAAGAAAAATCAGGTAAACTTTTTTTGTGTTATATATCAAAATTTGTGAATATGGTCTCCTCCAATATATGGACTAACGTGTATATTTGCGTTTAACTTAAATGTTCCGTGAAGGAGAATAAAGTGGCAAAGAATATGGATAGTGCGTCAGGACCACGCGACGTGAGGCTATCGTTGAATTAAAAGGATGATTCGATCGAGAAAATGAGAACCAATCGCCTTCGAGAATAAGCAAAAATAGAAAACGTATGGGTTATTCCACGCGTATTGCTCTTGACTACTGAAGAAGAAAC…	CAGCAAGATAATTAAACTTCAGATAAGAAGAAACTAATATTAGAAGGAAAAAAGCTATTTGCATTTAAAGAAACCGCGTCCTTAACAAAAAAAATCTCGTGCGTGTCCCTCCCGTGTGTAAAAAAAAAACTCTTTGTTCCTTAAACCGACTTTATCATAAATGCATATATATCCTTTGCCCTCTCCACTTTTCTTTTCCTCATCATAAAAAACATTCTCAGAGCAAATTTCAAGTTTATTTCATTCAATTTCGATCCGAGTAACC	CAGCAAGATAATTAAACTTCAGATAAGAAGAAACTAATATTAGAAGGAAAAAAGCTATTTGCATTTAAAGAAACCGCGTCCTTAACAAAAAAAATCTCGTGCGTGTCCCTCCCGTGTGTAAAAAAAAAACTCTTTGTTCCTTAAACCGACTTTATCATAAATGCATATATATCCTTTGCCCTCTCCACTTTTCTTTTCCTCATCATAAAAAACATTCTCAGAGCAAATTTCAAGTTTATTTCATTCAATTTCGATCCGAGTAACCATGGAGTGTAGATCATTGGATCTGACGATTATATCTGCGGAGGATCTCAAAGACGTTCAATTGATCGGTAAACAAGACTTGTACGCCGTCGTTTCCATCAACGGCGACGCTAGGACGAAGCAGAAGACAAAGGT…	TTGCTGTGTTATCAAGTTTTAATTTCTTAGGATAATTGCTCTAATGTTTTTCGTTTGATGAATCATGTGAAGAACGTGAGAGATCAAGTTTTATCTTGTGTTTATGTCTCCGGTTACTTATTTTCTTCTAATGAATGTAACATTATGATATTTCCAATCTCTGGCTGTTGAATAGAATGCAATGAAACATTGGAAATATAGTGTTGACTTTGTCACCTTTATTAAGCATTAGCCATGCCATAGAAAAGTTCCATATAATTTGTCTAAGCATAATGTACATCACAAAAGGTGTAAACAACTAAACATAATTGTACTAATTGTTAAAAGCTTCCGATTACTTTGAGCTTAGTTAAAGTTAAAGCCTGC	265	1606	367	0.158	0.169	32.7	0.215094	0.113208	32.8302	0.332	0.362264	0.280199	0.310627	16		6	0.0225564	22	0.0136901	3	0.00815217	0.280199	0.278331	0.211083	0.230386	44.1469	22	13.6986
Downregulated	AT4G12130	chr4:7262576-7263575	FORWARD	ATATCATATCACAGCCATTGAGACTAATAAGAAAGAGACATGGAGACTGGAGAGGCAACATCATCCATAGAAACGCCCACATTTCTATAATATAATATTCTCCAGCTGGTAAAAAGCAAAACACCATGACAACCAGCTGATGTTGCAAGATATATATCTAGAGCGATTAATAAACCATCTTGGTCATGGATGTTTTGGTGGTTAACCTCTGGAGATCCTAGCAACAGCTTTATTGCCTTGATTTTGTTCTGACATGTTTCTATGTGCAAGGCGGTGTTACCATTTGATCACGTCCGTTCAGTTCTTGTGTCTCTAGCGATTCAGCAACTACATGACGCAGAGTACTTCGAGTTCTTCATATCTATCATTCATAACCGCAATGTGTAGAGCGGTCTCATC…	GCAGCCCAAGTCCAATATGTTTGGGCCCATAATGAAAGTAAGCCCATAAACAAGAGTGTATTCATTTATAAACCCTAGAAATTTCCCACTTCCCGATTTGCACAGCCAAACCCCCCCAATTTTGGCCTCTCGATTTAGTTTTTTGAAACCCTAAGCTCGATTTCGATCCTCCGGCATACTCGGTTTCGCCGCCGAATCTCTGCTTGTAGCGAGTGTTACTATTCAATCGGCGAGA	AACGCAAATGTTTAACCACAGTGGCCACGAAGAAGAACGATACTAACAGAGCCTTCACAGAGAGATGTTTCGATTCAATTTCCGTCGTGAAATCTCCAAATATACCGGAATTTATCACCGGAAGATACACAGCGGTCTAGAAGATGCCGGTCCGATGGCGTCTCGCCTTAAATCACGTTCCGTTGTCCGGTTTAGCGGACCGGATACGGTTAAGTTTCTTCAAGGTTTGTTAACCAACGATGTACGGAGATTCGGCGAATCCTCCGGCGAGAAGAACTCGGCGGTTCCTACGCCGAACATGGCTTCCGTTACGAATCCGCCTATGTACGCAGCGTTGTTAACTCCTCAAGGAAGGTTTCTATACGATTTTTTCTTGTATAGCCCTTCGAGACCCGATGA…	GCATGGAGTTTGGACATAGACCAATAATGTTTAATGAAGGAGAATATTTACCATACGACTGGAAATATTGTTTATTATATTCACGGAACTCTATTTATTTAATAAGATTCTTTTTCATTTAAGTGTGTAGCCTAAAAAGGGTTGATGTTATTATCAAAACTGTTGATTGTTGGATGTAGCTACATAATCTTGAATTTGTGGCAGAAATTGTGGAATTTAGGTTTTGATTTGAATTAGTATAACAGATGATGATACATACTCGCGAGTAGTATAACAATTTGACGGACTTACGTTTACGGTTTTTGTGTATTAAAGAAAATTTTGGGTTATTT	235	1607	333	0.201	0.159	36	0.276596	0.178723	45.5319	0.332	0.259574	0.279403	0.315315	16		4	0.0169492	16	0.00995025	5	0.0149701	0.279403	0.288737	0.177349	0.254512	43.1861	16	9.95644
Downregulated	AT5G65990	chr5:26393823-26394822	FORWARD	GAAACCTGATTCAGGGTCTGCGTTCATCAGCTGTGAAGAAATCAGTGATTGTGGGAGTGATAATTGTGCGCTATATCCTCCTTCCCGTGGTGGGAGTCGGGGTGGTCCAATTAGCAGGAAATCTAGGCTATCTTCCTCCAGACCCTCTCTTTCGATACGTTCTCATGCTTCAGTTCGCACTACCGCCTGCCATGAATATTAGTAATTACTCAAGCCATCCCCCTTCACTTCATTGTTAGCTAGATACGGATGATTAATCATACACTATATATATATGGATTGCAGGCACAATGGCACAACTGTTCGACGTGGCTCAAGATGAGTGCTCGGTCATCTTCTTGTGGACCTACCTGGTTGCATCTTTAGCCCTCACCGTCTGGTCAACCATCTTCCTCTCCA…		TTAAAAAAGGGAAAAAGATAAAACAGATATCATTTGACCACACAAACATATACAACACACCCAATCAGAGATCGATCGCCATTAACGTAGACTGTGACTCTCGGCTCTTCTTCACTCTCAATTTCGATCGGCATGAGGTACGATCAGGAAGCGGGATCGTCCTCCCATTCGCTGCCTTCGGGATCATCCTCCCATTCGCTGCCGCCGACGGAAGACACTCCTCTTTTGGGGCCTCGAACATTGTCGTCGCAGCCAAAAACCTTTGCAAATGTCTTCATCGCCATCGTCGGCGCCGGCGTGCTCGGACTTCCGTACACCTTCAAGAAGACTGGATGGCTCTTGGGCCTCCTCACACTCCTCTTCGTATCCTCCCTCACCTTCTTCTGTATGATGCTCCTC…		1	1609	1	0.205	0.197	40.2	0	0	0	0.265	0	0.216283	0	9		0	0	21	0.0130435	0	0	0.216418	0.281095	0.274876	0.227612	50.2488	21	13.0597
Downregulated	AT1G08340	chr1:2629891-2630890	FORWARD	TGTCATCACCTAAATCCTAATGCCACATTTCAGATTCCTTTCCTTTATTAGAAATTGTTATATGCCTCCTTTGATTCGTATAGCTGTTTTAGTCAATGCAGCTCTCTTGCAAATCCACATTTGTCATGGCTTTATTCCTTTAGTTTGTGTCATAATGACCCCCTCCGAATTGAGAATTTATTTTTCACGGCTCTTTAGATGCTTTTTTTGGGTTCGGTAGAAGTATATAACTCACGGTTAAGCTTTTATAGAATCTCAATATTAATTTGTCCATCAAGGCATCAAAATAATGTTTAGATTACCATCTCAGCCCAATACCGGCCATAATCTTATATGGAGGATGCATATTATTATGTAGACATCAATGATCAATCACTTTGGGACAACTACTCAAGCTCG…	AATGAATAAAAGACTTGGAAATCAAATAAGGAAGTGAGTGATTCCCACGTCGCACCTTCCTCCTAACCCTTTTCTTCATCGCCACTCAATCTTTCTCTCTGCAACATCCTCTCTTGTAACGTGTAACTTGCCAACCTTTTCTTTTTTATTAACCCAAGTTCGTTGCCGGCCATTACCAATTCCTTTATCCCATAATCTCTTCTCTGCTTCCTTCTTCCATCACATTCCCCAAAAAGTCTCAACACAGAGCGAGAAGAAGACTCAGGTTTTGCGAGAGGAGAGATAGAGAGACTTAGAAAGCTCGGTAAGTCCGAACTTTGGTGGTTCGGCGGCTCTACGTCGTCTGTAGGTCGAGTCGTCCTGGAGCTCGCCCGTTGTTTCTCGACGGCGGAGGTGGAA…	AATGAATAAAAGACTTGGAAATCAAATAAGGAAGTGAGTGATTCCCACGTCGCACCTTCCTCCTAACCCTTTTCTTCATCGCCACTCAATCTTTCTCTCTGCAACATCCTCTCTTGTAACGTGTAACTTGCCAACCTTTTCTTTTTTATTAACCCAAGTTCGTTGCCGGCCATTACCAATTCCTTTATCCCATAATCTCTTCTCTGCTTCCTTCTTCCATCACATTCCCCAAAAAGTCTCAACACAGAGCGAGAAGAAGACTCAGGTTTTGCGAGAGGAGAGATAGAGAGACTTAGAAAGCTCGGTAAGTCCGAACTTTGGTGGTTCGGCGGCTCTACGTCGTCTGTAGGTCGAGTCGTCCTGGAGCTCGCCCGTTGTTTCTCGACGGCGGAGGTGGAA…	GAAGCAAGTGAAGTTGATGCTTTTTTTCTTTTTAGTTTACTGTGTGTTTTGGATTGCTTTATTTGATTGCATAATGCATATGTAACTTCTAAGTGATGTAGTTTGTTGTTGAATGGTGATATGAAATGAAGACTAACTCTGTGGGATGAACAACATAATGTATCTCTGCTTTTCATATCTAGTAAGATCATTTCCATTCCTT	417	1615	203	0.169	0.166	33.5	0.273381	0.201439	47.482	0.297	0.244604	0.278638	0.256158	8		5	0.0119617	18	0.0111386	2	0.00980392	0.278638	0.273684	0.196904	0.250774	44.7678	18	11.1455
Downregulated	AT1G60960	chr1:22447300-22448299	REVERSE	TCTGGAGACGGATGCAAATGTAATAGCAGGTAAAGCAGGGATCAATAGCACTGACCCTAACGCTCCTCTATCCGAGCAGGTACAGTGGTTTTGAAATTGTGATCATATTTTTCTTGATAATTACATCATCTTGATACAAACTTTGAAATAGTTACATTGATCCGAACTCTCAAGTAACACCATCACTAATGAACTTGATACATTTCTCTGCGGTGTTTTTTTTTTCCTTCAGACGATAAGTCAAGCACTCGCGACTGCAAGAGAACATTTGACAAGGTCACTTATGAAATGATGTGTGTTTTGCTCTTCGGTAATAATGGTTGTTTTTGTCATGGTGAATGTGTGTTTTGTCTCTTGTAGTTGAGTGACTATACTCTTAAATATAAAAGTTACTTTGCA…	TCTTCTTCTTCTTCTTCCATTTTCCCAACAACACAAAGTCTCTCTCTCTCTGATAAAATCTTAAAACCCACCTCGAGATCATAGTCTTCATCAATTAGCCATAAAAAAGCACA	CTACAATATTCGGAAGAATTGTATCTTCTATGCCAAGACTCTAACCCGTTTCTCAACTGCAAACTTCCTCACGATGTCGACATTACTTGTATCTTTCTCCAACTTGCTTTTGTCTGATTTCATCATCAGATGGATCTGTCTGATTCTCATATTTAATTCCCATTCGTGTTTTTTCGGATTGCGAGAATCCTACGTTATTTCTTCACTTTTCATGATCCCGAGGACATCTTAGACCCCAAATGTTCTTCGTCGATGTTCTTTGGAAACTGGTTCCTCTATACTTGTTCGGATCAGAAACAAAGTCTCTCTCAGCAACAGAGTCCATTTTGCAGATAGTTCCTGAGGCAATGGCTGCTACTTCATCTAACGTCCTTTGCAATGCTAGCGAGTCAGATCTTT…	TTTAAGAAAAAAAAAAAAAAAAATTGTGTCAAATTTATGATTGTCTTTGTAAAAATATAGCTGTCATGGATGAAAACAGTTCGTGTTACATGTTCTTCCTTTGAATGTACTATATAAAAACATCATTGTTTTGGATAAATCAACCAAAAAGCTCTCCTCTGTTTTGTAT	113	1617	170	0.153	0.17	32.3	0.300885	0.0619469	36.2832	0.331	0.318584	0.230674	0.376471	10		1	0.00877193	22	0.013597	2	0.0116959	0.230674	0.329004	0.218306	0.222016	44.0322	22	13.6054
Downregulated	AT5G17050	chr5:5609590-5610589	REVERSE	GAAGTAATAACAATTTTAATATCTTAGGGGGTAAATTGAAAGTGAAATTTTAAGAGATTTGTGTAAAATTTATAAATCTAATGTTATTCAAACATGGATTTTAAAAAGTCTCATGAAATTCAGTGTTATTGAACTAATGATTTCAAAATCCATCTTAAAATATACTTTTATTGATAAACAATTTGTGGATTTGAATTTAAGGTGTGCATAATATCTGAATTTGAACACCCAATCGTTAGTAATAATTTGAACCAGTATCCGAATGTATATCCTAACATACCTACAATTTAAGTACATAGTAATAAATTATTATTAGCATTTATATTTATAATAATTTTAGTGTCAAAATATTAGGATTTTAAAATATTTTAGATATTTTTGGGTATTTAATCTATTTTT…	AAATAGAAAGGATAAAAAAGAAATATTTGTGGACAGCAAACATAAATTTCTCCATAAAAAATTTGTCGTTTATTTTCCTTATCTCAATTTCTATGGACCCTATCTCTTGAGAAGTGTAAATACAGGTGGCGTTTCTTAATCTTGAATCTGTGAAATTAGTAATTACATTTCGTTGCAGAAAACATATACTTTTCCGACAAAAC	ATTTGATTAAAAAAGTTGTTTACTTGTTATATAAAGAAAGAGAAGAGATCGGTACCAACCACGAAACACGAGCTTTACACTTGCTCGGTGGTTCATTTACGACCACACTCTCTCTTCTCTTTAGCCCTCTCCTCTCTATTTATTCTCCAACAAACTCTCTCTTCTCTTTTCAAGTCTTCTTCTTCATTACTCGCACCATGACCAAACCCTCCGACCCAACCAGAGACTCCCACGTGGCAGTTCTCGCTTTTCCTTTCGGCACTCATGCAGCTCCTCTCCTCACCGTCACGCGCCGCCTCGCCTCCGCCTCTCCTTCCACCGTCTTCTCTTTCTTCAACACCGCACAATCCAACTCTTCGTTATTTTCCTCCGGTGACGAAGCAGATCGTCCGGCGAACA…	ATTTTCAATTTTGTTTATGCCTTTGATCTTCATGTTGTCGTCAAAATTTTGCAACAAAGGCATGAAAGGAACATCGTAAGAACACACAAAGAGAGATAATAAGCTCAAGCGACTTGAGCCTGAATGGTTTTTGGTTTCTTAGGCTCGGGAGAAGGAAGCTTCTCAACGGTCACCCCTCAACATATTGTCTATGTTCGGTGCTCATTACTTCGGTACATAAACGACGAAGCGTGGAAGATTTGTGTCCTATGAATGGTCTGAAACAGTATTTGCGATATCTGGTTAATCTTTTTACAAAAAATGTCTGAATGGTGAAAAATAAGCATTGGATCATAGAGATTGTACATTTGATATATATAAAAATAAAGGCAATTATTAAGCAT	203	1620	384	0.12	0.115	23.5	0.152709	0.142857	29.5567	0.392	0.364532	0.256173	0.325521	10		4	0.0196078	20	0.0123381	3	0.00779221	0.256173	0.282716	0.207407	0.253704	46.1111	20	12.3457
Downregulated	AT3G44190	chr3:15903629-15904628	REVERSE	ATGTGGTAAATGACAAGACTATCCTTACTATGTTTGGGAAACTACAAACAAACCTAACCTTATTTTTTCTTCTTCTTTCATCATTTCTTTCTTATAGTCATCGATCTCAAGTTCTTTGAAACTAATCTCTCTCCGCCGTCTCAATCTCGCTTTTTCGGTGATTTTAGCTCAATTAGATCTCCCGTCGTTAGTTACTTCTGATACGACGTTAAATATCTATTCCGAGGTACTTTTGTTATTCACTGATTCAAATCTCTTGGGAATTTTGAGTTTCTTTTTGATTTGTGTTTTTTTAGCTACTCTTAGTTTGGTGGGTTTATTCTAAATTTCCAAATTCTATGTCTGTTTCTGTATAATGGGTCTGAATGTTTGGAACTAATACTTACGGTCTTTTTCACT…	CAAAGAACAAAACAATGTTAGGTTTTCGTCTTCCTCACGAGGTTTTAGTGGCGACTGGTGGTGACCGTACAAATTAGGTTTTTCCGGTAGAGAAATTTTTCAAAAGAGAGAGTTTTTGATTCTGGGTTCTTCAAATCATCTCTTACCCTTCATCGATATTCATCAATTTCTTCTGTTTTAACCCTCTTTTTCCCCTTTCTTCGCTCTGTTGTGATACCTTCTTCTCAGCGAGTTTCGAAGCTGTTCTCTGTTTTCAGAGAGAAGGTGTGTTGTGAGCTTTAAGGTGGGTTTGGTTTTG	GCTTACCTGAGTAATGACGTAAGATCACGGAACCACGCCAGGATCCTTCCGCCGTCGGCGACGTCGCTCCTGACGTCACCTCAACACGTAAACCACACAATTAAGTTTATTCCTCTCTCTCTCCGTCAACTTAAACCGGTGTTTGTATATAAATCTGATTGATATAGAAATCGAAACTCAAATTGGAGAACATTCGAGAAGCTTTGGATTTTTGAATCACGAAGACATGGAAAAAACAGAATCTGTATCAGGAAAGGGGAAGAGAGTGATTGTTATCGGCGGCGGAATCGCCGGCTCTCTCGCTTCGAAATTTCTTCAATTCGATTCCGATCTCACCCTCATTGATCCGAAGGAGTATTTTGAGATTATTTGGGCAAGTTTAAGGTCAATGGTAGAGCC…	CTTGTGAGATATCAATACCTAAATCATTAAATCGCCAGTTACTGTCTATAATCTACAGATTCATTTATAAACCTAGTCCTAAGATAAAATAATCTTAGAGAGATTGAGACCAAAAAAGGGAAAAAATTGAGGAGATCAGATAAAACACCTCTGCATCCGAGTGGTAGCTGTAAAGAGAAGAGCACGTGTATTTATACAAAACTATGCGTTTAGCTTGTTTTTTCTCTCTGTTTTTTTTCTAACTTTTTTTAGCACAATTTGTTTTAAGCTACTAAAAAAAAAGTTTGCCGACAAAAAAAAAAAGGTTAAATTTTAACTTTCCGAATCTTAATTTATGACAGTTGATTTTTTTTTATCTCACCGATAAAATAATATCTTCAAGCCACATTTGTGAAATTG…	298	1620	635	0.173	0.161	33.4	0.187919	0.211409	39.9329	0.285	0.208054	0.28642	0.338583	13		2	0.00668896	27	0.0166564	4	0.00628931	0.28642	0.288889	0.182716	0.241975	42.4691	27	16.6667
Downregulated	AT2G22590	chr2:9591956-9592955	FORWARD	TTCTGGCCCAAAAAGAGTTGACAGCTCGATTTCGACTTATAAGTCAAAGCCCGTTACAAACAAAGCCCAATCCATTGAAAATGAATGTTCTGGAGAAAGGACAGATCATCGCATTAAACAGAGGGAATTGGCCGGATTACCCTCGTCGTACGCCCTAAACAAGCGGCTATAAATAAAGAATGGAAAGAAACGTTGATGGGACGGGAATTTGGCACTAATACAGCGACAATACAACCACAAGCGAAGAAACGATTGTTGACGCCCTAATTCGACGAGCTGAAGACTCGAGGAAGGATCGCCCTGACCTCAGGATCGCCGCTCCCACTCTTCCCCGTTCTGAGATCGTTGCCCTCAACGCGTCTACCTCACTTAGCTTCCGGCTCGAACAACTTGAAGATT…	ACTCAAAAAAATCATTTTCCTTGCACACAAGTCAACTCTCTCTCTCTCACATCTTCTTCTTCAACCTCTGTCTCTTCATTTCTCTCTACCATGGATCAACAATCTCTAATCTAAAAACACTTTCGTTGTATCTAAACTCTCCATCTCCAAAAGAAAAACTTTTTTTCTTCTTCTCAG	CTTGCCTATAAATGAAGATAGTCAAGAGTCGATAACTCGATATCATCAAAGTGAAAATGACAAACTTCAAAGACAACGATGGAGATGGAACCAAACTCCACGTGGTAATGTTTCCATGGTTAGCCTTTGGTCACATGGTTCCATACTTGGAGCTCTCTAAACTCATAGCTCAAAAGGGTCACAAAGTCTCTTTCATTTCCACTCCACGTAACATCGACCGTCTCCTCCCACGGTTACCGGAAAATCTCTCCTCCGTCATTAACTTCGTCAAGCTATCACTTCCCGTCGGCGACAACAAACTCCCGGAAGACGGTGAAGCTACCACAGACGTCCCTTTCGAACTCATACCTTACTTAAAAATCGCTTACGACGGGTTAAAAGTTCCGGTGACGGAGTTTC…	GTCCCTTGTCCAGCGTTATTTGAACATCATCTTTTATGATACTATCCCTTGCTAGATTTATGAACATCATCTTATGTTGTGTTTTTTCTTACATGTTCCAAACTTTCTTATGTGGTCTGTTTGTTGGTGGCAGCAAAATTGGACAAGTGACAATTATGATAGCAAAATTGGACAAGTGACAATTATGATAGCAAAATTG	177	1624	200	0.216	0.172	38.8	0.299435	0.0508475	35.0282	0.332	0.282486	0.271552	0.275	13		3	0.0168539	24	0.0147692	5	0.0248756	0.271552	0.280172	0.197044	0.251232	44.8276	24	14.7783
Downregulated	AT4G00200	chr4:84771-85770	REVERSE	GATCTTAACGCTCTTGCCCGTGAGTTCTTCACTAAGTATTTGACCGGAGGCAAATACCGACCATCTTCTTTAATATAACCATGTTAACCTTTGCGACATTTATTAGGAACTCTTTATTTTGTACTAACTGGATTGCCCTGTAACTTAAAAGGGGCGTTAATAGATTCTATTGGATTTGCAGTGCAAACTCACATCTCACATCTCACGCTTGACGTCGACATGACACCCATGTCCCTCTATTTTATTATAAGGCATTGCTCCATTTTATTGGGGTCCAATAATGAAAATGTTAAATGTGTAATTCATAGGTAATACAGGCCCAAAAGGTTAAGGCCCAAAATCCCCAAATGGGCTTATGTTAAAATCTTGCCTTTTGCATCCAAACCCACTTGCCTTTTC…	CCAAAAACAAATCAATTAACCGTAATTGCAAACCAATCCGGTTAAAATCCAAAAACAACACCACCCTCTTCGAAAATCGTTGAGAGTCCTTTTTCACTTCTTCAGATTTCTAGGGTTCGCTCAAACAAACGAAGAGAAACTCAAATTCTGTAATCTATAGATTTTGGAAATTTCCAGATCGGAACCCTAAACG	TTATTTTTGGATATTTCTTCTTGCAAAAACCTAATTTTCTCTCATCTTTTTTTTTTTTTTTACGATCTGGTTTTTTGTTTTCTTTCTACTCTGTTTTCAACTGGGGACACTATGTTTTTTTTTCTTCTTCTTGTTTGGATCATATAAATCTGATTTTTTCCCGGAAAATACCGTTGAGAACTTCTCCGGCGTGAGCTGACCAGGAGAAATCTGTTCTTGTGTTTAGTTCAATTCTCGGCTGAGGAACGTTGACTGTTGACTGATAGAGCAACTTCAGTGTGTTGAGACCAAACATAAAGCTTCAGTTAAGGATAGGATTTGAGAATGGAAACAAGCGACAGAATTAGCCCTGGTGGTGGTATAGGAGCAGAAGTTCCATCAGCGTATCATATGGCTCCG…	ACCGCACCAACATTTACTTTGTTTGTTTTTAAAATCCAATGATGCAGCAGTGGTATGTGGTAGTAAAAAAACATCGTAACATCTTACTCAGTTATGTCTCTGAGTCCTCTAAATCCTAGTAATTAAAAATATTGCTCAAAAGAATGAAGACCTAACATAATTCATTATATACTTAAAAACTTCATTGCA	193	1625	190	0.179	0.169	34.8	0.238342	0.129534	36.7876	0.334	0.373057	0.24	0.363158	12		6	0.0309278	23	0.0141451	3	0.0157068	0.24	0.331077	0.204308	0.224615	42.8923	23	14.1538
Downregulated	AT4G39560	chr4:18383886-18384885	REVERSE	AAAGGTCGGACCCTGCTGCTAGTGTTATTGATGGAAAGATTTATGTAGCTGGAGGTGTCGACGGTGATGATGCAGATTCCTTGTACCCGATAGAAGTGTTCGACATAAAGACCCAAATTTGGGATCATAGGCCCATCCCTTACTGGGAGAAAGACTGGGGCGCTCTATCAAGAAGCGCGTATGTTGATGGAAAGTTCTACTTGACGATTGGGATGAAGGTTATGGCTTATGATCTAGAGGAAAGTAGATGGGACTTTGCTGGATATCAGATGGGTCAGAGTTGGTTTTGGTCTTGTAATTGTGTTATAGAGAATGTTTTGTACTGTTATGGTGATGCTTTCCGATGGTTTGACACTAAGCTGAGATTGTGGAAAGTTATGAAGGTGAAAGGACTACCTA…	TAAAATAAATAAATTAATTAATTACGAGAAAAAGACAATTAAAGAGTGATTAATTAATTCTCTAATCTCTCTCTCTCTCTGTCTAATGGCCATTGCACCTTCTCTCTTTGAAAAAAATCCAATCTTTTTCTACTTTCATTAATAAATCACCGATTATTTTGTTTTCTCTTCTTCTTCTGCGATCCTTCATTGAATTTGATAGCCCAATTTCGTCTTATAGGAGCTTCATCTTTCACCTTTTTGTTCTTAATTGTGTTTCGCCATTGACGAAGAACACGAAGAGGTGAGAGAGATGAATTGGAGGACATTTGGGTGTGAAATTTTGAATCTTTTGGATGTTGGGATTTTGTGTTTTCTGGGATCTTCTCAGAAATTCTGTGGAAGATGTGATGTTTGGTT…	CTTTGAGGCCCATTAAGAATTTATTAATGTGAAGGATAAACGCAGAAGCAACAAAGTCCATTACGCTCGATAAGGCTTAGCAGTCAAAATCCCTAAAATCCTCTTTGACTTTGGTTCTCTGCAGTCGATAATTTTATTTTCGCCAATGTCATCGCCGGTGAAGAAGATGAAGAAGAAGACGACGACGTCGCCGATACTCTCACCGACGCCGCATTCGACCCAGATTTTATCACTTCCTGTTGATTTGCTAATAAGTATCCTCGCCCGCGTCTCGAGATTGGACTACCCAATTCTCTCTCTCGTCTCCAAGAGCTTTCGATCTCTCATTGCTTCACCGGAGCTTTACGAGACTCGGTCACTCTTAGGCCGCACAGAGAGCTGTCTCTATCTGTGCTTAGG…	GCCTCAGAGAAGAAGGTATAGAAGAAAGGACCAGCAGAAAGAGATGTGTTTTGGTTTTGGGGTTAACATTATGTAGTTGTAGTATCTTCTTCAAATTCATATTTGATGTGTATAGTCTAAATTAAATTACTTAAAGGGAAGAAAAGAAAAGCTCTTATTGATTATGATTCATGTTTAAATCACATTTTACTTAGCCACATTTTATTTAGAGAAAAATATAAAATTCGGATAATTTTCAAATA	497	1627	243	0.148	0.252	40	0.134809	0.201207	33.6016	0.263	0.269618	0.263675	0.37037	13		3	0.0060241	15	0.00921376	1	0.00409836	0.263675	0.311002	0.188691	0.236632	42.5323	15	9.21942
Downregulated	AT1G79420	chr1:29870326-29871325	FORWARD	CTAATCACTATTTCAATATTTTCAAATAATCTTATTTATGTATGCATAATTTTTTTATCCACATTTATATGAGATTATAGGAAAATTAGTGCTCAATGTTTTGGTTTCTATGAGGAATTTAAGTGAGTTCGAATCCCAAGACATCCGGAGAATAAAAGGTGAAAAAGAACAACAAAAATAAAAGATAAAAATTGTATTTGATATAGTATCTTTTAAATGGGCCCTTTATAAAAAGACACAACATCTCTTATTTGACAAAAAGAAAACTACAAACAGTATTAAAAATTCATTAATCCACAGTAATATATATCACTGGGTGTAGTGTCATTTTCCAAGAAAGATCATACCTAGAGATCGTAATTACAATTAAATTAAAATGATTAGCCTAGATATCCTCGA…	GTTTATTCGCCGGAAGTAAGTAACCAAAAACGCTTCTAATCTTTCGTTTACAACAAATATCTCTCTCTCTCTCGCTCTCTCTCGCTCTCTCTTTCTTCTTCTTCATCTTCTTTCATGGCTGTTACTGGCTGGGCAATCACAATCTGAATTCTTTCTTCCTCCTTGTCTCTCTGATTTTCGCCGAGTTTTGGGGGCTCTTGTTGTTACACG	CATGAATTTAAAATTATAATGTTAAACTTCTGGGACCGCTAGACTGATAAAATGTCCCTTTTGTCTCTCTCTACACACATATACATCTCTATACATATATATAAATACGCCAATAATCGCTATCCATTACAAAAACCATTGTGTTAGATATTCAAACAAAAAAAAAGAACGTCACAAACATCAGACTGATCACCATCACTCTTTGATTAGAATGAGCAACTCAAAGTCATACTGGAGAAAGCAAAGATGGGGAACGCCGCCACAAGCCCTAACACCGTTAATGGAAGGACCAGATCCAGACATGCAAGACGAAAGAACCAAGAAGGAGAGCTCATGGGAAGCAATTAGAGAATGGTTTAAGGTTCATAAGGGCATTTCTGGAAATATGTCATCTCCTTC…	GGATAAGCTTAATCTAATTTGTTATGTCTCATACGACTCTTATGGCCATTTCTCTCCTCTCCTATTCGTTCACCTTCCACTTCCCGTGAGATTTTTGTTTGTTTGTTTGTCAGCATCTTTAAAATCTTGTGTTGTAATCACTGTTTCCCTTGTTGTTTCTTTTTAAGTCCGTAATAATCCTCCTATGGAAATTGTTTCTCTGGGCCATATACTCGTGTATGCTAGTAGTCTCTTGGTAGCAACATGTGATTGCATATGGTGTGCTTTCCTTTTAGGAAATATTCAGGATCATCAATTTTATTGTGACTGCTAGCTAGCTTTGTTGTTTTTTTCTTCTTCTTACTTAAATACTTCAAGTATGGTCATC	210	1628	368	0.158	0.129	28.7	0.27619	0.152381	42.8571	0.402	0.166667	0.279484	0.19837	19		0	0	23	0.0141191	0	0	0.279484	0.261671	0.213759	0.245086	45.8845	23	14.1278
Downregulated	AT4G26750	chr4:13478524-13479523	REVERSE	AACAGGTATAGTGCAAGCCGAGGTGCGCATTTGAATCTCAAGAGAGCTGAGAAAGCTCGGATTCTGGTCAGCAAGATTACTGGTAAGAACTTCCAAAAGTCTCTCTTAGTTATTACTACACATAGAATTAAACTGAGACTGAAGAATATATCATACTTTGTTTGTGCAAGCTATGGTTGACACGTTGATTGCTAAAACCCGGGCATGGGAAGAGGAGAACAGTATGTCCTTTGAGTACGATGGAGTTCCTTTACTCGCCATGCTAGATGAATACACTATGCTTAGGCAAGAACGAGAAGATGAGAAGCGGAGGCTGAAAGTAAGTTGTTTCATCCTGTGTTAAACCGATTGTTGAAACTAACTTCTTTTAAAATAATCTTGCCTTTTCATTAACAGGAA…	ATCACAACCATTTCTCTCTCTCGTCTTCGTCTTCTTCTTCTTCAACGTTCCTCTCCAAAATCCTCAGACCAAGAAATCATC	GGGATTTTAGAGGTCCTTTCTGCGACGTCGTTTCTAGTTTGCAATCAGAAGCGCGTTAAATACAGGAAAATTTCTTGAGCTGTTTTGTCTTAACAAATCAATCGGAGAAAAAGCTACGGAGCTCGAGAGAAGAGAGAATCTATGTCGAACCCAAACGAACCAGCCAGGGCTCTTCTGCCTTACCTGCAACGTGCCGATGAGCTGCAGAAGCATGAACCACTTGTTGCTTATTACTGTCGGCTATATGCAATGGAACGAGGATTGAAGATTCCGCAGAGCGAGAGAACTAAGACCACCAATTCGATTCTCATGTCTCTCATTAATCAACTCGAAAAGGATAAAAAATCATTGACTCTGTCCCCAGATGACAATATGCATGTGGAGGGGTTTGCACTTAGT…	GTGAGTGATTTTGCAAGAAAACGAGTGTGTGGGAGGATACTTTGGAAGAGAAGAAGAGAGGGACTAAGGGAAGTTACTATCATCTATGAATTTCAGTAAGAGAACATGTTTTAGGTCTGCTGGGTTGGATAAAGCTTGCTACTTTTGCTTTTGGATATGAAACGTACGTAGTTGTGTATCTACCAATAGGTAAAAGAACACTTGATTCGTACCCTAGTTTCTTAAAGACATAATGTTTGATTGGAAATTCTGCTAAATGCCTAAGCGTTTCTTGTCTTTTTCCACCGTGTCGAGGTTTCTTCGGGTCTACTACTACTACTACTGCTTCATTGCTTATCTACTTGCTTCTCTACTCTTCTCATATGAAGCATCTTCCTTAGTTTCTTGGCCTACTTCATT…	81	1638	972	0.178	0.219	39.7	0.358025	0.0617284	41.9753	0.332	0.234568	0.269231	0.234568	22		1	0.0121951	20	0.0122026	7	0.00719424	0.269231	0.264957	0.271673	0.194139	46.5812	20	12.21
Downregulated	AT5G64660	chr5:25843556-25844555	REVERSE	AACTTGAGAGGGTGAACTTGTAATGAACATAAGTAGACAAATCTAAAATAAGCGTGGAAGAAGAAAACAAGTGTCACGTCATGTGTTGCTAGTTGCGGACATAAAACAAACAGAAGTGGAGGAGCAACAAAAGATGCAATTGCAGCCCATAGAATCTGTCCGGTCAATTGAACAATTTTGTTCATTTATTCTTCTTTTTTCCTTTTCTACGTAATATCTTTTCCATTTGTTATAGATATTATTGATTTGTGCCTACATTTTATAAAATTTACAGAAGTATACATCATATGGGTAAATCGTTAAATATAATTTTAATTAATAATTAACAGAATAGAAGTCAATCTTTTGCAATATTTGAAGCTAATTCGATTAATTGAACAACGCGTTACAAATTTTGAA…		AAAAAAGTGAAATTTGACGTCACCAAAGTTTGACTCTTTTTCTCTTTCATCTTTTAAACCAAACCCCACGCACTAAAACCATAGACAAACTCTCTCTCTTCTCTCTCTCTCCCACACACACGCTTTTATTTATTTTGGAGCTAATCGGAAAACAAAAAAGCAACGGCCAAAGCAATGAGGAAAGATGATCTCTGCATCACTGTTCCTACCTTCTTCCGATGTCCTATATCTCTCGACGTTATGAAATCTCCGGTGAGTCTTTGCACCGGCGTTACCTACGATCGAGCTAGTATCCAACGGTGGCTTGACGGCGGGAATAACACTTGTCCGGCGACGATGCAGATTCTTCAGAATAAAGATTTCATACCGAATCGGACTCTTCAACGTCTTATCGAGATT…		1	1644	1	0.158	0.145	30.3	0	0	0	0.381	0	0.289538	0	17		0	0	16	0.00972644	0	0	0.289714	0.29154	0.191114	0.227632	41.8746	16	9.73828
Downregulated	AT5G62070	chr5:24932687-24933686	REVERSE	GTTCTAGTAGTTTTGCTTAGAAATTTAGATACTACTAGTATAATAAAAAGCTTTGATAATTATGAGAATAAAACATTCCCGGTCTGAAACCAAATTATTCTTAAACATGTACGTACGTAAGTCTAGACATCAGAAATAAATTAGATTAGTGACTTGTTTAATATGCATGGAAAATCATGTTAGTTTTCATTGTTGCCAAGCTAACAATGTTTGTTTAAAAGCTAGAAAGTCTAAAAATTGCACCTGACCCCTCTAGTGCTTGTTGCTGAATACGACTTGAGGAGGATAGTATTTATTAGTGGTTATAGACGATCGTTATCACAGCTAGTCTTTATTTTCGAATGTTCCCTATTTGTTTTCCTTTTTCGTAGACTTACTTCTAAACTGCATCCTACTGAA…	GTGGGAGTAACTTGTACATATCTCTCTATTTCTTTCTTAGGAGACTAACAATTTGGAATTAGATCCAATGATTTCTATAATGTATGCATAAATATGTTATTGGTTAAGAGATGTGGTGTGTTTATATCGGTATTATTACCGTTACAAATATCATTGTCTTAAAAATAACAAAGAAAAATGTGTGGACCCACAATGAAATCAGACGGTCAGATTTTAATCAAACGTTGATCCACTTTCTAGGGCTGACCTTTCTTTCTTCTCCTCTCTTTACCTCTCTCTCTCTTCTAAAATCCAAAGCTTGAGATCCCGCCGTTTCTCTCTGGTCATCATCCTCTTCTTCAGTGACCGCAAATCTGCATGTTTGGCAGTGGTTTTTATAGACCGCCGGGAGGGTTAGAT…	AAAATAAAAAAGCCTTTTAAAATCTCGTGTAACTAACTCGCTGTATGCCGGCGCGTGGAAACGTACTCTGCAATCTATATATAAGCCGTTAAACTCTATTTAGCTTCTCTATAGACAAAAGTTTATGTTTTGTTTTTCCTCTAACACAAAAAACAATCTCAGATATTAAATAAAGTGTTAATCAACCGGAGAACTCTCCGACAAAACCTCGCCGACGATTTTCCGACGATGAAAGATGGGCTTTTTCGGGAGACTGTTCGGGAGTAAAAAAAAGTCTGATAAAGCTGCTTCGTCGAGAGATAAACGGAGGTGGAGCTTCACCACCAGATCTTCAAATTCCAGCAAGAGAGCTCCGGCGGTGACGTCGGCTTCGGTGGTTGAGCAAAATGGTTTGGATGC…	AACACATTACAAATTTACATTGGAATCATAGTAATGGTGATATAATTGTATATTGATTACTGATGTTTTGCTTCAGTTTAATGGGTTATTTAGTAGATTTAGTGTATGTGGAGCAGATTTTATATAATTTAATTTAGGATCACAAACGCACGTGTGACGGCTTTCCCAAACAAACACAAACGAACGTTGATGG	412	1645	194	0.166	0.154	32	0.196602	0.182039	37.8641	0.363	0.26699	0.282067	0.329897	15		3	0.00726392	23	0.0139733	1	0.00512821	0.282067	0.269301	0.206687	0.241945	44.8632	23	13.9818
Downregulated	AT3G15000	chr3:5049195-5050194	FORWARD	GCGGTCTTAACGGTGCTCAAAGATTCGCAAGCTGCGAGAAGCTAGTTAATATGTTAAGGAAACAGGCAGAAGCAAACAAACCATATGGAGGAATCTGCGCATCGCCTGCTTACGTCTTCGAGCCTAATGGTTTACTCAAGGTGCATAAATCAAACAGTACTAGAATTGTAGTTTCTTGTTCTATCTTTTAAGTCATTAAACTGAGATATAAGAGACATGTTTTGTATAGGGTAAGAAGGCTACTACTCACCCAGTGGTGAGCGACAAACTTTCGGACAAGAGTCACATTGAGCACAGAGTCGTGGTAGATGGAAATGTCATAACAAGCAGAGCTCCAGGGACTGCAATGGAGTTTTCACTTGCCATTGTCGAAAAGTTTTACGGGCGAGAGAAAGCTCT…	TTATTTAATTTATTTTTGTATATATAAAATATAATATCCAACCATAAAGTTTTTTTACCGATCGATGATAATGTGAATCCAAATATTTTAACAGGATGATAAATAATTGATGTGGCTTTTATAACCGCAGCAATTCTGGCGTGACTCTCTCCGCAGCATTTATTTTTCTCTCTATAAATTAAAAACATTACTTACTCTTTCTCTCTTCCACTTAACTCATATCAACCTTCGCCGGAAATA	ACCTAAAATGCCCTCGACTCATAATCTACTATTAAACCCTCATAAAACCCTTGATTTCATTTCTAGCTCATCTGTTTTCACACTCTCTCCTAGGGTTTTATCTGCGAAGCCCAATCTAGAGCTTCCATGGCGACGCATACCATTTCTCGATCCATTCTTTGCCGACCGGCGAAATCTCTTTCGTTTCTGTTCACGCGATCCTTTGCTTCATCTGCTCCTCTCGCCAAATCTCCGGCGTCTTCTCTGCTCAGCCGGTCCCGTCCTCTGGTCGCCGCTTTTTCCTCCGTTTTCCGTGGCGGCCTTGTGTCTGTCAAAGGTCTCTCGACGCAGGCTACATCGTCTTCTCTGAACGACCCGAATCCCAACTGGTCGAACAGGCCACCTAAGGAGACGATCCTG…	AAGACATGAACAGATCTTGGTCAAAAAATGGAGCTTTCTATCTTTGTTATCATGTAAGAAGCAGATGCTTTCAAGTGTTTAGAACTTTAGATAGCATTGTAGATTCAATCCTCTTGAGAAGAAAGTTTGAGGATTCAGAAATGTTAAAAAGCTGACTTTGTTGCCTAGCCATCCCAACTGTCAGTTTTGTAACTTAGGAATGGGTTTATGGTTTGTTCTGTAACACCTTTTGAGAATGAAATGTATGACTTCTATTGATATGGATTATGGAATCTTGAGAAGCAAGTTTTTCCGAATTTGAAATATTAATAGCTCTCTGTTACTGTAA	240	1648	329	0.156	0.203	35.9	0.1875	0.104167	29.1667	0.318	0.320833	0.253641	0.306991	12		1	0.00414938	27	0.0163736	3	0.00909091	0.253641	0.252427	0.270024	0.223908	49.3932	27	16.3835
Downregulated	AT4G14090	chr4:8123836-8124835	REVERSE	ACTCTATCCACAAAATCCATAAAACTTGAAGAAACTTCCGTCTCATTCTCAGGATTCAGATAAACAGATTCATCTAAATCAAGATTAGGGACAAAAGCAAAGAGATACCGCCATTTTTTCGAAAGAACCGAAGTGGAAGCAGCTTCTTTAGTGGGAAGGAAGGATAGGATATGGCAACTAATGGCTTCTGGTAAACTACTGATTATATCTCTACAACCACTAAGATCCATCTTTTTCAACTTCCTGAAAACCAACCGAAAAGCTAAAGATCAAACAACATGCTAGCTTGAACAAATAAAAAGAGCAGAAGATCAATATTGAAACTTACTTGGAGATAAAAGCAGTTTTTAGAAATTTAGGGTTTTTGGCGATCGTAATTGTAGGGAAGAAGAGTAAAGA…	AACACAACACAACACAACACAAAAAATCCAACCCAAGAACCACAGTGAGATCTTTCTCAGAAGACAAAA	AAAACTTATAACATCTTCAAAACATTCTAAAATGGCCACTTCCGTCAATGGTTCCCATCGTCGTCCACATTACTTGCTTGTAACATTCCCAGCGCAAGGTCACATCAACCCGGCGCTTCAACTAGCCAACCGCCTCATCCACCACGGTGCAACCGTCACATACTCCACCGCAGTCTCTGCTCACCGACGTATGGGCGAGCCACCTTCCACAAAAGGTCTATCCTTCGCTTGGTTCACCGATGGATTCGACGACGGTCTCAAGTCATTCGAAGACCAGAAAATCTACATGTCCGAACTCAAACGATGTGGTTCAAACGCCCTGAGAGACATCATCAAAGCCAATCTTGACGCCACCACCGAAACAGAGCCTATCACCGGGGTAATCTACTCTGTTCTCGT…	GTAAGAAGGATGTTGAATTGAGTTTTCTTGTTTAAAGTTTACTTTTCTTTATCTGTGTCTGGAGTTTTGATGCTTTGTATAAAAGATGTGTCAAGTTACATTTTTGATAACATTTAATATAACAAAGTTTTACTTACAATAATAACGCCTAATAGTCGATGCCAAAGCTATAAAACTATATTGTAGTTATATTTTTGGCAAGTCG	69	1648	206	0.17	0.167	33.7	0.289855	0.0869565	37.6812	0.356	0.521739	0.271845	0.31068	20		2	0.0285714	26	0.0157671	1	0.00483092	0.271845	0.26517	0.222087	0.240898	46.2985	26	15.7767
Downregulated	AT4G27585	chr4:13769962-13770961	REVERSE	TTCTTTAGACTTTGGATCCCATGTTACATGTTCATCTTTTACTTTATCCCACCAAAAGAAAACTTGGATTGAATCTTTTGAAATCTAAGCAAAAGATAGAAATTATTTTCTTAGAAAAGATTAGACAAAAGAAAGAGAAGACACTTTTGAAAGGTGAAATGCGCTTCGTCATTACGAAGCTTTTAATTGTTGCCATTTTATTTCTTGACGTCGGTATATCTAAAAGGGAACGGCGCCGGATCTTTGATGACTCACACACAGTTCTTCACCATGTGAAACCCATTAGACTTGTTTTTTCCATGCATTCTGAATTTTAAACCGCTTTTTTCCATTATAGTAAAGTTTAACACCCCTTCATGGCTTTTGTAATGTCTAAATTTTTCAATATCCAAAACGTCG…	CTGAAAACAAGACACGAGAAATTGTTAATTTAACAAAATAAAAATACGTTACGTTTGGGGTTTGCCACGTAACTACTTACCGCCACACGTTCTCGTCCTTTTCTTCTTCCTCTCTGCATTCTTCACAGAGTTTGTCACCACCAACACCAAACACACAATTTCACATTCTTTTGCATATTTCTTCTTCTTCTTCCATT	ACGCATATTGCGTGAAATCTTCGTGATCCGGCGAAGAAACAGTACCTGAATATTGACTACGCATTATAAGAGGTTTTGTTTTGGGGTTTTTCCTTCTTCACATATCATTTTTCTGATTCTCCCACGAAGATGAACCACCTCGTTCGTAAAAGCTCCGTCGGTTACTCCGCCTTGAGGTCCGTTTCGTACCTCCGTCAATCTGCCGTTACCTCTCCACCTCCGATTTTCTCCGCCGCCGCTTCAACCGTTCGCCAGTTCACTTCCGCCGGCTATCCTTCCAACAGTTTTCAATTGACGCCGCCGACGAATTGGGGAATCCGGATAGTTCCGGAGAGGAAGGCGTTTGTGATTGAGCGATTCGGTAAATACGCTACGACGTTGCCGTCGGGGATTCATTTC…	GACACGAACCAAACTATAATTAATACAAAGCAAGGTGGAGGGAGCTCGTTTTTATTTGAAAGGCGTCTTCTGGTTTGTGCACAAGCTGATTCAAAGATTTTTCAGGTGAATATAGCTAACTCTTAGGAAAGTAGGAAAAGGAAAGAATAATCCGGAAAGCACACGCTTATATTTTGATTCCCAGGCCAAGATCCATCTTGTTTTCTTTTTGGTAACATTGATGGACCTCTCAGATGATCCGGAGTTTGATGTTTATTTTGCGGTTTTAAATGTTGTATGTCTTCTTCACTACGAATACTCTCTTCTACTGGTTTGGTGATTGTGTTGGTGCACTCTTGTTGTCTCCCTTCTTCCTACATACATTAGTCCACATTATACTAACTAACCTCATGGTTTGAG…	197	1650	584	0.173	0.141	31.4	0.269036	0.106599	37.5635	0.354	0.279188	0.274545	0.280822	16		3	0.0151515	22	0.0133253	5	0.00854701	0.274545	0.275758	0.221818	0.227879	44.9697	22	13.3333
Downregulated	AT1G01720	chr1:266993-267992	FORWARD	TCATGAGTTATTACGCTTAATTCTGAGGTGATGATACATATACAAGGCTTTTCCATTACAATAAATCATGTATTTTTGTGGCTTAGAATCGACAAGCATGAGACTATGTGATGATATGTTTAGCTAAGCTGAGAGAAAATGATTGTTTAGCCAATTTTTGTTTACAGATACCATGAGATAAGTGGCCACATTAGGTGACACTAAGATTTCATAGCATTGTAATATACACAAGTCTCTAGTGAACTGCTGTTGTGATAACCAACTCATCAGTTATTTTGTTCCTTGCAAGTTTGGAAGAACCTCTAGTGTCAAGAGATGGAGCACATATAGGTGGAATCGAACAAGAATCTCGAGATAGCCTGATTCAGCTCAAAGAAAGAGTGTACGAGAACATTGCCA…	ACAAAAAAAAAATATAAACGGAGGAACTAGGCAGTGGGACCGGAGATCCACCGACCGGAAACGAAGAATCCATAGTAAGATAGAGCCCAGGGGTTCGGTCGTATCGGACCGGTCGGATTTGGATTCTAACGACAAGTGAGTGGACCCCCAGAAACGACAGACGTAAGCAATGACAACATCAAACTCATCGCCACGTCAGCAACGGAGTTCTACTTGCGAAACGTGTCCCGGCAGCGTCATCCACCCACGTGTGTTCTAGAAGCTCTTCTCCTCCTCCGTATCTCGACACGTGTCCACTCCCTCTCCTTATATAATTGACTTTTCTCTCATTCTTTCCAAGTTTCAAAAACGCCAAGTTTCAGAGGTAGAGAGAGAGATACTACAATTGATTAGGATAGG…	ACAAAAAAAAAATATAAACGGAGGAACTAGGCAGTGGGACCGGAGATCCACCGACCGGAAACGAAGAATCCATAGTAAGATAGAGCCCAGGGGTTCGGTCGTATCGGACCGGTCGGATTTGGATTCTAACGACAAGTGAGTGGACCCCCAGAAACGACAGACGTAAGCAATGACAACATCAAACTCATCGCCACGTCAGCAACGGAGTTCTACTTGCGAAACGTGTCCCGGCAGCGTCATCCACCCACGTGTGTTCTAGAAGCTCTTCTCCTCCTCCGTATCTCGACACGTGTCCACTCCCTCTCCTTATATAATTGACTTTTCTCTCATTCTTTCCAAGTTTCAAAAACGCCAAGTTTCAGAGGTAGAGAGAGAGATACTACAATTGATTAGGATAGG…	AAGGGAATTCCTTTCCTGCCGCCGAAACGCAACGCAAAACGACCCTCGTTTTTGCGTTTATGGCAACACGAGACCGTTTTATATGGTCAATGAGTGTGCCGATTCGGCCATTAGATTTCTGTTCAGTCTTCGTTTATTCTATAGACCGTCCGATTTCAGATCATCCCTAATCGGACGGTGGTCGTTGGATGTATCAGTAGTGTATTACTGTGTTAGGTAGAAGAAAATCCACTTGTTCTTAAATTGGCATAAAAGTCAGAAGCTAATATTTATATGTGCCGCAATCAATTTAATATTTTCTGTCT	478	1653	306	0.177	0.191	36.8	0.25523	0.202929	45.8159	0.33	0.313808	0.272232	0.25817	15		6	0.0125261	15	0.00906892	2	0.00651466	0.272232	0.252874	0.23533	0.239564	47.4894	15	9.07441
Downregulated	AT3G62770	chr3:23221244-23222243	REVERSE	AGCCACCGATTTATCCACCACTTGCTCAGCCTGAGATTCTTCCACCGGTATGCTTCCCCGGATTGTATCCGCCGAGTAACATGCCGGGAAGTCCACCCACAATGTATCAATCTATATTTCCTGGCTTATCATGTCCACCAGAAGGTTATTCAACGGTGGCTCCGCCGCTGACACAACCGGGACTATATCCACCGATGAGTCCTTACAGATATTAATTGATTGTCAACGTCTGGAAGCCTAGTCGTCGGTTTGGAGATTTGTTGATTTTATTTAACTAATGATGTCATCAATTCCCCCAACTTGTGTGTGTGTTCTTTTTCTTCGAACTCAACATAAAAATTGTTGTGTGTTTTTTTCTCTCTTTCTAACAAAATCACACCCTAAATTGTTACGTTCTTT…	AAATGAAAAAATGAAAATAGAATCGAGAGGAGTAGTACTGGGTGAGAGGGATCGTAAGCTACGATTCAATGCGAGTCAAAAATTCGTCTACGAATTTGCTTCTTCTTCTTCTTCCTAATTTCTCGAATCGTCTCTCCGATTAAGATTCTTGATCTGGACACAGTTCAAGGCTGTTTCAGCTTGTGAATTGTGATCTTACTTTGTTTGGATTAAGTAGAAACTTCGGAATCCG	CTGAAAGATATATGACGGCAGGCAACAAGCAAAGCACGAAGTCATCTTCTTCCTATTTCTTCTATTCCTCCTTCTCCACGCTTCTTCTTCTTCTTCCTCAATCTCTCTTACGATTCCTTCAAATCATTCTTCCATGGCCACCGTATCTTCTTCCTCCTGGCCAAACCCCAACCCTAATCCCGATTCCACGTCTGCCTCAGATTCCGATTCTACTTTTCCCTCTCACCGCGATCGCGTAGACGAACCCGACTCTCTCGATTCCTTCTCCTCCATGAGTCTTAACTCCGACGAACCTAATCAGACTTCTAATCAATCGCCTCTTTCTCCCCCTACGCCCAATTTACCGGTGATGCCTCCTCCGTCCGTGCTTCATCTTTCCTTTAACCAAGATCATGCTTG…	TTTTGGAATATTAGAACATGTATATGTCTTACATAGTTACATTACATATGTAGAAAGAATGTTTTTGCACATGATAGAGACCATGTTGATATATATCATTGAAACTTTATTGACCGGTTTACGACTTTATGATGTTGTATTGTTGTATTTCAAAGTAGAGGTGGTTGATAAGACTTGGTTATAGAAGTATAATTTTGTAAACACAAAGCTTGGAGAGTCCTTCAGATGAATATAAATAAGCTAGAGATCTTTGACATTATACATTGTGAAATTTCCCAAGTAATACA	232	1659	288	0.166	0.143	30.9	0.168103	0.215517	38.3621	0.328	0.288793	0.220012	0.340278	5		2	0.00858369	16	0.00963855	5	0.017301	0.220012	0.317058	0.253767	0.209162	46.2929	16	9.64436
Downregulated	AT4G36020	chr4:17044600-17045599	REVERSE	GCGGTGGTTGACCAGTTATTCCGAATCGTTGAAAACGCCGACGCCGGATCCGATTTACTCATCCCCTGTGTAAGATCCATCGGAAACCTAGCGAGAACGTTCAAATCAGCGGAAACGCATATGATCGTGCCTCTGGTAAAACTCCTCGACGACGGAGAACCAGATTTAGCGGCGGAGGTAGCGATCGCGTTAGCGAAATTCGCGACGGAGGATAACTTTTTAGGGAAAGAACACTCGAGGACAATCATCGAAGCTGGAGGATCAAAGCTTCTGGTTCAGTTAGCGTATTTCGGAGAGAACGGAGCACAGATTCCGGCGATGGTTTTGCTGAGCTACGTGGCGATGAATGTTCCAGACAGTGAACAGTTAGCGAAAGACGAAGTGTTAACGGTATTGGAA…	GCTTGGCTTGGCGGTGGCATGGAGCTCTGGATTTGTGTGTGAGTGAGTAGATCGCGCAAAGAATCTGAAA	CCCAAAGAATATTCCACCAAAATTTTTAATTAGGCGGCATAGTCAAATTAGGGTTTAATTACATTCCCCACTAAAATTAGGGTTTTCTCATTAATTTCCTCTTAATTACAGATTTAATCCCACTCTACCTCTATATATATATACACACACACGCCTAAGGATTTCCCAACTTAAAAAACCCTAATTTCTCAATCTCTTCTTCAACTTTTTTTTTTAACGATGGCTTCAGAGGATCAATCGGCGGCGAGATCTACCGGGAAGGTGAACTGGTTCAACGCTTCTAAAGGCTATGGTTTCATTACTCCTGACGATGGCAGCGTAGAGCTTTTCGTTCATCAATCTTCAATTGTCTCCGAAGGTTACCGGAGTTTAACCGTCGGCGATGCGGTTGAGTTCGCT…	AAGTGGAAGATGAAGAAGGTGAAAATTGGCAAAGAGGAGATAACGGGCCGTCTAAATAGGCCGGTGTTGATGCTAATGGGCCCATTGCGGCTGGAAAATATTAAACTAAGTAGACAAGAAGGAATTAAAATGAGGAGGGTTGTTCTTATATTGATATTTTCACAAGGATAGTTGTTACAAGACGCAAAAATACAAATGTCCAAACAAGGAAAACTAAAGCCAACAGACAAAATAAAAGTCCTCAAA	70	1660	247	0.185	0.226	41.1	0.142857	0.371429	51.4286	0.326	0.214286	0.251205	0.412955	11		0	0	10	0.00602047	5	0.0201613	0.251205	0.328313	0.18012	0.240361	42.0482	10	6.0241
Downregulated	AT3G52610	chr3:19509446-19510445	FORWARD	AATCCTAATCTCACGCTAAAATAAGAAGTACACAATGTGGTTTGCAATCAATTTACTTTTGTTGTCTTTTTAATCCATTTTTAACAATTCTTTTATTGGTTTTGTCGAAGAAAAGAAAAGGTGTAAAGTCAAATAGTTTGGTCAATTGTTTTAAGGTAAGTAATAGTAATATCGAGGAAAATAGTAGATAAAACTAATTTTGGTTTTAGATCAGAGTTTTGTTTTGTCTATTTTTTTTCCTTCGTTTGTTGTTTCACATTTGTCTGGACTTAGGGGTACGTCAATTGGAGAGCAGGAGAAGAGAGTTAGTATTACACTAAACTAATTAAGTCCACCCATGATCTATCTATCAAAACACTAAGCAGAACCAATCGAAATACATAACAGCACAAGAAAGGT…	AAAACAGATGATATTGATAGATCATTTGATTTCATTCATTGACTGACTTGCACAGTTGCACCCCAGGCTTGGCTCTATAAATTAGGCGGTAAATGGA	ATATGATACAAGTAAAATCTTAAAATCCCAAAAAAGTGAAAACAATCTCTCTTCTTTCTCAAGGATAATGAGTGAGCCAAATCGGGTACCCAAATCCATGACCCGACCCGTCGGAGGAACCGAGTACAGCTGGTGCAGAGCGATTGACGGCGGCACAGGTATCGCCGTCATAGCTCTCTTACTTTCCCGAACACCAAAACTCCAAAATCTCCAAAATACCCTCGACAAACTCCAGATTTACCACCCCACTCTCCGTTCCAACATCCGTTTCGACGCATCCGCTAACTCCTTCTCCTTCGTCGTTACGTCCGCCGCCGATTCTCACGTCGAAATCCATCCCTTCGATTCCGTATCTACGGCTCAGATCATCCGAGACAGCGACGATCCATGCGCTGATCC…	TTTTTAGTGTTAGGCTTTTTTGGTTCCTCCACAAACTCAAAAATTGATCAAGTGTCAAGTTACTGAGAATTATTACTCTCTTTGGAATGACTAGTGTATCTGTTGCATTGTTTCTAATATTGGAATGAAGAGGAATTCTGTGCTTAAGCAGTGAGGTTGCTATATTCATAATGTTTAAGCTTTCGTGTTTGATCTTACTCTATTCGTTCCATTGATAAGAGATCCTTTTATGTCTTAAACCTGAGAAAGTCGTGAAGGTTCATTGTAGCTGCTGTTTATGCTTGTTGAATATCTGTGGATGTTATCTATACTTAGCAAATTTCTTCAG	97	1662	329	0.168	0.161	32.9	0.175258	0.206186	38.1443	0.339	0.309278	0.27136	0.25228	11		1	0.0102041	25	0.0150331	2	0.00606061	0.27136	0.261733	0.241276	0.225632	46.6907	25	15.0421
Downregulated	AT1G71100	chr1:26813260-26814259	FORWARD	GTTTCTCTCAGACTTCTTTTCCTGAAGTTGATCTCGGGGGAGAATATGGAGGAGAGAGTTCCAGCCCTAGGTCTATTCAATGCTTGGCTGAGCCTAGAGTAATGAGGAGAATAAGAGTTGTGGCTGAACAGACTCCAGTCAAACACATACTTCAACCTCCAACAATCGCATCTCTATTAGCGATCATTATCGGATCAGTGCCTCAGCTGAAAAGTGTTGTCTTTGGGTATGATGCTCCGCTTTCTTTCATCACAGATAGTTTGAATATAATGGGAAGTGCAATGGTTCCCTCTGTGATGCTTGTACTTGGTGGTATGCTCTCTGAAGGACCAAATGAATCAACTCTTGGGTTACGTACTACGATTGGAATAAGTGTTGCAAGACTCTTGGTGCTTCCGT…	CCTTGCCATACACTCACACAATTAAAATTTCTAACTCTGTCTCTTATCCGAAAAATAATCATCTCCAAGTGTAATAAGAAAATCAAAATAAAACTCTCATTTCTTCTTCTTCCTCGCCTATAAATACAACTCCATTCTCTCATCTCCTACATCACAAAACAAAAACCTCACTTAAAAAAAAAAAACAGAAGACAGAAAAAAACAAAAAAAAAAAGAAAAAGAAAAATAAACAAATTTTCTTTTCTTTTTTTTCCTCTAAAGTTTCTATTTTGTCTATTCGTGTTTTTTTTTTTACTTCCTGATA	ATGCGATTGGAATATGCGTGGAACTTACAGAAAAACGTGTTAATTTCTTGGAATGTGAATCTTTTAATTATAGTTTCAGAGAAAAGATAAATCATTTTGGCTTCGTTGAAGAATCAAGATCCGATTTTATGGAAATGAGTGAATGGAAGTAAGTTTTTGCTAGATAGTAAAAATCATGCCTCTCTTCTCACCATTTAGTCATATCCAAGTGGCATGGCCTCTGATTATGTTGGGCTCCTGATTGGTAAAATATTTAATGTATTAAATTCATATTTCAATACTTAAAGATAATCTTTTCAAAATTCAGAAATTTCCGTATCTATAAAATTTAGCCTAACCTTTTTAAAATGGTCTTTACTTCTCTAAAAAGAACCGTCAAATACGAATACGATTCTAAGT…	TTTGATTTAGTCAAACAAAATTCTAATTATGGTTTTTTTTTCCTTAATACAGTATGTTCCTCACGAACTAAAAAAATATGCATGAGTGTATTTTATTAAATTGTTGTAAGATGATAAATAAGTGTTTGTGATTGTGATTCATAAATAAGTGTTTGTGATTTTTGTTAAACAAATCGGGTCAATTTGGTCGGGTCGGGTCATATCGGGTCAAGTTTAATAATACCCGAATGTTTTGTTTTC	304	1663	241	0.184	0.222	40.6	0.213816	0.0559211	26.9737	0.271	0.401316	0.280216	0.298755	12		7	0.0229508	17	0.0102163	3	0.0123967	0.280216	0.311485	0.182802	0.225496	40.8298	17	10.2225
Downregulated	AT2G01290	chr2:150586-151585	REVERSE	TGAGAGTCTCTGCTGCGGCGTCATCAGGAAAAGATCATTACTATGGAGGAGGAAGATTGGTGGACGAGAACATGATCGTTCTTAGGAAACGTATCCACGAGATGAAGATGGTCGAGCGTAACTACGAGCCTCCTTCTCACTGGATGGATTGGGAGAAACGTTTTTACAACAGCTACGACTCTGTTATCTGCGACTCCGTTGGTCTTCTTCAGAGCTTCCTCATGAACTCTCGACCCACTGTAGCAATCGCGACGCTGCTTTTCCTCCTCGTCAGCGTTCCCGTTTCCTCCACGGTGATCGCGTTTCGCCTTATTGATCTTTTGCATTGGCTTCTCGCAGCCGCAACATCAGCCCACGTGGCTTGATCTCATATTTTTCTTTATCTTTTTAGTTGCTGAC…	TTAAAATCCAAAAAATACCGTAAACAAAAAAAAATATTCCCTTGCGAGAGAGGGAAGATTGACTTATTGGCACGCAGCCCTAGGCATTTTCGTTTCGTCTCCACACGCCTCTCTCTCTCTCTCGCTTCTTCAATCATTCATCACTCCGACGTCAGATTCAAAATCCTCCATGATCGATCCCAATTGATCAATCAATAACCTTATCTTCTTCATCTTCTCTGTCAGTATCTGAATCTGCATCTGGAAGCGTGATTTCATCATC	GTACAAACAAAAATTAAGGGTGCGTCAGAAAAAAGAAAAGAAAAGACAGAATATTTTGGGAATCATGGGGAAAGTGAAGCACCGATTTGGTAAATGTAAATAAATGTTGGGTTAGTTTATGTAAATAAAGACAAAATATGGGACCGAAACAAAAAACGAATTCAGGTCTGTGTAACCTCGAAAGTGAGACCGTTGTCGCCCACAAAACACAAACCCTATCTTTTCTTCTTCTTCTTCTTCGTTCAGTCTTCACTTTCTTTTCTTTTCTCCGCCACCACACAAATACATTCTTCATTCTTTGTAACTTTCACGCTATTCTTCCTCAATATATTCATTCGACCTCCTCTCTTCATTCTTAATTTCTCAAAAATCTTATCTTTCTCCCTCATTTTTCCCGTC…	AACAGTATAGATTCCCCTGGGCGAAGCAAGTCACCGATTAGTAACCTAAGAAAGAGTTGTCAACGGGCGAGTGTCCTGCTATAAGGTAAACTCCTACTATTTCAGCTTCTTTTCCCGTGGTCGAAAGCTAAATATCTCAAGATGATATTTTCCAAACTCTCGACAAGCAGCAAATAGAAAATTAAAAGAAGATTTTGAAGGATCTGATTTCATCTAAGGAGTGGCGGTTAACAGAAGGCCATTTCAACTTATGCTCTAAAAAGATAGAAAGCATTGTTGATAAAGCCCTCTCTTTATATAAAGAGGGCTTTGCGCCTTCGGATAAAGGAAGATTCCGATATTCGCATAGGTATTGAAGCGGGGATATGAACAGCTAGCTTCCCC	262	1667	385	0.162	0.162	32.4	0.274809	0.133588	40.8397	0.291	0.282443	0.245951	0.324675	5		1	0.00380228	19	0.0113909	3	0.00777202	0.245951	0.316137	0.217157	0.220756	43.7912	19	11.3977
Downregulated	AT1G66090	chr1:24601033-24602032	FORWARD	AGTTTTTGGTTTTTTTGAAAGGTTTTGATTTTTTTTTAATGTGAGTGAAGTTTTAGTTTATGTTGGTGATGGAGTGATGGAGTGATGTAGATGATTGAAAGAGAGAGGGTGAAGAATTTGAAGATGGTTCTAGAAGATTTGAGAAAGAGCTATGTACTCCGCACGAAGACTTTTTTTTGTGTGACCGCGGAAAAGATTAACGTTATTTTATTTTTTGGAAATTTCATTTTTCTACCTAAAATCATGTACAATAGAGGTGTTCAATAAATAAGAAATTCAACAGTTGAACCATTACAATAAAGATGTTGAAAAAGAAAAAAAAACTTATGTGGATTTACTTCTGTTAAATATTTTCAACATGTTGAAACCAAAAATATGGGATCATAAATGACACATATT…	CAGAAATGATAATTCCGGTTCGTAGATAACCAACAAAATTCAGACACAGAAATTAAAGTAGACCGGTTCACTATCGTATAACTTCGCTTTGAGTTTTTTTTTTTTTTTTTTGGTGTTTCAGAGATTAACTTTGAAAAATGAGTATCGCTTTGATCTCCTGCTAAAATCGCCATTGCAAAATTCAAAACCTGTAGAGATTGAAACTGTAAAAAA	CTTTTTTCGTTTGTTCTTTTTTCTTCTCTAACTTTGTTCGTAATAAGTTCAAAATTTTGTTTACTTTGCAATTGCAAAGAAACTTCTCATTACATTCCTTCACCATAAGCTTTGCCACTCCTCTATAAAAGGTTCCGTAAAATGCTTAAACAGACACATCTCTTTGAATCTGTATTTTGAAACCACTCATGGCTGCATCTACTTCTTCTTCTTCTTCATCATCATCTTCTTCTTTATCTTCTCCTTCACCTTGCACATGGAGATACATGACTTTCACGAGCTTCCATGGACCAGATGTCCGCAACACATTTCTTAGTCATTTGAGGAAACAGTTTAACACCAATGGAATTACGATGTTTGATGATCAAAGGATGGAGAGAAGCCAAACCCTTGCCCCTA…	CATATTTCCTTTTCCGATTTTATGCTTTCGTTTTTTAATTTTTTTTTTTTGTCAAGTTGTGTAGGTTGTGATTCATGCTAGGTTGTATTTAGGAAAAGAGATAAGACCAAAAAATAAATTGGAACAATGGTTTTGTGGAAAAGTGGTAAATAGACCTACCTCATAGTAAAACGTTACCGGATACAACCTAAATGTTTATCCGTTCCTAAAACTAGATGAATCAAATTAATTAACTATCTAAAATTGCATGATAAATCGGAAAAAGAGGATGAATTCTTGGCAATTTCATCCATTACCGTACAAGGACTTATTTCTCTTACTTGGCAACTAAAGGATGCTCATAGGTGTCTTAATGATCTCACATAGCAAGTTAGCAACCTTTTACTCTCTTTTTTTCCA…	213	1668	456	0.118	0.151	26.9	0.159624	0.159624	31.9249	0.355	0.342723	0.294964	0.304825	13		4	0.0186916	24	0.0143799	5	0.0109409	0.294964	0.321343	0.185851	0.197842	38.3693	24	14.3885
Downregulated	AT2G20570	chr2:8854302-8855301	FORWARD	TAAACAGTAAAAAAAAAAAAATTTATGTTTTATTTACCACATTTAGAACTAGGCATATATATATATATATATCTTATTATATAAAGTATGGTTTTTAAAGTTGCTAACTCATAAGATTGTGTCACGTGTCAAGTCAAACGATCAGATGTTTACATGTATCATTCAAAATTTAACTTTTTTATTCTCTAAAATTAAATAGAAAATCTTAAAAAGTAAACAAATTTACATATACTAATTTATATGTCTATATATTTATAAACAATTAACATTTATTCAACAAAAGGAAAATTAACAAATTTGTCTTTAACTCATGTAATCATAAGTGAAAATAGAACATTTTGAGAAAAATAGCTTATCTTATAGGATTTAACTTTTCAATTATTTTCATTTATTAATTTT…	CAAAATTATCTCTTTTAAATGATTTTTTTATCCTGTCACAAAAAAAAACATATCCTTGTTTTATTTAGCTTTGGAAAAAAAAACAAGAAACTTGATATATCTTTTCAGACATCACATACTCTGCTTCA	GAAGAAAGAGACTTACTTTGGATATCAAAACATGTCTTGCTCTCTATTCTAATTAAGTCTAGCCTATCTACAACATACATAAACCTCTATCTACGATTATATTTGGATCTACAAGTGAAGATTGATCGATGTTAGCTCTGTCTCCGGCGACAAGAGATGGTTGCGACGGAGCGTCAGAGTTTCTTGATACGTCGTGTGGATTCACGATTATAAACCCGGAGGAGGAGGAGGAGTTTCCGGATTTCGCTGACCACGGTGATCTTCTTGACATCATTGACTTCGACGATATATTCGGTGTGGCCGGAGATGTGCTTCCTGACTTGGAGATCGACCCTGAGATCTTATCCGGGGATTTCTCCAATCACATGAACGCTTCTTCAACGATTACTACGACGTCGG…	TTGCACAAACAAAATTAGACGATTCGGGGTTTAGCGTTTATAACTCTTTTGTTCTGTCTTTTGTAGATTCGTACTTTAGTGTTGCTCTCTCTTCTAACTCGTACGGAATGTAATGTTTTGAGGATTATCTTTTGCCGACAAAAGTAAATGGGAACACACCGACTTATTCCTCCGTTAGCATTTGAAATTATGAACTTTATGGAGCTTTTAAGGACTCACGTACCAATGTGGTACTATTAGAATTTGTC	128	1673	249	0.109	0.143	25.2	0.171875	0.078125	25	0.348	0.375	0.258816	0.261044	7		4	0.0310078	23	0.0137395	4	0.016	0.258816	0.268978	0.233712	0.238494	47.2206	23	13.7478
Downregulated	AT1G61260	chr1:22595339-22596338	REVERSE	ATTTGACAAACATCGTTATAAATTTTATATAACTATTACTTAGTTAATTTGAAAAATCCGTTGCTTAATAGTTAATAATTAATCAAAAACACATTGATTTACTACATATTCTTTTTATGCCCTCGGTTTGGTATCTTGATATATCAAGCGGCTTGTAACTTGAATTCAGAATCTACGTTTTCAATGTTGTTTCCTATGATGGTCAAGTGGCCGCTACTTGATTTCAGAATCTACGTTCTATGATGGTGAAGATATTGAAATGAATGTTGGAATTTCTTTTATTAAATTTTTAGTTGGTATGACTGATTAGCCATACAAAATAATTAGGTTGCAGCCACTTATTTTAACTTGTATAAAAAATAAGTGATACTACTAATTTAAATCACCTATTATTACTTT…	GTTCATGAGTTTTTGGGCCACATATTTATAAAGAGGCCGTAGTATATTCACCATCGTTAACGAATCTCGTAAAAAAACCCA	TTTCAATAGAGAGTTATCAAATATGAATCATGATTACATCAGTGTTTATTACACACATATTTACACGTAACACATAATTAGTTTCATGGTCATCGTTAATTACTCTGACGATAATGTAAACTAAAACCGGGTGGATTTAACCGGACCCATTTGCCATCACTCTCCATAAATCCTAACCGTCCATCTAATCAAGCGTAGATCTAACGGTGGATATCAAATCAAAGGTTAATTCCCTCCCTATATATATTAGAAAATTGATCCTGAAGCGTGTACCGTACACACATCCCCATACGAACACTCACAATCGTTAAAAAGAAAGAAGAGAAGAGAGAGAAAGCTTAAATCGGAAAAAATGGTTTCGTGGATGATGACAACCAAGGCGGTGCTAATCTCAAGCGG…	AGAAAACATATACTGAGTCTTTTATTTATGGGTGTCTGCAATTCTTCTACCATGTAAAATAGATTATCATCAAACAATGATGGTGAATTTGTGACGGTGCTTATTATTACTATTATTAGTAGACAATGGTTTTCTGATGAACTAGATGAGCAATGATGATGGTGATACAAATCATACCAAAAACTTGCATACAATTTGGGTGGATAATCGAAAAAGGGACTCAGTGCATTATTATCTACCTGTGTTTACACAATATAAGAGGCTTCATTATGTACTTAGATTACTGTGTTGTGCACTTCTACCTAAGCTTTATACATATTGCAGGTGAAAGTTTGC	81	1678	337	0.143	0.128	27.1	0.197531	0.17284	37.037	0.34	0.333333	0.307509	0.320475	10		1	0.0121951	12	0.00714711	6	0.0177515	0.307509	0.283075	0.15733	0.252086	40.9416	12	7.15137
Downregulated	AT4G08580	chr4:5460398-5461397	FORWARD	TGTTACATATCTCTGTTTTGTAATGTTTTTTTACTTTAGAAAATCTAGCTAAAGTCAAGTGTTTTGTAATGTTTTTGACATGTTACATATCTCTGTTTTGCAATGTTCAAGTCAAGAGTTTAAGTTTCAGTTCAACTCTTGACAAATGCGACAAGATTTGACATGATATTGTTGGTGTCTCACAGGAAAAGTCACCAAGCAGTCTGTAACTTGAAAAACGAATTTAAAATCAAGAAGCAAGACTCTGAGATCTATGCTGCTAAGGTAAACATGTCACATATATATGTTTTGTACTGTTTTAGAATTTCTGTTTTAAGTACTTTTGACTTAAATGTTTTAAGTACTTCAAGCTAATACATAACGTTTCACAATATTCCTTGAAGCTAACACTTCATAGAA…	ATCCATAAAGTTTCTTAGATTTTCAACAAAAGAAAAAGCAAAAAAAGCCAACAAAAAATGCTCCAGGGAAAATTTGAATTGCAAATACAAACATTTTTCATTACAGCTTGCACTATCGCGGTCGCTTTATCAGTCATCATCTCTTCAAAAGCTTCCATTTTTCTAACTTCTCTCAATTCCCAAACAAAATTCAAATTCAAAAAACTTCTCTTTTTGACTAAGAGCGAGATTTTAGGGTTCC	CCGAAGTATTGGGCCTTAATGGTCTTGGGCCAACATCAATCTCTCGCCGTCAAGGTTACATTTATCGCCGCCGCTGAGACCGCCACCTAAGGGCCGTCTCCTCCGCAATCTCTAACCGAAACTCTCTCATCTCCTGAGACAGATAGCTAATTTGATTGAGTTTGGTTACTTGCAAGTGCAAATATGTCGGTCACAGCGGGAGTGAGTGAATCTGCAATTGCTGTAAGGGAGAAACTAAAAGGTGGTATTGGACAGACTAAAGTAAGAAGGTATTGGCCAGGAAAAGCTCCGGAGTGGGCTGAGGAAGCTGAAGAAGATGATGATGTTAGGATGCAGAAGTTTTCTGTTTTGGATAGAGCTTTTCCAAAGAATGATGATTTGGGTGTTGCTAGGAAGGAT…	GATCCATCCATGATAACGTCCACACTCGTGCATCCTCCTTTAGGATTTTGTGCGAGGATTTACTGTTTACTGGTCTCTCGTTGTCAGATGTAAATAATTAGGTGTCGTCGTCAGTTTTTAGATTTTATGCAAAACTTTACACTTGTTGGTGTTCTTTACTTTTGAAACAGTACACTCTTCTTAATTTTACCATTTTACTCGTTTTGTGTTTGTTGTTTTCTTATTTATGAAACATGTTTTGAGACGGACATATCTAATGTTATCGGGTTTGAGTCTTTACTCTGTC	241	1680	287	0.162	0.159	32.1	0.211618	0.112033	32.3651	0.319	0.369295	0.345833	0.212544	12		3	0.0123967	28	0.0166568	4	0.0138889	0.345833	0.228571	0.158333	0.267262	42.5595	28	16.6667
Downregulated	AT1G19300	chr1:6672778-6673777	REVERSE	TCTCTAATAAATATATATGATAGGTATACATTTTCGTTTCAAATTATTACAATTATTAGGTAATTAGAAATTCGTCAGCAAAAGAAAAAGGGAAACCCACTTCCTGACCATGTGCTGATGTGCCCATTCCCCATGATCCAAAAAAAGTTTCTTAGGAAAAAAGAAAAGAAAATTCAATCATTGAAAATAAAAGACTAACATTTAAAAATAAAATAAAAAGACTATAACCAATAAGCCAAAAAAAAAAACAAGTGTGGCAGAAATATGTAAAATGCAAATAGGCGTTATAATACGAATTTTCAAATGGATCCAATTTATTTATTTATTGTATTTCATTTCACCAATAAATTTCGTAGTCATGGAAAGTGACAAAGGACCATAATAGAAACTTCAAAGAAA…	GAAACATCCGTGCTCAGTGCCTGGCAACATCTGTCCTCTCGAGGTTAGGGTTCTTTAGAAAGTTTTTATTCTATCAAAACGATCCTTTGGATCTTGTTATGAGAGTTAATTAATTTGAAGATTAATATGTTTTAAAAACTTCTAATTTTTATCTTTGTCATAAACCTTTTAAATTTTATTCAAACTTATAGGGTTTTCGATCGTATTATTTGATAGATCGTCGCCACTAAAACGTATATAAACATCTCTGTTTTTTCCTTGATTTATCCTTCCAAATCTTATTTAATCGTTTTTAAAAACCTAAAATTTCCAAATTATAATCA	TTTTTTTGTTACCTGACGCAATAATATGATTTTCAGTTTTCAAGATTTAAATTTAAAAATCATGAAAAGGGCTTGGAATCTAATCAATATATAAATATTTTTTAATGAGAGAAACCCAAAATCTAAGCAAAACCATTTTTTTAATTTTCCTCTCTCTTACACACACACATGATAAAAAGTGTTTAGAGACAGCTCTTCTCTTCTTGTTCTCAGTTTGAGAGAAACAAAACCTTCCAATACAACCAGAGAGTCGACGAAGAAGAAAGAAACCATGTCCCAACATCTTCTTCTTCTCATTCTCCTCTCGCTACTTCTTCTTCATAAACCCATTTCCGCCACTACAATTATTCAAAAATTCAAAGAAGCCCCACAGTTTTACAATTCTGCAGATTGCCCCTT…	GCGACCAGGGTCATTGAATGAAGTTGGATCTTTCTTACATTCTCATGTTTTTGTCTCTGTTCTTCAAAGCAACTTGTTGCCGTAGAATAATCTTTCGTTCATGTCGCTTTAGGTTATATATATCCTCATTTATTTTATCATGGATCTTGGATTTTCAAGTTTTTATTCCTTCAAGAGTTTTCTAGTTTTGTCTCTTTTTTGAGTTTTGGATATTTGTTTGACTCCAATTACATTCGTCGGCGTATTGACACTAACAAGTAAACAAC	323	1683	267	0.161	0.116	27.7	0.164087	0.123839	28.7926	0.404	0.30031	0.26025	0.224719	15		6	0.0185185	18	0.0106888	1	0.00373134	0.26025	0.307784	0.250149	0.181818	43.1967	18	10.6952
Downregulated	AT3G15530	chr3:5254563-5255562	REVERSE	TGCAGGCGATCTCGAATCTCGGAACACAGTGCATGCATGATAATAGACATATCTATTTACGATTCAAATCTCGCGTCGTCTCTGTTGGTAGCTCCACTGGCTATCAAAAACCATATTTTATACCTGTTACAGTATTTACAATTTTAATAAAAGAGAGATATTTCTATTTTCTATATTAAACAACATTATCTCGAAGATGCATACATAGTTCCATACTTTAGTCTTTGTCGCCTTTATAAGCTTTCTCATCTTGAACGCGCTTCTTCTTTGAAGAGACTTTTACACATGGTCAGTCTCTCTCAGCTAATTCTTTTTAAGAAATTTAAATTTTCTGTCTCAGTGTTCAAAGATAGGATCTGAGTAAAACCAAACTCACTCATTAGCTAGTGATCATGTGGT…	GTTTTTTTTAGAACGACTCTGTCTGCAACAGAGTGACTCGGAGTGACCAACGCGTCCTAAAAGCGTTGCGTCATGTTGAAGCAAACCCAACTTTATTCCGACGCTAACCAACAGATTCACGAAACCCTATAAATACTTAGAAATCCCTAATCCTCCTCTAAATCCCTAACTTCTTCCCCTACACTCTCTCACACAATTTTCTCGAGAAATTTTCCAATTTCCTTTCGATTTCGCCCAGAAATTTCGGTAACTTTCAGATTCTGTTCAGAACGAAGAAACTTGTTATTTTTGGCTACTTCTCTCCGATTCTGTTCTTCTTGTAGTAGCTGATCGCATTCC	ATAATTCCTTCCTTTGCCCCATTTTTATTTTCTTCTTCATCCATAATAACTTCACTCTCTCCCCCCCCCCCCCCCCCAACATGTTCCTGTGACGACGATACACTCTTTCACTGACTTACCCCTACCTCAAAATCACCTTCTTCTTCATCGTCTCAGCTCAGGAATTGCTAACTACCTGTTTTTGAATTTGAGATCTGTTTTTGTTTCTAGAAGAAAACAGCTTGTTTTCACCGTCTCTGATCCTCTGATTTGATCGGAATCTAATGGGTAAAACCACCGGGAACAGAGATTGGACTCAGATCTACGCTATTTACGGAATCGAACAATGGCAGACACTCGTCTTCCTTCTCTTCCATGCTTTCTTCTTCTCTCTTCTCTCTCTTCTCTTCCTCATCTACT…	GACACTCCTCATTTTATTAATAACTACAATATACCATTATATAATTTGGTAAAACTATAATATTATATATAACTTAATAAAATGTGTAACAGGGTTGTTTTTTCAATAACAATAATATCATCGAGAAAGGAAACATGTAATGAATGATATACATGTAATTTTATTTTTCCTGAATTTATTAAAATGTGAATTTATATTAATTTTCTTTTTGTTTGCTTTACAAAATTTAGTGATACAATGAGAAACTTGTAATATATTTTGACAACAAAAGCAAAATTTTGTAAAATGTATGTCAAAATAAACTAGATAGCTGTCAGAGCA	339	1684	322	0.158	0.138	29.6	0.268437	0.141593	41.0029	0.365	0.262537	0.234561	0.400621	15		3	0.00882353	16	0.00949555	4	0.0123839	0.234561	0.307601	0.228029	0.22981	45.7838	16	9.50119
Downregulated	AT2G28910	chr2:12417616-12418615	REVERSE	CCTATAAATATGTACACATACATCACAGTTTTAAATACCCGGAGAGAAATCTTTAAGATCGCCTCTTAAATTTCTAAATCCCAAAGACAGTAAAAATATCGAAATTGGGATTAAACCGGATCGTACCGAACATTAAACCCTAAACCTGCTCTCTTCTCCCTCTACCAATCACCACCAAACCATTGAAACGGAGCTCTACAAATCGGACACGTCAGCTTATAAAAACACCACGAATCTATACAATCCACGTGAAACACGTGCTTGCATCTCACAAGAACTCTAACGACGTCGTTTACTTTAAAATCCTCCAAACAAATCACACACACGTCAGCTTTAACTCCGTCACCGTCTCCGCCGTCTCCACCGCCGCATTTCGTGAGTCTCACGGCGGGAGGTAAT…	CCGGAAGGAAAAACGGTAGCAACACGTATTGGCTGAGACAATGTGTCTCTTTCACATGAGATCCAAGAGACCAAGACCATCTTTATGTCCATGAGAGAGCTAACGTAGCTTAAGGGCATTTAGCATGATTAGTATTACTTAGTTCACTTTTGTATTCAGCTTAAGACTATTACTGAACAAATTTACTGACCTGGTCAACTTTCTAGAAGACGTACCAAAATCTCCTCTAATCCCACATATTATCATTTTGACGGTAGGACCAATGAGAAACGTCACAAAAAGTCAACACATACGACGCGTTTCCATTGACTAAATAAGTCTTCGCCGTCTCCTTTGGTTCATCATCGTCCTCTCTGTTTAAATCAGGAGAAAGCTCACGAGAATCCCTCTTCAGATCAG…	GATGATGGATGATTACAGCAGTAAAAAAGAAAAACACATATTAACTACTCAGCCAGGCCCAGCCCAAATCCCTCTCAACGCAGCCAGGCCCAGCCGAATTATGTGACAAAACTAAAAATGATGAAATACACAAAATTTGGAGGATATAAATGTAAAATAACAAAAGCTAAAGGGCGGTTCCAACTATTTCCCAATCTTTATAATATACCCTCGAGACTTTCCAATCTTTCCTTTTTGCCTCAGAGGCCATTGGCGAAGAACAAAGTTTGAACCTTTTCTTCATCCATCTCTCTCCGTCGCTTCTTCCTAACGATTCCTTCACTCGAATCAGGTTTGTGAAGGTTTTTTCTAGGGTTTCGAAAAGATGCCGGCGACAGCAGGAAGAGTGCGTATGCCCGC…	ACGTTTTCTACGGTCGAGATTAGGGCCACGTGTTAGTCTGTTTTAGCTGTACATATTCCCTCGAAGCTGTCCTTTTTTTCGTTCTTTAATTTTTAAAATTTCGTTAATCTGACTTATAAATTAAAAATTTAGGTGACTTTTCATACAATTTGTACAACAAACGGATTAATCTAAAACTAATCTATTTTATAATTATCA	412	1687	199	0.198	0.177	37.5	0.23301	0.17233	40.534	0.313	0.320388	0.29757	0.291457	17		7	0.0169492	16	0.00947867	1	0.005	0.29757	0.268524	0.155898	0.278008	43.3906	16	9.48429
Downregulated	AT3G03440	chr3:814550-815549	FORWARD	AAAATCTCAGCGGCCGAGCTTGGAGATGCTCTCAAGAACCTTGGCTCGGTCACACACGAGGACATTAAGCGTATGATGGCAGAGATTGATACCGATGGCGATGGATACATCTCGTACCAAGAATTCATTGATTTCGCAAGTGCCAATCGTGGTCTTATGAAAGACGTTGCCAAGATTTTCTAAAGTAAAATGAACAGATCTAATCTATATTTATATGAAAGGGTTTGAGAATTAATCGTGTTCAATTTGTTTTGTAATGACAATCATTTGATGAAGTATGTTTTTTTTTCTTTATGTCTTTATTTTCATGTAATGGAAGATCTTGGATTATTCTTGAAGTGGATTGTAACGATGTATTGAAGAATTCTCCATTCTTTAGCTTTTTTTTTTTTTTTTTTT…	GTCAGAGTTTCCTCCTTGTCTTTCGTGAACCCCCAGCCTCACTTCTTCTTCCAAAAGCCGAACCCAGACCCTGTTCTCTAGTTCCCATCGACGTTCTTGATCCTCTCTGGTTCGCACCCGTGTTTTTAATCAATTCTGGTTCGCATAGGTGACTCCGGTACTGTTTCTTCGTCGATAGCCTTTTCCT	ATTTTTTAGTCACAAATACATAAGTACATATATTGCCACTCGTGTGTAGTATAAATATACACGTACTATGTAACCGTTGGCCAACGCCTTAATCCTACGTCTCTCTCTCTCTCTTTCTCTTTCTCTTTCTCAAGCAGATCTTTTCTTCTTTCTCCTGAAATGGACCTCGCCGGAGAAACAAACAGCCTTATCTCCACCGTCGCTTCTTCTTCTTCCTGTTCTTCCTCCGTGTCGTCAATCGACACAAGCCTCGATTGCGATTCGCCACGTGGCGGAGATGTAGACCACGAATTGCTCCACACGGCGGTTTCGGTTTCTTCGTCGGTGTCGGTTTCTTCGTCTTCTTCTGCTTCAATCCAGAGAGTTCTGAGCTTAATCCGATCGGAGGATTGCGATTCG…	GATAGCTCACAATGACAACTCGGGTGCTAGGATGCCACCTCTTTGTAACCATTGAAGAACTCTTGAGCTCAAAAATCTTCTACTTAAGCAGGATCATGGCGGCCTTCTTCCTTGGGCCATAATGTGTTGTTTTGGATAAAGAAGTGCTACTTTTTGATTTTTCTTCATTTGTTTTTCTATATAGACCTTTTTTCTCAAGATTAGGCTTTTATTTGCCTAACCAGAATGGTTATCTCCGTAAGATTAGTCGTTTTTTAAATCTTTTGTTGCCTTTTTTTTTTGTCCTCATTCGATTTTTTGTTGATGTGCGTCTGTTCTAGATTTATTTTGGGAGTTGCAGTTCATGAATCTGTCCTAATTAGGGTTATTAACAAGAAGATGCTACTGTTAAAATTTTAA…	187	1694	436	0.153	0.156	30.9	0.320856	0.171123	49.1979	0.345	0.15508	0.275089	0.247706	12		3	0.0159574	19	0.0112094	3	0.00686499	0.275089	0.292798	0.229634	0.202479	43.2113	19	11.2161
Downregulated	AT2G36790	chr2:15421867-15422866	REVERSE	GAATCAGCTGCTAAATACAACTCAGTGATAACTTTCACTTCTGAAGTCATGTTTTCTTTTTTTTTTTTTTTTTTTTTTTTTTTTTTGATCACCAAATCTGAAGTCATGTTTAACTTCCAAAAAGTTTCCTTAAGATTCGTTAAGACATATCTTCAAAAAAATGTTGTATTCACTCATATATAGTACTAATAAAATGAAAAATATGCACTACATAGCCAAATTCTTTTCTTTTACTTACAAAAACGGATGAAAAAGAAATCATAAATTAGTTTCTAATTTCCAAAATTGACACGAAATGAAAATTCATAAATAAGTAAGTTCATTTCTCTCATGCTTTTTTTAATAACAGATTTTATTAGTGTTTTTCTAATTTTCGTTGAAATATATTATGTTTGTGTG…	GTAACAACCAAAAAATAATTCACCTGAGACTCACATTCTTTAAGGTTTTCGCATTTAATATTTCACTTTCTTGAAATCTCCTATATTTTTGTTATATATGGTCGTCGGCG	GAAACAAAACTTGAGAGGTTCTTACTAAAGTTGCATCGTCATGGCTTTCGAAAAAAACAACGAACCTTTTCCTCTTCACTTTGTTCTCTTCCCTTTCATGGCTCAAGGCCACATGATTCCCATGGTTGATATTGCAAGGCTCTTGGCTCAGCGAGGTGTGCTTATAACAATTGTCACGACGCCTCACAATGCAGCAAGGTTCAAGAATGTCCTAAACCGTGCCATTGAGTCTGGTTTGCCCATCAACCTAGTGCAAGTCAAGTTTCCATATCAAGAAGCTGGTCTGCAAGAAGGACAAGAAAATATGGATTTGCTTACCACGATGGAGCAGATAACATCTTTCTTTAAAGCGGTTAACTTACTCAAAGAACCAGTCCAGAACCTTATTGAAGAGATGAG…	GAGACCTAACCAAAGAATCACATGTTCTTGTCTGGTCTCTCTATGTGGTAGATAAAAACCTCTTTTTTACAGGTGGTGGTGGTAGAAGGGTAACAAGATTAACAAAGAAGAGAAGAGAAGAAAGAAGATTTCTTTGTTTTTGGTCAATTAATTTTCACAAAAAACAGTTTTTTTTTTTTTTATTTAGAGAAGAGAAGGGAACAATACAAGAAAAAGGCTTATGGGAAGAAAGGAGATGAAACAAAACCTTCTTGGTTTTCTTTCTCCCATTTTCAATTTTTTTTTAGGGATTTCTTTCTCCCATTATCATTATTATTATTGTTATTAATATTATTATTTTTTATATATTTTATTGTTATGACTATTTGTTATCGTTTGTTATAATGAGTACCCTGAAAT…	110	1694	421	0.147	0.155	30.2	0.190909	0.127273	31.8182	0.297	0.290909	0.302243	0.32304	7		1	0.00900901	31	0.0182891	6	0.014218	0.302243	0.274498	0.188902	0.234357	42.3259	31	18.2999
Downregulated	AT5G14040	chr5:4533120-4534119	REVERSE	GACTCTCCATCAACTATTTGAGAATCTGGCCGAGCCCAATCAGTCCCCGGGTTTAGCTTAGCATGATGAGCCCTCAGCCTTGCAATGTACTCAGACCCAGAGATCAAACCCTCATTCTCCTCTTTCCTTAGCTTCCTTAGACGGTTGACACTAGCTATATCAACGTTTATCTGTTTCTCTTCTTCATCCTCCCAGGCAGCTTCTCCCTTTCTAATTGCCACAACTTGACCATTCTCTTCATCAGAAAGCTCTTCATCATCATCACCATCATCCTCGTAGTCAGGAATCTGCCTCACAGCAGAACGGTCTACATGAAACAAAGCCGAACCATCTTCTTCTTCTTCCTTACCAAACGTAACAGGAGAGTAGAGTGACCCGAATATCAAATTCTCAAGCTTT…	ATAGAATAAAAATTCATACGTGGATTAGTAATAAACCCAATTATTTACTGAGGGAAAAACAAAAAGCCATATTAAAATGAATATTATATTCTAATGTATTAAACTATTAATAAAAAAAATTCTTTTGAATGGGATTGGTTTTCGATTGGTCCGAAACCCCAGAAGCAACAGTCATTACTCTGTTTTCAT	TCAGATTCCATTTGCCCAATAAAGCCCGAGTTTCGAGAGTTAATACCTCATTGGTGCTTTTGGTTTTGGCAAAGCGTGAGTGAGATCGGGAATCAAACATCGCCTCCGTCTCTCATTTCAAACGCTATCTCCATCTCCTTCCTCCGCCGCCGCCATGGAATCTCCGAAGAATTCTCTGATCCCGAGCTTCCTCTATTCATCATCTTCATCTCCGAGATCTTTCCTCCTCGACCAGGTGCTCAATTCCAACTCCAACGCTGCATTCGAGAAATCTCCTTCTCCGGCCCCGCGTTCCTCTCCTACGTCGATGATTTCTCGGAAGAATTTCCTTATTGCATCTCCCACCGAGCCAGGGAAGGGGATCGAGATGTATTCACCTGCCTTCTACGCTGCTTGTAC…	AATCCAACGAGGCTACGAAACGCTCCTTCTCAAACGTCGACGTATAAACTCTTCTGTTTCGAAAAGTGGTGAAGTTAGAAGCCATAGTTTTTGGAGTTTATACGGGCCTAAGTTTGGGCCTAACACGGTGGCCCGGTGGGTCGTAGCTGAGTGTCACCAATATCGGAGCTAGCCTGAGCTGAAGGTTCGGAATTGCTTCATGGGTAGGGAAAACGAAAAGAAGAAGGGGTGACTCAGATTTTTGCCTTTTTTAATCGTAAAAATTATTAGTATTATACTTGTCAGTTTTTTTTTTTTCCTTCTTTTTGTAAGTAATAATATATAGGGAAATGTAACTGAGGCCTGTGTTTTTTCGTGTATATACCATGGTTTTCTCTCCAATACTATATTTTTGGTACA…	189	1698	423	0.259	0.152	41.1	0.132275	0.137566	26.9841	0.276	0.407407	0.235571	0.267139	10		4	0.0210526	13	0.00765156	2	0.00471698	0.235571	0.316843	0.224971	0.222615	44.7585	13	7.65607
Downregulated	AT3G21760	chr3:7666027-7667026	FORWARD	TTGGGTGTTTTGTGATAGAATAATGGGAATCTTTTAAAAGGACTATGATGACATGATTGAAAACAACCAGTCTGAAAGTATAATAATAGTTACGTGTACTTTTGTCTATTAAGCAAAATAATGCAATTTACGTTTCGGTAAGATTGTAAGAAAAGAAATGCAGTTTATGTCTAAACAATCTATTTATATTTTGTTATCTGCAAAGAATAATCACACTATGTGCACGAATTATCTGGATTTATCAAACTATTTATGATCTAACAGTGACTTATTGAGATAGAACTTCAATATTTCAACACAAGATTTAGTCTTATGAATCTATAAGTTGTTCCAATATCTAAAAATTTAGGGAAGTGAAGGATTCTGTTCACGACTTGAAAGTGCTTTAGTTGCATACTA…	TCAAAGAGAATAAATCCCAAAAAATTTCAATCTTTACGCAAAAGGAATAAACATTTCTGTGACGGTTTCAAGGTTTCATCGGAACCCTAGATCTAATACTTTTTCCCGATTTGAATTTGCGATTTCAGATCTGAGAGAATTAGTCAAATTCTGAAATTTCAAAATTG	ACCGAAACATCTTCAACCTTCAATAGGAGAAACCAATTCTCAATTGCTACAAAAATATAAATATTTTGAAAAATGAAACTGGAGCTGGTGTTCATACCATCACCTGGTGACGGACATCTCCGGCCATTAGTGGAGGTAGCTAAGCTTCATGTTGACCGTGACGACCATCTCTCCATCACCATCATCATCATCCCTCAGATGCATGGATTTAGTAGCAGTAACTCTTCTTCTTACATCGCTTCTCTCTCCTCTGATTCTGAAGAACGTCTTAGCTACAACGTTCTCTCCGTCCCTGATAAACCAGACTCCGATGACACCAAACCACATTTTTTCGACTACATTGATAACTTCAAGCCGCAGGTCAAAGCCACGGTGGAAAAACTTACTGACCCGGGTCCA…	GGGCAAAAACTTTGCGAAGCTGTGGTTTTGTGTGTGTGTGATTGAATAGAACGGTGCTATTGTGGGTTATCTTCTGATTCAGAGTCTATCTTGAGTTTTTGGTGAACGCTAGTGATTGCTCATTTTGTGATATATCTTAAGCTTTTGCAAGATTGTGTTAAAAATAAGAAAGGTTGTTATATCTGAATAATTCGAAACAATCTGTCTAAATCGAATGAGCTTGTTTCAATTCAATTAGAATTGTTTATAT	167	1698	251	0.151	0.171	32.2	0.167665	0.149701	31.7365	0.352	0.359281	0.271496	0.2749	13		2	0.0119048	20	0.0117716	2	0.00793651	0.271496	0.277385	0.211425	0.239694	45.1119	20	11.7786
Downregulated	AT4G33160	chr4:15992957-15993956	FORWARD	TTTTCTCACAAATAAAGAACTTTTCTTCTTTCTTTTTTCTGCTATTTTTTTTAACGTTGTGCATGTGTAAATCTGAAACTCTCTAGTAAAACTTTTCTGTAATATCATTTGCTTACATAATTTGACTATGATTTTTTTGGTAAATGAAACATCATGCAACAACCTCGAGTTGAATGTGCATCTAGAAACATGATGTTGGATTTATAAATATTCACTTTCAACTCAACCTTTTACCAAAAAAAATAAAAAATATATTCACTTTCAAAGTGAGAGATTTCACAAACTCAAATAACCATAGAACAATAGCATTTGTATGACATGACCACAAAAGGTTGTTGTATTCTTGGATGGAGAATTCAACGCCAAGTTTGACAAAATGATAAAAGACAAATGTGACTT…	AGCAGCCAAAACATTTCTTGTTCATCTCTCCGACCTTAAACCCTCCGATCCAAAAATCTCCACCGACTCTAATCCAATCAA	GCAGTTTAAAGTCAATATTTATGTTCACAGGTTATAGTTTTGGTTTTGGGGATAGTAGTGAAGAAGAAGTTGCACAACACACAATCTTTCCCTTTTTACTTGTCTCTCTCTCCCCACAAGAGTATCTTCTTTGTAGGGGATTGTCAACGCTCTTCGATAGAGGTGCCCAAGAAGCTTCTCTTCTCTCTCTCTCTCTCTCTTCAATGCCCTCCTCTGCTACTAGCACATATCTCCTCTCTTTAAAACAAGTCTCTCTCACAGCTTCTTCACCACTCCTTCTCCAGCTCAAAGACCGTTTCTTTCACCAGCCAAAGCTCCTTAACATGGGATTCTCAACTGGGAAAAGAAAATCAAGAGATGAAGAAGAAGATAGAGTGAGCTTCTTCGCTTCTGAATTCC…	CTATATCCTAAAACCTTTTGGCTAATTCCACCATCGTCACCACATCTATTTATTTTGGCTTGGTTTGTATATCTTTTTAACATATGCAACATACTTGTTTGATCTAAATGTATTCGTTAGTTGTTGACTTCTTGTGATCCCATCTTTTCCCCCTTCAAAAACTATATAAGATACTAGCTTTCATTGAGGCTATTATGATTTTGTAAGAAACATTATCTATAATAATCTACAGTTG	81	1699	236	0.154	0.146	30	0.358025	0.0740741	43.2099	0.366	0.320988	0.26133	0.275424	15		2	0.0243902	15	0.00882353	3	0.0126582	0.26133	0.300765	0.246027	0.191878	43.7905	15	8.82872
Downregulated	AT2G37860	chr2:15855528-15856527	FORWARD	TCTTGGGAAAAAATAAACATTTGTTTTTGAGGTATTAAAGATCTTAAAAGGTTTTCATCTACATGTTTGTAGGAAATACAAAAATGCCAGATGCAATGGAGACGATATTTGAAGCAGCACTTGATCTTGGAAAACTTGGAGGAGTAAGTTTCCTTTGTCTTTTCACAAAGAATATTGATGAACAATCCAAAAACAATGAAAACAAAACAATCAACTTGTCTATACTCATTCTCATATATGGTGCCTGTGGCTTTTTCTGCAGGTTAAGGAGGTTATGGGAGATACAGAGAACGCCGGAAACCAATATTCGAAAGCAGTGCGTTTGCTGGTATTCCTTTTAGTAGAAGCACCAATGCTGATTCTGAATCCGCCACTGTCTCTCACAAACTCAGTCAGGTA…	GCCAATTGAAGATAGAAGCAAAACGTAAATTTTTTTATAAATAGATTGAAAAATCTGATCTAAAAAGTTTGTTAATCAAAATACTATCTGAAATCTAGTAAGAATAAATATTTGAAGGTTGAATAAGGGAAAAAATGAGCAAAAAAGGAAACGAACTTGGTGAATCTGGAACAAACGTCAATAACTTGTCCTACCTCCTTGTTTAATTTCCTATCTTGGTAAATCCGCGTTTCTTTGATTAATAGAAATCCGCGTTTCTCTTCTTTTCCAATTTCTTCATTGATTCTTCTTCTCGTGTCGATCAATACAATACCAAGCCAAAATCTCCATAACTCCACGCTTGCAAATTTCTTCCCAGAGGAAATAAACTCTCTAGATCAGTAGCTTATATGCGTTACT…	CAGAACCTTAAGGGTTTCAGTTTCCCACACGTATGCAGATGTTACCACACGTGCAAGAGACTGAAAAGAAATATATACAGTGAAGCCGAAGAAAAATAAGCGCCAGTGGCCCTAATCACTCTTGCAGTCACCACTGTCGCCGTCCGTCTCTCCTTCTCCTTCTTAGGGACCATTCCTCCTCTTTCAGACCAGATTCTAGAAGAGGAAAAATGGCAGGATGTGCAATGAATCTTCAGTTCTCAAGTGTTGTGAAAGTGAGAAACGAGATCTCTTCTTTTGGGATTTGTAATCGAGACTTTGTATTTAGAGATTTAGCCAAGGCAATGAAAGTGCCTGTTTTGCGGATTAGAGGTGGTTCAGGTAGGCAAAGGTCGAGGCTTTTCGTGGTTAATATGTCTC…	GTGAAAACTGTTGGCTCGGGTTTGGTTCGGTGTATGCTAATGTTTTGGTTTCATTTGCTACGTACTCAAGTAATATATGTGTTATACATATTTATATTTTTATTGATAGGCGAATTTAAATAGATTTTGGCAGATTGTTGCAAGTTGCTATCATCGGGCTCTGTACGTGTTCCAGTCCTCTGTTGAATTATTTATGTCACGTGTAGATGTATTTATTGATCTAAACCTAAAACGATAGAAGAACTAAAGTCTTGTGAAAAGTTAAATTATTGCAAGCTATACTATTTACAAAATGTAAAAAAAGAAACTG	403	1701	311	0.144	0.174	31.8	0.17866	0.143921	32.2581	0.323	0.352357	0.27572	0.302251	12		3	0.00742574	24	0.0141011	4	0.0128205	0.27572	0.300999	0.17284	0.250441	42.328	24	14.1093
Downregulated	AT1G32870	chr1:11910631-11911630	FORWARD	TGCTGCTTCATCTTTCTCTCCATCTCTAAAAAAATAAAATAAAAACATAACTATGTACTCTTTAAAAATATATATTATAATATATAATTGAAGAAAAGATACAACATAAATGGTAGATAGTCAAATCTTTCAAATATAATATAACACTAAACTCAAATAACACATCCAATGGGTTATTTTCTGTATATACAAGAGCTCAACAAAATTCTCAAATACTTCGGTTGTGTTCTAGTCATTTGGAGAAATCATGGACATCTAAAAAAAAACCCACAGTTTTTGTAGGCCGATGAATTTATTATTACTAAATAAAATATCACGCTTATTATAATCAAGTTTCTAATCTTACGTGTCGTTTAGAGTTAGGCATAATATTCGAATCCGAGTATCTGATCCGAATCT…	GAGACATTATAAGTACCTCCTCGCTCCCCACCTAGTTAATTTAACTTTGTGCCAACTCCTAAAGCCAAACTTATATCTTCCTTTGTTTGACATAATACAAGAAAAAAAGAAAGAGCT	AATTAAATGAAAAATAAAATATTTCCGCAGAATAAGACTCTTCTTCCATTTGGTACAGAAAAATCGAAACTTTTTAGGGTTTTTTTTTTTGTGATAACGAGAGAGAAAAAAGTGATGGACTTGTCGGTTGAGAACGGAGGTTTAGCTCCAGGTTTTAGGTTTCATCCGACGGACGAAGAACTTGTCGTCTATTATCTCAAAAGAAAGATCCGTCGGAAAAAACTCAGAGTCGAAGCAATCGGCGAGACTGATGTCTATAAGTTTGATCCTGAGGAATTACCTGAGAAAGCGTTGTATAAGACTAGAGATCGTCAATGGTTCTTTTTCAGCTTAAGGGATAGGAAACATGGAAGTAGGTCAAGTAGAGCTACTGAACGTGGCTATTGGAAAGCAACAGGG…	TATCATTGTCGCTCAAATCAGTACGATGCAGACCAGGCTTATGATGTGGCTCGCTAGAAGATCATATGTAATGCAAGGTTAGTAGACTTGCATTCCTAAACTGCACATCCTGATTGAGACAGAGCATTAGCAGTTCCTCAGCTGTTCGTTATGTCTTCTTATAATCGTTGGATCTAAATATGCATGACTCATTCTCCCTTTAGATTATGTACTGTGATCTGAGTAAACCCTAATTCGCTCCTCTTCTGTATCTGTACTGCTGCTATTGCTTAAGGTGTTTCTAAGAAGTTGTGATCACTTTTACAGTTTCTTGCTTCAGTTTTTGTTTTTTTTTTTTTTTTTTTCAGTAGAGTTAGGTTCGAGAGCCTTGTTACAGAAAATCTTAAGCATTGTCGACAG…	117	1701	417	0.147	0.113	26	0.239316	0.119658	35.8974	0.404	0.350427	0.302763	0.247002	15		2	0.0169492	30	0.0176263	5	0.0119617	0.302763	0.282775	0.155203	0.259259	41.4462	30	17.6367
Downregulated	AT1G78310	chr1:29465250-29466249	REVERSE	GAGACCAGATTCATCTCAATTACTACATGATTAATCACTTCTACAAATCAGACATTAACAGTGTAACTAATACTCCATTTTGAAGGAAACAAAAAAAAAGGGTCGAAAGTCCATGTGATAGCTGTCTGTCTCGTGCTAATCTCACAGCCGTTGGATAAGTCGTTTGCTGACTTGAATCGGAGATTTCGGTGGAGTACGAAGTACAGGATAACTACCCATTAGTTTAAAAGACTGTACGAATGTCGTTTTCGGTAATACTTTTGGGGCTTTTGACCAAAATGGGCGTTGAATAACCCGACCCGTTAACCCAACTTATTTGTATTGTTTTATATATTATTTCATTGTTGAGCTTATTATTTGTAATTTTGTATAGCATTAAACAGAATTTTTTTAATGTGG…	CATGAATTTAAAATTATAATGTTAAACTTCTGGGACCGCTAGACTGATAAAATGTCCCTTTTGTCTCTCTCTACACACATATACATCTCTATACATATATATAAATACGCCAATAATCGCTATCCATTACAAAAACCATTGTGTTAGATATTCAAACAAAAAAAAAGAACGTCACAAACATCAGACTGATCACCATCACTCTTTGATTAGA	TAAACACGCATTAATTATTTAATTAATCAGAGCATTATATGGAAGAGAATCCATAGATAAACATACAGACAAATTATTTCCTTTTCATCTTATTCTAGAAAAATCCAATTAAAGCTACTTATTATAGTCGTATAGCCTATAGTTTATATAAAACCAAAATTGTTTTTAACTTATAAAATATCTTTAAAATAAAATAAAAAGAGAAAAAAAAAGCCATTTTCATTTTTTCATCATCTTCGTCTTCTCCATTATCTCTCTACCCAAATCTGGCAGAGAAAAACAAAAGAAGAAGAAGAAGAAAAACTTTCGATATGGATAAGAGCTGTAACTCCTCCGGCGATTCCTCCGCCGTATCCGCCTCTGCAACGAGTAGTACCGGTAACAATACAACGAACAGAG…	GTTATATCAGTTCTGTTTTTAGGTACAGGAACATCAGATTCTTGAGATGACCGTTCATTGTTTGTTGTTCTTATGGTTTAGATAATTTTCCTTCCTCGCAGAAGATCATCGAACATTTTTGCTTACAATTCATCATTTGCTATACCGATACAGAAATATATTTATTTATAAGATTAGTGGGAGAA	211	1702	186	0.149	0.142	29.1	0.21327	0.0995261	31.2796	0.357	0.388626	0.284371	0.27957	15		7	0.0330189	21	0.0123312	2	0.0106952	0.284371	0.309636	0.242656	0.163337	40.5993	21	12.3384
Downregulated	AT3G27570	chr3:10216965-10217964	REVERSE	AGCTTTGCAGCTAGAGATTTGATCAGAGGATTGCTAGTGAAAGAGCCTCAGCATCGGTTGGCTTATAGAAGAGGAGCTACTGAGATTAAGCAGCATCCGTTTTTCCAAAGTGTGAATTGGGCTTTGATCAGATGCACCAGTCCACCACAGATTCCTCAACCGGTTAAACCAATGGATCAAGCTCACAGTGTTCGTCATGGTTTTAGTCAAGGACATGGACATGTTGGTTATGATAAGCCTCCTACTGTGGATGTGAAGCCTTCTGGTAATTATTTGGAAATTGATTTCTTCTGATTTGTGATTTCTTTCACTATCAGTTTTGGTTGGTTCAATCTGATACCGGCGTATTATGTTTGCTTTTGAGGTTTGTGTCTAGATTTTTGTGTTACTGATGTGTTT…	ACCATATAGAACTCACAAAAGGAAAGAAAAAACCAAATCAAAGCTCACATCTGCCTTCTTCTTCACTTTACCAAAATCATCGAATCCATTTTTAGGGTTTTTGTTTTCTCTCTAAATTTTTATTGTTATCTTCTTCGCGATACCTTGGAATCGCATCTCTGAGATAGATAAATAATTCTGATTCGTATCTTTAAATCTTGGGTTCTTCTTCTTCTCGCGATTCGTTTAAAAGAGCAGCATCA	TTAATTAGTTGAGCATAAACACTTCAAAACAATCAAAAGAGTATTATCTAATTTTAACTAAAGTAACCGTCTGTCACCGTAGCAGTTGGACGGGCGAGTAGAGATTGGTTGGTAGGTACGAATCCATTCTGTGAGCTGGGGGTTGGTAAAAGACTTATGTAACCGTCCAGTCACTATAACATCAGGCCCAATTGGCGTGGAGCTGTGAGAGACGGTTGGTTTCAGATTCCCCACAGATTTTTTAGCACAAATCAAAATGTTTCTTTTTCGAAAATTTATTTAAATGATAACGAAATTTACATCTCCATTTCGATTGATTCGCTTCTTCAACTCTCTCTCTTCTTCTTCTTCTATTTGCTTCTGTGAAACCCTAGATTTTGGTGTGAGGAAGAAGACTTC…	TTTTGGTTTAGGGTTAAAACTTGAATCGATTGGGGATTTTCAAGAGCATTCATTTTTGGGGTTTATGGTAAAATTAAAAACAAAAACAAAATGTACAGAGGAATTAAAATTTCTATGGAATAATCTTAAATCTCAAATATTTGTTACTTGTTTTGGTGATTCATAACCAAAATCTATAACAAGTCTAAATCTAAAAATTGAACCTTGATTAGTGAGACATTATCATACAAAGAGACATACTGAGTTAGTCAACAAAATGTAGGATAACTACATTCTTACATATTGTATAGATGAATTTCATGTTAATCCTTTCATAGAGCTATACAGTAACCATGATTAGTGAGACCTTGTAACATGTAGTATCAAAATCAACAAAGGTATAGATTTAACATCTATTTG…	242	1703	540	0.131	0.174	30.5	0.210744	0.128099	33.8843	0.35	0.297521	0.275984	0.366667	9		2	0.00823045	27	0.0158451	10	0.0184843	0.275984	0.295361	0.169113	0.259542	42.8655	27	15.8544
Downregulated	AT3G22120	chr3:7796461-7797460	REVERSE	TTTTAGTAATTAACTAACGAAACACAAACTTGGTTGAAGATTTATCAACTTTTTAGATATATTTTTGGGGTTCTAACCAAAATTGATTCGCTTTTCCTATTTGTATAGGTAGAGACACAAACTAAAACCCAAAAGAAATTGCCTAAAATCCTTATAAAAAAAAAGTGGACCTACCTCGCAAGGAACAAGAAATAAAAGAGTGAGAAGGATGTCTTCCCTTAATTATATCTTGTGACTACAGAAAATATCAAAATAGAGAATGGGAGGTGTATTTAAAGTCAAATAATAATGACAAAGTCTCTTCTTAAATTGTCGACCCAATTGGCCATTACACTACAAAAACCTTTGGTTGCTCCCATTGTTTTCACTCTATAATTACAAGTGTATGACTTGTCCAAC…	GTTAAAAGCTCTCTTAATTGTTTTATTAAAAAAAGATGAAGAAGAAGAAGAAGAAAGAAGAAAGAAGAAAGCTTCAAAAGAAAGATAAGAGAGAAAAAAAGCTTCAAAATCAGAATTTCTAGGGTTTTTATTGACTTCTCTTCCCGTAGAGGGAATGTCAAAAGTGCACTAGGCCAGGATTTTACATAGAG	CTAATACGTGCTTACTCAAATCCAATTTCAATCATCTAAACCACAATTTGGTGCATACAATATTTATATATAAAAATTAAATATCTCGTGAGAGTTTTTCTATAAAAGGTACACGTACACTCATGTATCTACTTACTCACTCCTTTCAGAAACCCAAACCCTCATTCCAAAAAATGGGGTCTCGCTCTCAAAACCTCTCCTTTCTCGTCCTCCTCCTCCTTGGCTTCGTTGCCGTCTCCTATGCTTGCGACTGTACCCCTCCTAAACCATCACCAGCACCTCACAAACCACCAAAACATCCAGTCAAACCGCCTAAACCTCCTGCCGTCAAACCACCTAAACCACCGGCAGTAAAACCACCTACTCCAAAACCTCCCACCGTGAAACCCCATCCTAAAC…	GTTTTACAGTCGCATGATAACACATTTCTGTGAGACGAAAATCACTACTCGACCCTAAAAGCGCGAATGAATGACCGAGATTTATTTTTAATCGGTCAGGTGTGTTGATTGGGGATCTTATAAATGAAGTCAGAAGAGTTTTGTTGCCATTTCAAACTTCTCCAATAACATTAATTAGAATTGGTTTCATTGTGTACTTGTCATGTGTTTTTGTATTTCTATCTTTATGTATGTTATTTACTAGGAGCTTCATTGCTCGAACCAGACTACTATGATAAATTTTGTATGATTTGGTTTTGGTAAATTTAATGAGGAGATTCTCAAATTGGCAACAAA	191	1703	337	0.149	0.161	31	0.109948	0.209424	31.9372	0.346	0.434555	0.296536	0.290801	13		0	0	34	0.0199531	3	0.00887574	0.296536	0.254257	0.318262	0.130945	44.9207	34	19.9648
[truncated: 3,276 more rows]
